# Supplementary material for: Comprehensive Analysis of Potential ceRNA Network and Different Degrees of Immune Cell Infiltration in Acute Respiratory Distress Syndrome
Source: Front Genet. 2022 Jun 1;13:895629. doi: 10.3389/fgene.2022.895629 (PMC9198558; doi:10.3389/fgene.2022.895629)
Supplement: Supplementary file 1 [file Table1.xlsx]

## Sheet: merge-mRNA
gene symbol	GSM812609	GSM812614	GSM812622	GSM812629	GSM812633	GSM812634	GSM812638	GSM812642	GSM812645	GSM812649	GSM812651	GSM812653	GSM812660	GSM812662	GSM812664	GSM812671	GSM812674	GSM812681	GSM812691	GSM812696	GSM812700	GSM812703	GSM812710	GSM812712	GSM812714	GSM812716	GSM812718	GSM812724	GSM812726	GSM812729	GSM1633778	GSM1633782	GSM1633783	GSM1633785	GSM1633786	GSM1633788	GSM1633790	GSM1633795	GSM1633797	GSM1633798	GSM1633800	GSM1633801	GSM1633802	GSM1633804	GSM1633810	GSM1633813	GSM1633814	GSM1633816	GSM1633821
44256	7.89695	7.68202	7.50675	7.62381	8.03686	7.38538	6.96305	7.17606	6.78727	6.77969	6.64498	6.6507	6.73404	7.24292	7.4737	7.51113	6.82223	7.36956	6.88803	7.22004	7.11093	6.78402	7.36106	6.6617	7.16058	7.28823	6.58688	6.86006	6.66716	7.17692	6.1015	7.07173	6.86337	6.85406	7.53607	7.48688	7.10318	6.38316	7.45964	7.9247	7.33428	7.66167	7.66075	7.33917	6.98279	7.52056	7.49282	7.20036	7.00575
44257	6.76338	6.82061	6.72893	6.57394	6.44985	6.26281	5.95341	7.17429	7.18851	7.18807	8.15812	7.40504	7.08976	6.66324	6.98693	6.85726	7.27571	7.01902	6.83186	5.64248	6.77723	7.6013	6.70605	7.40623	6.94744	7.25996	6.70376	7.41629	7.51905	6.7703	6.9059	6.84893	6.64472	6.12568	6.92824	6.43897	6.24698	7.38907	6.09486	6.94541	6.55124	6.765	6.72043	6.02934	6.86685	6.0534	6.85221	6.34757	7.10442
44258	5.89783	6.20292	6.17418	5.99762	5.80722	6.18691	5.67984	6.28769	6.18173	5.93966	5.64706	6.36613	6.01502	6.19668	6.2179	5.82166	6.46539	6.20172	6.05408	5.98395	6.10423	6.32379	5.94365	6.02406	6.03088	5.86287	5.94695	5.78338	5.88696	6.1674	5.60817	6.77567	6.34355	5.91318	6.2336	6.27376	6.35094	6.43213	6.31139	6.21761	6.63315	7.53299	6.60005	6.01774	6.22736	5.52729	5.60941	6.37554	5.60609
44260	7.59045	6.92654	7.57665	7.57805	7.12902	7.03771	8.37379	7.40796	6.83094	7.38476	7.07234	6.9826	7.11654	7.47286	7.00102	7.00299	7.14405	7.00519	6.9095	8.93051	7.11942	6.98362	7.27414	7.2268	7.10301	7.04298	7.00387	7.17023	6.80003	7.36355	6.43678	7.98772	6.87846	6.63911	7.14661	6.10265	7.15618	6.68119	7.14106	7.05991	7.60503	7.76619	7.40837	7.8209	8.06545	7.44989	7.79555	7.76156	7.86592
44261	8.15622	7.90622	8.36319	8.34406	7.74884	8.25027	6.83915	8.22379	9.01579	8.55874	8.18143	8.45249	8.38788	8.40338	8.25795	8.93932	8.5087	8.90858	9.0286	6.80009	8.37856	9.32979	8.28595	8.75485	8.49719	8.69624	8.44638	9.2385	9.04468	8.23483	8.4852	8.39494	8.53082	8.36818	8.3826	8.08271	8.4184	9.07825	8.53082	8.04212	8.76888	8.36244	8.22915	7.84802	8.28135	7.83027	8.70747	8.31706	8.38833
44262	10.3958	10.3597	10.6785	10.8095	9.64469	10.4068	7.6133	10.4547	9.53919	10.4465	9.69103	9.67941	9.85805	10.4974	10.0577	9.92283	10.5095	10.3916	9.81578	7.79775	10.3428	8.92197	10.0082	9.72334	10.4645	9.40253	9.80794	9.86231	8.48769	9.92095	9.10601	10.4209	10.2047	10.0997	9.76541	9.99662	10.0997	9.84598	10.0444	9.44866	10.5541	9.3106	10.0118	10.9321	10.3188	10.2773	10.314	10.4947	9.91691
44263	9.05248	8.20752	9.02977	9.02181	8.08502	8.18346	8.59907	9.25452	9.40216	8.38945	9.47592	10.0926	9.32307	8.42336	8.15084	8.82979	9.74016	8.75492	8.71709	8.13734	8.40474	9.11898	8.47875	9.37542	8.65768	9.46261	9.13288	9.43813	9.57429	8.50676	9.68219	8.98163	8.62255	9.25823	9.92453	9.03975	8.5344	10.167	6.58062	8.97457	10.0073	9.21275	8.97625	7.56037	9.20781	7.4318	8.9371	7.94275	9.18002
44531	4.9526	4.82628	4.95474	4.92897	4.97915	4.8876	4.93361	4.98619	4.90059	5.0759	5.14004	5.15607	5.00639	4.83202	4.87184	4.93047	4.91837	4.9832	4.83641	5.94907	4.8497	4.96912	4.89614	5.0226	4.99384	4.87899	5.00626	5.06737	4.94165	5.09974	4.68345	4.88049	4.68301	5.11828	5.13854	5.09393	4.96285	5.17131	5.11421	5.10067	4.8159	5.22334	4.73508	5.07593	4.86187	5.10284	4.87117	5.05207	4.98207
A1CF	4.91419	4.98544	4.86443	5.00093	4.9589	4.98103	5.01455	5.09897	4.85766	4.93805	5.03312	4.93859	4.95708	4.93563	4.8814	5.17669	4.85746	4.98617	5.03957	5.20479	4.92738	5.0087	4.92766	4.91454	5.11288	4.81094	4.96418	4.91047	4.98827	5.1974	5.07137	5.15911	5.02387	4.79869	5.01404	4.91065	4.88741	4.96237	5.05105	4.90894	4.8218	4.9779	5.00149	5.03938	4.94018	4.88474	4.95325	4.89809	4.97112
A2M	5.38595	5.73557	5.80161	5.36174	5.25864	6.23327	5.48165	5.33441	5.67607	5.76116	6.61037	5.91345	5.65454	5.52422	5.68533	5.68913	5.72173	5.40707	5.58246	5.92786	5.3917	5.73865	5.92884	5.79424	5.94447	5.80161	5.58836	5.61169	5.77085	5.5194	6.53089	5.37755	5.66321	7.30166	5.82255	5.51342	5.70008	5.67452	6.40656	5.03452	6.52287	4.91127	5.69569	5.48962	5.56943	6.21012	5.91051	5.60249	5.67575
A4GALT	5.61218	5.29987	5.4348	5.44433	5.58022	5.45421	5.50323	5.69207	5.41151	5.56977	5.49375	5.34245	5.43896	5.43667	5.52414	5.62195	5.53529	5.36845	5.57835	5.34512	5.45421	6.16107	5.47415	5.36128	5.95605	5.53672	5.44211	5.4348	5.29754	5.41867	5.96116	5.91091	5.45993	5.79722	5.50697	5.52974	5.22879	5.77022	5.64511	5.35794	5.4685	5.47765	5.28745	5.40446	5.38141	5.16328	5.45487	5.32558	5.27979
A4GNT	4.74708	5.1785	4.79709	4.77084	4.69507	4.99617	4.70894	4.82658	4.85219	4.88417	4.59139	4.66907	4.63853	4.57422	4.62781	5.01194	4.92984	4.78419	4.99649	4.63538	4.94332	4.85143	4.66937	5.25872	4.99999	4.60442	5.07974	4.66039	4.72925	4.89373	4.87005	5.02828	4.89814	4.4604	5.07979	4.78326	4.79891	4.84232	4.73034	4.75794	5.13741	4.84089	4.70497	4.73346	4.72716	4.74442	4.5067	4.80705	4.86831
AAAS	5.96721	6.56688	6.3532	6.2406	6.55128	6.47556	6.06715	5.79994	5.91185	6.00363	5.75308	5.72538	5.84658	5.85251	5.86248	5.55309	5.70521	6.10344	6.36788	6.0268	6.30917	6.10607	6.44461	5.90226	6.07807	6.1507	6.23459	5.7156	5.71134	6.02955	5.58535	5.1509	6.29246	5.4346	5.63637	5.74109	5.75728	5.42375	5.86981	6.08824	5.73353	5.75243	6.5648	6.28004	6.04193	6.31898	6.09404	6.20542	6.23546
AACS	6.12455	5.71334	6.06096	5.80663	5.9145	6.05968	5.44043	6.11058	6.25639	5.84202	5.72542	5.7194	5.39861	6.18962	5.75165	5.88269	5.61377	6.35647	5.98294	5.76607	5.92117	5.91527	5.91811	6.21652	5.81426	5.64893	5.91295	5.70006	5.54188	5.5336	5.72877	5.4017	5.16389	5.72903	5.8733	6.18078	5.44156	5.86972	5.32687	5.89077	5.85157	6.09215	6.0119	5.73447	5.91398	6.09512	5.84553	5.57186	5.98611
AAGAB	6.17393	5.99182	6.16189	6.28543	6.23114	6.1137	7.49229	6.04638	6.23671	6.30365	6.14413	6.37818	6.13498	6.1678	6.39749	6.16788	5.8632	6.05851	6.14537	9.69742	6.01014	6.2157	6.26218	6.16557	6.03917	6.10521	6.18456	6.38831	6.73586	6.33061	5.60463	4.95209	6.40353	5.95718	5.57539	5.90672	5.81505	6.54965	7.0137	6.26531	5.88261	6.77596	6.5527	7.475	6.79153	7.42746	5.97842	6.82101	6.63765
AAK1	6.18859	6.0251	6.22621	6.09437	6.26807	6.08622	6.07272	6.0152	6.39469	6.3435	6.14353	6.49192	6.46029	6.4374	6.86647	6.21196	6.24978	6.22055	6.20678	6.08172	6.00376	6.29882	6.33153	6.55074	6.07436	6.34626	6.78933	6.27622	7.10546	6.62074	6.55026	5.84452	6.43783	6.00625	6.10192	6.44293	6.36684	6.07553	6.36145	6.5492	6.04223	5.85408	5.97706	6.43867	6.34267	6.24838	6.27325	6.22133	6.45113
AAMP	7.33756	7.42227	7.22684	7.26825	8.13398	7.48309	6.88078	7.39068	7.67734	7.36294	8.00667	7.74027	7.50971	7.29114	7.38816	7.6835	7.83258	7.36793	7.44667	7.00588	7.43613	7.70533	7.60037	7.11749	7.27546	7.61724	7.64688	7.47466	7.42266	7.27485	7.78741	7.63537	8.41631	7.60675	7.50538	7.70282	7.5651	7.42161	7.56912	7.87228	7.67497	7.51472	7.61887	7.04819	7.20446	7.84857	7.62248	6.94063	7.90058
AANAT	5.22934	5.31061	5.1261	5.5995	5.26604	5.1878	5.43561	5.05843	5.26599	5.38818	5.32129	5.27184	5.13641	5.45497	5.26558	5.17634	5.28966	5.306	5.07546	5.64587	5.16882	5.2147	5.17903	5.40456	5.34381	5.535	5.27026	5.29736	5.39702	5.29537	5.45466	5.20162	5.36523	5.20875	5.4078	5.41582	5.25976	5.45577	4.99925	5.21998	5.19246	5.34063	5.31482	5.19126	5.20278	5.18317	5.38008	5.29214	5.4027
AARS	7.79752	7.24279	7.42934	7.05529	8.22933	8.86306	7.30298	6.97709	8.06301	7.36116	7.42387	7.90109	8.11919	7.71181	7.05333	7.62208	8.03873	7.36517	7.64989	9.2167	7.04006	7.84202	7.14976	7.27254	7.00868	7.73418	7.8358	7.4944	7.93688	7.1282	7.84403	7.11868	7.56181	6.77394	8.42978	7.61856	7.27099	7.7215	8.10022	7.62091	7.76611	7.44102	7.36331	7.28619	7.04803	7.21114	7.07012	7.43989	7.93719
AASDHPPT	6.44075	6.35321	6.67316	6.47756	6.63511	6.58846	7.41834	6.13669	6.24877	6.56088	6.49183	5.88539	6.60973	6.13432	6.35174	6.01632	5.96274	6.2159	5.96844	7.29578	6.54168	6.20143	6.30634	6.02603	6.22521	6.10265	6.44427	6.32726	5.72924	6.73736	6.49668	6.30498	6.0413	6.17445	6.10634	6.01302	6.66499	6.14844	6.64243	6.83917	7.04581	5.28152	6.88784	6.55524	6.47365	7.14517	5.72935	6.51631	6.56571
AASS	5.37245	5.36683	5.29279	5.33153	5.26695	5.29007	5.87675	5.47807	5.28307	5.49849	5.28153	5.3678	5.22129	5.3081	5.43833	5.21986	5.20108	5.3626	5.31687	5.45031	5.32921	5.49123	5.35372	5.42781	5.21614	5.26419	5.15132	5.34077	5.37479	5.46682	5.35343	5.41123	5.5308	4.99529	5.4651	5.41634	5.44125	5.40524	5.59724	5.35355	5.44445	5.56521	5.19617	5.22608	5.30682	5.15675	5.31426	5.21212	5.94966
AATF	8.38222	8.35017	8.47386	7.97134	8.48169	8.2549	6.93152	8.40091	8.4485	8.38074	7.11561	8.17789	8.36463	8.41831	8.34705	8.44669	8.42779	8.3166	8.52582	6.94527	8.38222	8.59188	8.30496	8.28642	8.61391	8.20936	8.36463	8.44554	8.40071	8.42437	8.88651	7.85697	8.47295	8.58343	8.5307	9.01778	8.33025	7.90848	8.54777	8.60142	8.05745	8.42076	8.55025	7.93525	7.87009	8.67969	8.33143	8.07596	8.62996
AATK	6.98556	7.1277	7.18138	7.23647	6.98204	6.91789	6.9154	7.41076	7.36168	7.21287	7.94486	7.15194	7.33223	7.16385	7.25813	7.36006	7.69864	7.16422	7.08751	6.61901	7.28551	7.59831	7.29866	7.26664	7.38073	7.4164	7.1484	7.22981	7.23917	7.03156	7.59984	7.19016	7.16671	7.51722	7.48865	7.32793	7.40519	7.79146	6.76291	7.51152	7.2242	7.80604	7.52367	7.46156	7.11895	6.77677	7.14909	7.31041	7.29194
ABAT	6.67859	7.28929	7.45088	6.6295	6.6219	6.53977	7.24403	7.30462	6.2744	7.15699	6.57263	6.65702	6.57239	6.81511	6.68405	6.60141	6.47316	6.61336	6.86863	6.78803	7.36883	6.68286	7.15766	6.6515	7.36804	6.60497	6.40172	6.51288	6.47117	6.61174	7.12008	7.42447	7.18147	6.59732	7.28638	7.00632	7.11796	6.8116	7.01362	6.67191	6.63638	6.9184	6.93566	7.18754	6.00894	6.63282	6.77897	7.38793	6.48289
ABCA1	8.19207	7.92928	8.35688	9.38336	7.69252	7.75865	5.68588	8.01623	7.06459	8.98536	7.41722	7.96538	6.63042	8.18068	8.29952	8.72595	8.33452	8.61403	8.43708	5.50211	8.34488	8.07162	7.69252	7.77615	8.35688	7.77248	7.93908	7.86018	7.67976	8.20472	8.01002	8.48843	8.48795	8.77951	7.58742	8.71389	9.10493	8.68302	8.3588	6.72884	6.59876	8.57639	7.54489	8.51381	6.80812	8.77417	6.92479	7.46687	6.77222
ABCA12	4.75146	4.74274	4.78556	4.77862	4.73572	4.645	4.92548	4.73011	4.8159	4.85471	4.8999	4.82171	4.95306	4.81552	4.65398	4.67328	4.68262	4.86287	4.77754	5.02758	4.6448	4.71478	4.90964	4.78714	4.78572	4.76954	4.78337	4.80933	4.72956	4.75373	4.82315	4.74081	5.00995	4.69737	4.6033	4.73333	4.84697	4.77372	4.54088	4.86446	4.71022	4.81075	4.76416	4.70842	4.87298	4.92841	4.79353	4.84408	4.68101
ABCA2	5.64408	5.75581	5.55172	5.89673	5.5587	5.69327	5.16579	5.76761	5.76879	5.76637	5.28819	5.7128	5.85592	5.85391	5.90831	5.48831	5.79509	5.96145	5.89149	5.33471	5.68243	5.64657	5.71913	5.88873	5.61156	5.89173	6.17021	5.4857	5.37377	5.96409	5.68263	5.99665	5.34007	5.71437	5.80993	5.9153	6.03125	5.7011	5.60544	5.67516	5.85014	5.90498	5.44686	5.4439	5.60111	5.36868	5.84326	5.79062	6.00556
ABCA3	5.54341	5.44407	5.50475	5.25783	5.38962	5.37822	8.82918	5.45705	5.47629	5.38485	5.33756	5.40553	5.33959	5.43769	5.28155	5.41074	5.34495	5.1557	5.51545	5.32281	5.40488	5.37006	5.56142	5.52528	5.50077	5.50133	5.24824	5.418	5.29546	5.33474	4.85976	4.45192	5.22665	5.29083	5.27565	5.90025	6.11405	5.63376	4.58074	5.70136	4.99099	5.68891	5.45882	5.52882	5.91521	5.25799	6.09082	5.5196	5.15682
ABCA4	5.27028	5.03299	5.08382	5.15638	5.0782	4.96893	5.35136	5.05586	5.26614	5.08806	5.25463	5.58617	5.09661	5.0435	4.94091	5.01238	5.1207	5.01141	5.10168	6.78084	4.98351	5.15465	5.0608	4.99323	5.11206	5.09221	4.99803	5.02403	5.11061	5.14078	5.45792	5.36938	4.90337	5.17865	4.62087	4.7709	5.35003	4.60366	5.20451	5.17584	5.37418	5.46854	5.39171	5.59454	5.52465	4.87682	5.36628	5.33164	4.9058
ABCA5	5.42664	5.44836	5.38608	5.57064	5.39899	5.80254	5.47731	5.27778	4.9908	5.32973	5.08452	5.10464	5.40489	5.35924	5.34053	5.3311	5.45163	5.34124	5.29521	5.72903	5.49293	5.48077	5.49269	5.53257	5.06711	5.49441	5.6052	5.34566	5.54349	5.12454	5.05399	5.00867	5.7327	5.42644	5.00959	5.13162	5.07522	4.92106	6.02225	6.3402	5.35249	5.88205	5.26639	6.05059	6.0211	5.5118	5.99925	5.30596	5.75467
ABCA6	4.63824	4.64651	4.67073	4.66966	4.81014	4.65564	5.31266	4.53859	4.58993	4.6426	4.98981	4.91287	4.64941	4.72133	4.71275	4.75089	4.67828	4.60647	4.60347	4.89165	4.57938	4.66349	4.59399	4.58451	4.72062	4.92429	4.67249	4.77176	4.92959	4.80575	4.62353	4.93378	4.69484	4.55507	4.73622	4.74909	4.6804	4.91601	5.00208	4.74477	4.64662	4.76317	4.72869	4.82165	4.66609	4.54653	4.62573	4.64238	4.67976
ABCA7	7.17966	7.38831	7.17209	7.19968	6.80796	6.62166	8.25022	7.08732	7.43783	7.41031	7.1723	7.33072	7.16134	7.56731	7.40181	7.34838	7.60886	7.85753	7.7796	6.91398	6.90611	7.81335	7.62909	7.67425	7.52602	7.51375	7.63242	7.08633	7.86597	7.04579	7.11498	7.26425	7.39541	7.32798	7.80291	7.9738	7.56465	7.37552	6.85177	6.81199	6.9902	7.99458	7.11367	7.11132	7.38623	6.92538	7.12864	7.32262	7.14438
ABCA8	4.56098	4.52933	4.53519	4.54919	4.45092	4.52003	6.01212	4.5651	4.50977	4.56473	4.57491	4.66451	4.47431	4.58321	4.53589	4.48863	4.53387	4.58013	4.61746	4.63178	4.54311	4.64253	4.58994	4.57113	4.55286	4.44815	4.56304	4.53821	4.56854	4.60564	4.4764	4.37561	4.6147	4.3613	4.32409	4.48137	4.41209	4.91382	4.54338	4.42599	4.5614	5.14036	4.63878	4.97023	4.63749	4.32409	4.52732	4.6147	4.50105
ABCB1	5.17313	5.34876	5.15924	5.58659	5.14049	5.67206	5.25441	5.15969	5.39985	5.05224	4.95514	4.98684	5.14368	5.47156	5.30028	5.04812	5.20173	5.24361	5.05602	5.18415	5.31847	5.0353	5.1736	5.25161	5.28108	4.92824	5.81237	4.91732	4.9782	4.91287	4.95177	5.21413	4.84748	5.64458	5.2883	5.00388	5.20731	5.15729	5.33359	5.26003	5.17105	5.28605	5.19516	5.2524	5.20943	5.43215	4.95039	5.09813	5.28284
ABCB11	4.86853	4.74691	4.68826	4.8679	4.82825	4.80148	5.84335	4.83038	4.77927	4.74015	4.89669	4.82973	5.15881	4.67544	4.79064	4.84673	4.96608	4.77557	4.82021	5.4497	4.83744	4.71948	4.8061	4.78469	4.8373	4.8962	4.92056	4.83226	5.04691	4.93668	4.59568	4.86612	4.55936	5.08412	5.08847	4.88449	4.6565	4.76363	4.76902	4.75549	5.0415	4.69838	4.70713	4.77136	4.55803	5.06544	5.10983	5.15787	4.95892
ABCB4	4.90349	4.83701	4.95164	4.76596	4.89693	5.11173	6.60531	4.97752	4.85001	4.90779	5.14798	4.82771	4.75277	5.08204	4.94492	4.84509	4.92083	4.8767	5.0145	5.2252	4.64796	4.95256	4.89924	5.06663	4.69543	4.74899	4.86959	5.10807	5.00367	4.83431	4.73881	5.07396	4.70225	4.92156	4.71952	4.73368	4.99209	4.99304	4.73801	5.0092	4.87552	5.09407	5.04806	4.99075	4.91759	4.74442	5.47515	4.89616	4.85017
ABCB6	5.76227	5.57903	5.77795	5.80777	5.75889	5.82643	5.86868	5.89641	5.89627	5.6226	6.44718	5.98597	5.80223	5.86364	5.6474	5.74002	6.20763	5.90246	5.57705	5.55215	5.53473	6.3171	5.70213	6.00516	5.64549	6.0955	5.86443	5.88803	6.2627	5.56933	5.58417	6.12464	5.68067	5.20938	5.70591	5.75412	5.55533	5.2194	5.96895	6.32369	5.81466	5.94728	5.79605	5.93432	6.15962	5.68003	6.05742	5.55533	5.85663
ABCB7	6.92095	6.4984	6.66101	6.28347	6.89352	6.85149	5.88676	6.41638	6.27576	6.5287	6.56047	6.77538	6.51272	6.93805	6.67431	6.92621	6.13467	6.28831	6.55271	5.93137	6.45439	6.5813	6.28343	6.87289	6.38402	5.99809	6.55543	5.86358	6.02516	6.62614	6.44343	5.40749	6.66787	6.38945	6.67725	5.92086	6.7088	6.54948	6.81863	6.68305	6.49058	5.92612	6.96049	6.64261	6.85347	6.9847	6.65428	6.49104	6.49323
ABCB8	5.21706	5.42239	5.29549	5.33883	5.70508	5.42461	5.21853	5.4115	5.45803	5.46928	5.32312	5.22398	5.34435	5.3491	5.66605	5.41263	5.26006	5.27495	5.48189	5.38731	5.33709	5.4925	5.45134	5.44025	5.42122	5.51846	5.43726	5.34826	5.23438	5.3818	5.37523	5.12695	5.32896	5.39547	5.46727	5.41342	5.52806	5.43393	5.38508	5.49811	5.3347	5.40078	5.44414	5.52257	5.40868	5.36096	5.29409	5.40778	5.27153
ABCB9	5.1604	5.09675	5.14865	5.10686	5.14128	6.04626	6.77907	5.19182	5.21994	5.16929	5.09596	5.19155	6.40977	5.22394	5.18436	5.28426	5.19994	5.13053	5.26529	6.36522	5.30665	5.20008	5.15084	5.50868	5.13298	5.72588	5.15978	5.13719	5.59464	5.24287	5.26436	5.74775	4.6795	5.46611	5.22886	5.81848	5.24576	5.04469	5.2602	5.44898	5.59965	5.63751	5.04118	5.29587	5.3444	4.98782	5.27077	5.0141	5.37408
ABCC1	6.29955	6.27909	6.34007	6.40815	6.39643	6.27247	7.96519	6.22859	6.25445	6.31425	6.5432	6.20928	6.35525	6.28879	6.44499	6.34446	6.32542	6.13047	6.14476	7.06166	6.17919	6.15278	6.23279	6.28412	6.24609	6.42758	6.31478	6.23566	6.34122	6.2625	6.23401	6.59148	6.52876	6.12037	5.81405	6.42772	6.07584	5.94371	6.30762	6.3723	6.24244	6.48426	6.60957	6.41243	6.28961	6.32172	6.48071	6.2959	5.87522
ABCC10	5.93799	6.35259	5.93396	5.91717	5.82263	5.93897	5.55307	6.04306	6.04288	6.26011	5.51784	5.88198	5.41346	5.66591	6.00118	5.75245	5.37151	5.94403	6.03541	5.54049	6.07754	5.58855	6.09457	5.46316	5.8687	5.4138	5.98684	5.70885	5.41856	6.27596	5.53993	5.58544	5.50603	5.89574	5.40413	6.20716	5.66808	5.53536	5.70881	5.74297	4.83551	5.57314	5.87796	5.75751	5.78352	6.05039	6.02201	6.29199	5.7675
ABCC2	5.55368	5.65269	5.69906	5.54131	5.36184	4.75105	5.22901	5.23541	5.26396	5.88531	4.99442	5.00206	4.70363	6.2717	4.94516	5.01608	5.67772	5.16789	5.4814	5.01056	4.94298	5.00051	5.05208	5.1342	5.38116	5.02427	5.08388	4.91338	4.79033	5.02832	5.39439	5.45523	5.22871	4.17168	4.77148	4.61364	5.16526	4.76456	5.42798	5.08832	5.47146	5.47385	5.68122	5.71034	5.04386	5.56599	5.59672	5.785	4.98665
ABCC3	6.47078	5.37319	6.2488	5.50198	5.777	5.52816	6.68361	6.59512	6.64483	5.6058	6.72131	6.52364	5.93101	5.53222	5.41746	6.14252	5.91062	6.08507	5.56844	8.05876	5.51347	6.39012	5.83031	6.17307	5.7273	6.50775	5.26445	6.26419	6.79983	5.70333	6.18448	6.1543	5.69565	5.89943	6.09392	5.6684	5.98311	5.15822	6.35225	6.28336	5.85993	5.43937	5.82694	6.19529	5.17495	6.03553	6.26762	5.8756	5.84186
ABCC4	7.6601	5.89327	8.05197	7.21943	6.27845	7.04701	6.39523	8.20722	6.91484	6.4696	6.43154	7.22072	6.64418	6.29699	6.02065	6.47623	7.31758	6.67466	6.40045	5.85982	6.6038	7.12418	6.27626	7.6963	6.98516	6.90035	6.29533	7.28258	6.78803	6.36545	6.42381	6.53527	6.6888	6.07887	6.82001	6.2403	6.52855	8.42119	5.55281	7.63874	7.04043	6.56342	6.53462	5.62302	6.69612	5.71028	6.12828	5.70673	6.39599
ABCC5	6.41386	6.89132	6.66643	6.17581	6.85717	5.95087	6.16315	6.52423	6.31803	6.38149	5.62545	6.36531	6.66584	7.14855	7.4307	6.47177	6.71954	7.09492	6.84916	5.39298	6.25082	6.41582	6.30047	6.72118	6.62106	6.46301	6.76042	5.76036	6.42824	5.55519	7.1896	7.07561	7.86383	6.99289	5.65437	6.41392	6.45744	5.18966	6.36109	6.29458	6.76575	6.39272	6.49981	5.76614	5.88686	5.49065	7.18162	7.22779	5.4742
ABCC6	5.69704	5.56062	5.67715	5.56879	5.54673	5.5785	6.27861	5.55311	5.55858	5.5141	5.49219	5.52754	5.55717	5.65054	5.56975	5.52083	5.52427	5.64739	5.59531	5.67101	5.56086	5.59796	5.52113	5.57529	5.59267	5.46171	5.48462	5.56309	5.55504	5.45491	5.37142	5.63183	5.31933	5.70325	5.62594	5.76487	5.55123	5.83561	5.4834	5.59043	5.51053	5.71969	5.64576	5.59499	5.65125	5.46246	5.68144	5.73847	5.6155
ABCC8	5.15523	5.21564	5.28304	5.10755	5.12828	5.13905	5.48445	5.14242	5.18292	5.28165	5.09348	5.24476	5.08568	5.203	5.18683	5.18499	5.15548	5.01997	5.12345	5.29063	5.00219	5.135	5.0264	5.18721	5.0921	5.21863	5.23372	5.20101	5.14436	5.17589	5.27528	5.35436	5.45177	5.14395	5.25998	5.29093	5.38403	5.13205	5.19277	4.979	5.22819	5.0891	5.10035	5.09366	5.19842	4.98671	5.15828	5.19438	5.1611
ABCC9	4.67329	4.69388	4.6665	4.66224	4.57903	4.54836	4.55528	4.6219	4.62152	4.64612	5.1834	4.61374	4.65102	4.56665	4.67952	4.66535	4.81726	4.64642	4.56955	4.52036	4.67682	4.69471	4.63792	4.59253	4.75625	4.52972	4.72806	4.57993	4.4855	4.57299	4.81928	4.76171	4.37557	4.41171	4.83585	4.71613	4.60017	4.85791	4.68877	4.82575	4.79994	4.6627	4.56995	4.69358	4.58423	4.67418	4.64449	4.61	4.59765
ABCD1	6.34227	6.55536	6.66947	6.26293	7.27542	6.49555	6.00902	6.57012	6.48829	6.48189	6.06198	6.30949	6.8146	6.90849	7.04613	6.71653	6.24046	6.29763	6.92761	5.7879	6.64937	6.96093	6.74453	6.54665	6.45051	6.73622	6.46954	7.08396	7.04601	7.33022	6.23868	7.10554	7.028	6.49849	6.53342	6.34462	6.52914	6.53156	6.59541	6.97076	6.03887	6.6335	6.33456	6.61512	6.28267	6.31122	6.4732	7.09211	7.17266
ABCD3	7.20088	7.31322	7.18038	7.34984	7.54307	7.35195	6.46432	7.33609	6.84379	7.15156	6.68821	6.65442	6.99145	7.48103	7.26204	7.1532	6.84568	7.18214	6.98007	6.40144	7.66848	7.06944	6.7547	6.95095	6.99488	6.6596	7.18125	6.41242	6.63199	6.6156	7.11041	5.93995	7.40231	6.61783	7.04233	6.44613	7.01553	5.38623	7.34	7.17051	7.49643	6.90441	7.24849	7.66345	7.47486	7.62095	6.90992	7.27573	7.28682
ABCD4	5.4168	5.46999	5.35124	5.37123	5.48026	5.5477	5.44202	5.49531	5.34756	5.39357	5.86003	5.51441	5.35975	5.34902	5.58076	5.38928	5.41395	5.33935	5.46337	5.72158	5.49296	5.44114	5.42666	5.41332	5.3853	5.35732	5.39383	5.28743	5.58424	5.42209	5.42556	5.48951	5.44245	5.28275	5.41777	5.47937	5.31516	5.19781	5.48116	5.35758	5.32957	5.41219	5.42193	5.36755	5.5416	5.41406	5.4468	5.63754	5.41351
ABCE1	6.04663	5.39309	5.72427	6.46656	6.7317	7.3755	5.09308	5.35067	5.26316	5.79139	4.73247	5.46628	5.82488	5.75306	5.34666	5.26986	5.11468	5.34132	5.19066	5.10913	5.47931	5.04245	5.27813	5.30303	5.41314	5.33381	6.03067	5.07943	4.87561	5.03917	5.58217	5.67836	6.33298	5.14624	4.85523	5.71845	4.26473	4.44774	6.95533	5.31839	5.95711	4.46203	5.62027	5.06475	4.51537	6.71073	6.25054	5.33806	5.94179
ABCF1	7.41958	7.19896	7.45553	6.97867	7.69781	7.98824	5.89396	7.13873	7.98441	7.4649	6.60206	7.75578	7.63062	7.42273	7.36109	7.64104	7.01788	7.55727	7.58383	5.87444	7.06485	7.68018	7.39645	7.21508	7.08868	7.4358	7.752	7.20014	7.57815	7.05135	8.08381	6.72047	8.48388	7.52822	7.7528	7.71546	7.26778	6.50111	7.52774	7.31793	7.50167	7.80789	7.44023	6.51693	7.12002	7.90434	7.46521	7.0599	7.33003
ABCF2	5.83837	5.77491	5.79425	5.52979	5.95493	6.23535	5.3754	5.61873	5.79136	5.92063	5.44939	5.69321	5.73504	5.85724	5.94778	5.79646	5.46261	5.78244	5.94226	5.46492	5.57865	5.69121	5.62004	5.68093	5.62502	5.79586	5.98105	5.51712	5.57457	5.58553	6.02053	5.47943	6.17434	6.01083	5.87479	5.79396	6.17998	5.55572	5.91236	5.75782	5.63717	5.62034	5.68875	5.49148	5.60173	5.72054	5.96706	5.78915	5.64092
ABCF3	6.27179	6.44452	6.32967	6.0951	6.62107	6.44503	6.03972	6.07714	6.28783	6.46481	5.91915	6.31866	6.28743	6.13523	6.64165	6.26666	6.08621	6.1115	6.37295	6.1726	6.40347	6.17817	6.32507	6.33875	6.39444	6.20619	6.24754	5.95017	5.91657	5.97733	6.12855	6.24633	6.33047	6.11471	5.76906	6.45553	6.29502	5.98989	6.17706	5.80709	5.83954	6.32215	6.29134	6.1718	6.32486	6.65389	6.71805	6.47326	6.26154
ABCG1	6.10528	6.54663	6.48926	6.00308	5.91502	5.95036	5.64674	6.88539	6.15177	6.40879	5.42884	5.79045	5.50963	5.79553	5.75478	6.61087	5.87391	6.80799	6.2607	5.80915	6.46305	6.6203	6.76122	6.36351	6.41551	6.04121	6.30141	5.49855	5.75037	5.86457	6.14962	6.13658	6.74067	5.7599	6.34814	6.29952	6.43449	7.05595	6.22168	6.59909	5.90882	6.66608	6.64772	5.74545	5.95199	6.4397	5.99604	5.52083	5.89299
ABCG2	5.17793	4.93536	5.14113	4.9897	4.5188	4.87095	5.36908	4.83881	4.93928	5.35563	5.12978	5.16149	4.99773	5.0693	4.88057	4.71536	5.24629	5.07362	5.23829	5.03979	4.9592	5.18943	5.03954	4.92498	4.86518	4.92011	4.8775	5.21649	4.91084	5.01916	4.87279	4.9573	5.29053	4.81182	4.98478	4.7063	4.94371	5.39276	4.69361	5.01422	5.67357	5.19519	4.73684	4.55849	4.81421	4.47384	4.80715	4.74672	4.7619
ABCG4	5.85496	5.72711	5.79589	5.82869	5.8322	5.74481	6.8388	5.88017	5.69651	5.76976	6.53175	5.86543	5.76269	5.79742	5.97455	5.72072	5.80073	5.82811	5.74947	8.02868	5.70239	5.82137	5.88915	5.79019	5.78511	6.05784	5.71341	5.85652	5.80328	5.93113	5.89903	6.41527	5.27591	5.85234	6.09401	6.76117	6.00819	6.71218	6.03833	5.44028	6.1553	6.03633	5.37104	5.90171	5.86926	5.186	6.33599	5.95194	6.10761
ABCG5	5.13893	5.03744	5.0781	5.08813	5.06489	4.99091	6.27823	5.01659	5.011	5.1661	5.38277	5.09992	5.10247	5.04857	5.18946	5.12904	5.09576	5.01353	4.99555	6.04845	5.03321	5.07111	4.96054	5.00468	5.03347	5.1419	5.01992	4.96617	5.2892	5.13418	5.10685	5.17651	4.42372	5.25791	4.74624	5.61769	5.42621	5.00096	5.27608	5.18633	5.48567	4.61012	4.96455	4.8993	5.00096	5.08781	5.15296	5.27374	5.20945
ABHD10	6.54376	6.44398	6.32318	7.31354	6.48541	7.50982	5.46199	5.61129	6.52605	7.24944	5.53249	5.40097	5.86724	6.44887	6.54004	6.97949	5.62742	6.81871	7.00019	5.24773	6.25978	6.07328	5.80505	6.01651	5.87947	5.49941	5.85397	5.85446	5.31413	6.45648	6.3198	5.09398	6.2063	6.67057	6.18576	5.30158	5.74263	4.74822	6.98476	6.38483	5.98768	4.97147	6.52081	7.40111	6.447	7.52085	6.53039	6.44966	6.56552
ABHD11	6.16938	6.07962	6.36071	6.34578	6.62758	6.0234	5.93144	6.25806	6.25935	6.31671	5.8464	6.17556	6.52059	6.3517	6.54552	6.19538	6.15404	6.1645	6.20424	6.29106	6.68132	6.57342	6.64473	6.2445	6.23253	6.43674	5.87111	6.28364	6.1827	6.15586	6.14866	6.41314	5.33684	6.14452	6.27578	6.07526	6.3222	5.96896	6.36986	6.3391	6.42672	6.47516	5.97362	6.45927	5.99954	6.28926	6.25127	6.35707	6.51132
ABHD14A	6.96114	6.42616	6.20919	6.60584	6.76449	7.11078	5.70572	6.2256	7.32193	6.28619	5.84596	6.19167	6.794	6.68593	6.19867	6.46605	5.70441	6.60307	6.75582	5.70012	6.21459	6.94172	6.85201	6.27303	6.25615	6.77398	7.99854	6.05097	6.48589	5.90906	6.16342	6.0127	6.65992	6.20413	6.1328	6.69049	5.98627	6.02851	6.08953	6.26478	5.99184	6.48114	6.36206	6.71824	6.45401	6.37418	6.53064	6.3774	5.82384
ABHD2	7.41219	7.80336	7.71234	7.25315	6.99392	6.84399	6.64172	7.95506	7.41891	7.94877	7.26529	7.15518	7.59953	7.52461	7.63176	7.53604	8.03741	7.48774	7.6056	6.67458	7.86594	7.25113	7.87124	7.29191	8.47823	7.12543	6.98238	7.27217	6.9014	8.00794	8.32027	7.68533	7.52079	7.69637	7.68411	8.11525	7.84075	7.59031	7.33511	7.38853	6.59795	7.05334	7.33836	7.5272	7.22082	7.54912	7.52987	7.89823	7.38258
ABHD3	9.20966	8.24745	9.08143	9.72935	8.47617	8.37405	7.38632	9.00765	7.96077	9.22233	7.49956	8.65011	8.76085	8.98607	8.30056	9.06867	9.05663	8.91267	7.85782	7.23982	8.66036	7.51671	8.51561	8.11529	8.22735	8.23335	8.46892	7.5232	7.36235	9.68842	6.49471	9.00674	8.06258	8.28555	8.79699	7.93805	8.56901	7.9458	9.44379	8.20863	9.38085	8.31263	8.89849	8.62492	8.66247	9.32081	7.72371	8.81694	8.05209
ABHD4	7.79713	7.9302	7.98379	7.81836	7.65973	7.66717	7.08227	8.83437	8.42778	8.1883	7.0485	7.7229	7.96414	7.77378	7.65	8.44885	8.34919	8.2204	8.03931	7.08789	8.07199	8.85885	8.40396	8.17885	8.62833	7.97129	7.90889	8.39835	8.17299	7.88881	7.87285	7.80924	7.79987	7.59421	7.68091	8.2128	8.01337	7.91564	7.35045	7.50239	8.42433	8.23347	8.25321	7.71782	7.62109	7.56689	7.61157	8.34445	7.80686
ABHD5	9.08048	9.72758	9.81045	8.57888	8.66747	7.85757	6.85339	10.0409	8.90409	9.13751	8.90049	9.23494	9.09028	9.69802	8.92925	8.5851	9.36156	8.66786	9.1692	6.81174	9.2385	8.65597	9.35322	9.6112	10.0974	9.14872	8.73062	9.45496	8.55749	8.85719	7.52958	9.55195	8.14236	8.73675	8.69917	8.73041	9.2077	9.39856	8.135	8.59531	9.70649	9.31808	9.95845	9.41727	9.77573	8.02978	9.07174	9.5384	8.74321
ABHD6	4.87155	5.449	5.22484	5.29463	5.7319	5.47323	4.97972	5.40099	5.46952	5.36264	5.36574	5.38867	5.16786	5.17545	5.38187	5.4972	5.0291	5.5282	5.1505	4.74976	5.25493	5.22243	5.41374	5.18254	5.23834	5.14762	5.23754	5.01234	4.82353	4.96469	5.01559	5.05449	4.96367	4.92159	5.2384	5.55282	5.32125	5.22246	5.1116	5.19482	5.5751	5.22803	5.33012	5.20243	5.58775	5.39024	5.27008	5.3372	5.54591
ABHD8	6.61609	6.86474	6.37043	6.45104	6.92628	6.28786	8.35083	6.6867	6.65201	6.64502	6.43734	6.48328	6.32485	6.45762	6.64039	6.81527	6.41964	6.78693	6.83311	5.74573	6.62854	7.15006	6.93991	6.42121	6.62128	6.60846	6.28522	6.64661	6.86737	6.21168	6.87566	7.24961	6.77706	6.83044	6.75303	6.31424	6.68688	6.66452	6.1908	6.59379	6.59675	6.83613	6.51851	6.08288	6.67389	5.86014	6.38972	6.8293	6.38807
ABI1	9.24953	9.06935	9.33392	9.37788	8.7123	8.90152	9.69004	9.16043	8.82794	9.31929	9.40058	8.8872	9.16125	9.35051	9.03072	9.1416	9.00192	8.9704	8.66574	8.20035	9.22434	8.25095	8.91312	8.90495	9.1062	8.69235	8.66132	9.01245	8.79166	9.20522	9.01159	9.35121	8.72304	8.88253	8.72947	8.93096	8.9762	8.89681	8.91928	9.07341	9.04954	9.30901	8.77773	9.60017	9.13364	9.06629	9.07559	9.19457	9.29527
ABI2	5.77126	5.60273	5.64081	5.98141	5.76241	5.87324	5.67101	5.44221	5.82668	5.87495	5.50455	5.6182	5.92572	5.70767	5.84422	5.73882	5.64449	5.89217	5.69335	5.49933	5.96238	5.59738	5.81301	5.75344	5.7967	5.76188	5.76499	5.47697	5.68516	6.14428	5.48574	5.29026	6.07272	5.97184	5.60206	5.51012	5.71282	5.81356	5.76123	5.59868	5.67974	5.92389	5.96457	5.57612	5.44891	5.88326	5.93294	5.67234	5.52738
ABI3BP	5.05471	5.10789	5.05892	5.22458	4.8632	5.25028	4.92544	5.08547	5.19189	5.18646	5.00429	5.0922	4.88248	4.96123	5.03476	4.95966	5.15754	5.00003	5.29532	5.03268	5.11248	5.00481	4.8879	5.23323	5.15037	5.10021	4.99547	5.03759	4.95093	5.22175	5.17958	5.05346	4.97662	4.98081	4.91009	5.16462	5.03971	5.08578	4.9162	5.08946	5.10618	5.26391	5.00144	5.20677	5.26582	5.28911	5.09409	5.11625	5.13077
ABL1	6.45089	6.79662	6.50779	6.4895	6.49654	6.67473	6.13262	6.36614	6.40784	6.32465	6.19576	6.37164	6.09296	6.38758	6.41006	6.38157	6.10978	6.35559	6.63128	6.12436	6.544	6.46074	6.32622	6.26631	6.55061	6.12541	6.2403	6.16698	6.21538	6.08292	6.62073	6.46294	6.60604	6.31654	6.46747	6.46542	6.30556	5.7668	6.51158	6.34947	6.44904	6.39932	5.87042	6.23913	6.49641	6.52831	6.31524	6.37805	6.14839
ABL2	5.3449	5.4345	5.51401	5.46471	5.58297	5.37861	5.73513	5.53196	5.4807	5.46883	5.73366	5.34522	5.51245	5.52918	5.37607	5.38404	5.44584	5.38493	5.45876	5.93788	5.33979	5.44064	5.41974	5.49736	5.47851	5.4495	5.43488	5.54801	5.54679	5.45674	5.23433	5.44789	5.2962	5.26259	5.51643	5.21341	5.45481	5.31349	5.30242	5.30313	5.07257	5.71531	5.48693	5.71842	5.49236	5.75244	5.55521	5.52731	6.22359
ABLIM1	6.11847	6.3422	6.50986	6.22003	6.24808	7.32217	5.57642	6.65978	7.0499	6.25912	5.77295	7.14851	6.47961	6.47429	6.94799	6.19777	6.17151	6.43561	6.3738	6.36549	6.24343	6.4724	6.20278	6.47704	6.09148	6.90106	7.18462	6.62188	7.05181	6.20663	6.87966	5.96234	7.17002	6.93452	6.34565	6.66477	5.94129	6.15563	7.44681	6.18686	6.593	6.3241	6.74269	5.66375	6.16753	6.19937	6.74631	6.42333	6.25167
ABLIM3	6.6834	5.64399	6.91834	5.83769	5.88318	6.41619	6.12343	7.37116	7.39381	6.04979	6.12695	6.37932	6.29282	6.01541	6.00852	6.25449	6.37258	6.44975	5.63107	5.9718	5.94926	6.96306	6.33812	7.65038	5.78632	8.1904	5.72848	7.21227	6.85987	6.07629	6.10475	6.92964	6.11484	6.19066	6.66304	7.00596	5.77275	7.09952	5.63589	6.3697	6.39481	7.26803	5.92898	6.10957	6.4342	5.30566	6.43496	6.31498	6.48795
ABO	5.67657	5.56577	5.56108	5.64606	6.00453	5.41659	5.77111	5.68785	5.8158	5.91146	5.81382	5.70291	5.91138	5.65516	5.67054	5.69861	5.44294	5.75802	5.69981	6.2238	5.59245	5.79445	5.70239	5.97985	5.64109	5.81372	5.87005	5.86432	5.59965	6.1131	5.77032	5.96156	5.41962	5.74533	6.08284	5.78057	5.6066	6.02167	5.52206	5.80255	5.79985	5.99779	5.74881	5.61717	5.65821	5.45743	5.75689	5.71924	5.70263
ABR	7.79883	7.6996	7.86061	7.36184	7.38271	7.23362	6.49883	8.0501	7.757	7.58592	6.8817	7.40352	7.38966	7.72395	7.51612	7.86897	7.62339	7.58186	7.62369	6.51174	7.51464	7.51188	7.70024	7.4022	7.7123	7.38688	7.42983	7.39759	7.59874	7.38915	7.41551	7.15721	7.33021	7.41203	7.51838	7.84303	7.22952	7.35123	7.19207	7.41203	7.35619	7.88384	7.80737	7.20058	7.0831	7.54329	7.2502	7.6078	7.23638
ABT1	6.72795	6.85726	6.4942	6.37264	6.48452	6.85557	6.41112	6.56368	6.50953	6.80736	6.44522	6.18633	6.7092	6.52805	6.37383	6.8245	6.57183	6.46662	6.71119	6.27556	6.6894	6.59545	6.14645	6.55427	7.14359	6.36932	6.52186	6.33367	6.50231	6.59154	6.70634	6.82894	6.27191	6.64691	7.08018	6.51366	6.75972	6.2156	6.51892	6.61551	6.32933	6.0578	6.818	6.55418	6.93018	6.56368	6.49516	6.30548	6.29795
ABTB2	5.4346	5.50017	5.4924	5.64235	5.36962	5.40998	5.54893	5.45296	5.4396	5.39665	5.36398	5.62199	5.46159	5.3906	5.88055	5.64016	5.39897	5.47277	5.33238	5.3952	5.53604	5.64008	5.24778	5.41971	5.43766	5.34219	5.48179	5.37652	5.39297	5.88954	5.4838	5.54373	5.42058	5.23063	5.58622	5.5872	5.61878	5.7408	5.31302	5.21555	5.23915	5.33848	5.40241	5.50418	5.39271	5.52333	5.48961	5.64031	5.52206
ACAA1	8.6455	8.33619	8.30342	8.7095	8.07189	7.94047	6.43561	8.15989	8.48759	8.71866	8.57218	8.62292	8.69192	8.81628	9.19044	8.81474	8.96016	9.03717	8.31537	6.57199	8.50129	8.49549	8.49335	8.50049	8.35035	8.2512	8.34165	8.63564	8.73202	8.47343	8.33719	8.88501	8.0409	8.04371	9.07677	7.33651	8.95764	8.05248	7.50337	9.09541	7.43149	9.01652	9.1728	9.00361	8.36142	8.8146	8.3445	8.41482	8.62734
ACAA2	6.99493	7.40115	6.71308	7.0413	7.62879	7.42557	6.01962	6.60715	7.07348	6.97734	6.49629	6.93453	6.62401	6.83881	7.19609	7.16199	6.52196	6.54684	6.96325	6.08897	7.00471	6.8949	6.47022	6.47749	6.73423	6.81325	7.37236	7.10846	6.46329	6.25975	7.16689	6.90473	6.75675	7.53254	6.11935	6.94821	7.36109	5.44776	6.98344	7.1394	6.57672	5.70945	7.01567	7.16909	7.23753	6.86405	6.81373	6.82618	7.04055
ACACA	5.32313	5.2971	5.30353	5.02181	5.28285	5.32296	6.22319	5.21983	5.3091	5.20314	5.06341	5.18994	5.38319	5.49411	5.418	5.1575	5.08837	5.15601	5.35479	5.38603	5.06951	5.19087	5.11158	5.25182	5.0746	5.33679	5.19955	5.14282	5.23081	5.00943	5.4141	4.88682	5.32335	5.08244	5.22058	5.26066	5.05282	4.99789	5.61231	5.11804	5.26992	5.16608	5.27972	5.19648	4.97516	5.52738	5.50349	5.19953	5.26752
ACACB	4.8885	5.52216	5.62634	4.77376	5.08856	5.50914	4.87016	5.3914	5.51791	5.21843	4.93871	5.16422	5.00626	5.34556	5.19294	5.36472	5.19832	5.27781	5.45521	5.06517	5.21647	5.24013	5.27693	5.4612	5.09689	5.15894	5.22338	4.89291	5.08548	4.81154	5.11804	4.95892	5.67871	4.83213	4.93737	5.53616	5.28639	5.52507	4.8995	5.43474	5.11959	5.41777	5.29673	5.17997	5.58546	5.07481	5.29928	5.13639	5.21024
ACAD10	6.55915	6.8203	6.68148	6.30368	6.34937	6.41656	6.08499	6.38659	6.69051	6.468	7.11854	5.88055	5.71536	6.40926	6.61615	6.51449	6.35204	6.66479	7.14258	7.21978	6.47997	6.9704	6.75219	6.00381	6.6152	6.05116	6.47477	6.40197	6.54863	5.83813	6.45085	6.37342	6.75857	6.12429	6.32846	6.75991	6.20844	7.15815	6.88777	6.68044	7.26774	5.71161	6.67637	6.70925	6.29359	6.89979	5.76345	6.3239	6.3239
ACAD8	6.63779	7.4621	6.84986	6.8724	6.39422	6.04527	7.45464	6.95925	6.79072	6.74448	7.35571	6.80575	6.7634	7.17288	7.26555	6.86516	6.75833	6.80608	6.82259	6.86306	7.2361	6.16246	7.13728	7.31182	7.8347	6.91111	6.71738	6.55795	6.8724	6.77648	7.48385	6.20114	6.56871	7.02875	6.30295	6.35303	6.8733	7.09547	6.67942	7.88614	6.37872	6.70523	6.38845	6.85836	8.06863	6.5923	7.45028	6.63423	7.08843
ACADM	7.42713	7.13764	7.15188	7.61116	7.64387	8.50281	6.15976	6.49571	6.54889	7.10409	6.70964	6.2771	7.51605	7.75811	7.71511	7.1183	6.09251	6.82775	7.24182	6.45177	7.26455	6.20924	6.88574	7.15228	6.61563	7.2255	7.06998	6.53314	6.27177	7.58006	5.80404	6.66689	7.48368	6.95582	6.77499	6.31285	6.8653	5.18046	7.68352	7.42901	6.54594	6.45062	6.97123	7.22998	7.2466	7.92583	6.72541	7.00121	7.77281
ACADS	6.32854	6.28378	6.43832	6.10731	6.68719	6.51412	6.04741	6.28416	6.22085	6.03474	6.14446	6.23158	6.28272	6.36989	6.29	6.58505	6.14452	6.22099	6.68434	6.00798	6.12158	6.30075	6.25543	6.58346	6.30584	6.29026	6.56037	6.32217	6.03644	5.83966	6.26144	6.3648	5.9107	5.74084	6.44412	6.80773	5.85734	6.89275	5.7047	6.75637	6.36757	6.39305	6.03385	6.39533	6.49164	6.10023	6.11286	6.19061	6.37583
ACADSB	5.53206	5.18158	5.47023	5.35688	5.30576	5.37056	6.39124	5.33222	5.36382	5.38902	5.6659	5.39705	5.40485	5.58147	5.14085	5.31981	5.40789	5.29568	5.16127	6.78184	5.33557	5.30868	5.36763	5.20015	5.25182	5.32715	5.27568	5.51661	5.24854	5.36914	6.5038	4.35784	5.53883	6.21496	4.90365	5.09175	5.08019	5.35465	5.68036	4.96988	5.19122	4.99211	5.73521	5.94065	5.56784	6.13811	5.72761	5.99922	5.68807
ACADVL	8.5394	8.48273	8.22635	8.23184	8.61717	8.49202	7.31442	8.37602	8.70004	8.29049	8.36145	8.41769	8.26051	8.39734	8.94153	8.72566	8.48024	8.26379	8.46243	6.85555	8.32871	8.57898	8.31257	8.28846	8.06816	8.464	8.17524	8.35012	8.35267	8.11891	7.9645	7.55666	8.47848	7.94352	7.80991	7.65604	8.06862	8.42025	8.06341	8.35379	7.89937	7.765	8.22399	8.22293	8.24646	8.0655	8.29463	8.18582	8.47537
ACAN	5.38084	5.42975	5.75956	5.20285	5.32243	5.4834	5.85785	5.67762	5.46908	5.6779	5.88061	5.60969	5.6928	5.68697	5.57044	5.59182	5.10555	5.53527	5.43962	5.5418	5.41823	5.43962	5.35665	5.39374	5.58476	5.43691	5.40647	5.77999	5.66246	5.73498	5.31171	5.82155	5.46743	5.63286	5.62451	5.6187	5.27141	5.72165	5.17482	5.65787	5.66716	5.8092	5.41023	5.70837	5.38934	5.56092	5.67647	5.3551	5.74015
ACAP2	8.86815	8.48741	9.06767	9.24097	8.39586	8.32326	7.43676	8.90427	8.51047	9.20002	8.11692	8.55129	8.84417	8.98468	8.61776	9.16081	9.22281	9.15464	8.44302	7.41949	9.03536	8.01654	8.65085	8.34021	8.6983	8.35825	8.28366	8.20451	7.48341	9.00959	8.11381	8.79329	8.29414	8.37126	8.99374	8.57651	8.95608	8.29836	8.91029	8.24465	8.74358	8.57073	8.77968	9.38726	8.73249	9.40424	8.60577	8.95608	8.67071
ACAT1	7.16191	6.38876	6.52775	7.39302	7.06548	9.04716	5.78455	6.13837	6.75485	7.11966	6.81131	6.27738	6.98314	7.40719	7.46033	7.05761	6.74279	6.92398	7.7381	5.80499	6.87402	6.23042	6.4763	6.68182	6.13352	6.41465	7.23722	6.77542	5.31632	6.56761	7.49618	5.05292	7.55011	7.19742	6.13166	6.17906	6.07977	5.10933	7.26312	7.23245	6.86782	6.62534	6.9026	7.30452	6.3928	7.68692	6.36445	6.61008	7.22079
ACAT2	6.45075	6.38122	6.38677	6.82244	6.74246	7.50472	6.02406	6.76451	6.61699	6.96916	6.57175	6.85089	6.99313	6.99106	7.09752	6.81111	6.48679	6.81749	7.0145	7.3667	6.54336	6.25865	6.57315	6.98269	6.24331	6.74246	6.72039	6.96633	6.56322	6.5546	6.22707	5.67772	7.31933	5.48396	6.4297	6.22063	6.63322	7.08649	7.1948	6.54762	6.50643	7.15192	6.84508	6.85649	6.58313	7.007	6.77774	6.60174	7.23069
ACBD3	7.45708	7.42373	7.55495	7.4128	7.63414	7.71047	10.3932	7.21669	7.05115	7.50702	7.3084	7.31744	7.37483	7.3557	7.32708	7.0595	7.3599	7.08507	7.23368	8.94736	7.45179	6.93287	7.12069	7.23517	7.19136	7.39859	7.09688	7.3727	7.44964	7.51608	7.38012	7.60836	7.68974	7.45263	7.6986	7.3052	7.23358	7.06522	7.09697	7.68577	6.99521	6.93338	6.89787	7.42771	7.33372	7.6038	8.42836	7.4952	7.67003
ACBD4	5.88695	6.03789	5.51186	5.73585	5.79344	6.1124	5.88545	5.72838	5.83001	5.92385	5.76674	5.74465	5.77806	5.55987	5.79937	6.13945	6.01709	5.78747	6.08309	5.72347	6.11958	6.19793	5.65712	6.00854	6.02797	5.82669	5.98813	5.70863	5.72882	6.12172	5.96802	6.34878	6.08282	5.75529	5.73724	5.55147	5.47467	5.65623	5.85137	5.71288	5.73543	5.70156	5.79268	5.5953	6.03324	5.93951	6.20884	5.98055	6.15416
ACD	6.85957	6.99114	7.13739	6.96457	7.03084	7.15166	6.20488	7.14444	7.47071	6.98065	6.44663	7.33194	7.09998	6.91174	6.78737	7.52359	7.13174	7.17124	7.15445	6.21947	6.87827	7.24733	7.22419	6.99978	7.18029	6.84513	7.10569	7.35293	7.59598	6.59407	7.19252	7.20869	6.82604	7.13277	7.14126	6.85592	6.82028	6.6772	6.42077	6.48827	7.00699	6.75904	6.90692	7.30397	6.69388	6.92123	7.15779	7.05999	6.9389
ACE	5.22392	5.18117	5.27285	5.25947	5.21865	5.25852	5.53796	5.2085	5.17552	5.21881	5.27571	5.41377	5.2777	5.24185	5.32563	5.23885	5.34567	5.24842	5.21279	5.92725	5.22852	5.192	5.20146	5.2233	5.2777	5.24613	5.23505	5.30096	5.22989	5.32962	5.36192	5.25587	5.07631	5.29089	5.58252	5.34995	5.25787	5.37307	5.2215	5.29289	5.1832	5.36278	5.15748	5.28549	5.23915	5.12575	5.22533	5.31054	5.08321
ACE2	4.96411	5.12094	4.94381	4.929	4.89754	4.74832	5.11574	5.049	5.27702	5.23694	5.02382	5.15624	5.01265	4.95068	4.85798	4.96399	5.41287	5.26577	5.11208	5.06702	5.07273	5.09604	4.95396	5.06844	5.075	5.08596	5.2437	4.98445	5.13451	4.91064	4.97764	5.01756	4.88482	4.77551	5.06621	5.16707	5.0246	5.26678	5.21292	5.13322	5.17786	5.61208	5.01117	5.20875	4.98798	4.90016	5.10449	5.14427	5.24813
ACHE	5.21656	5.14847	5.24302	5.09682	5.22239	5.10875	5.36631	5.22048	5.18644	5.23279	5.37215	5.26052	5.14896	5.28864	5.15846	5.26161	5.3529	5.16241	5.18005	5.92252	5.1201	5.38441	5.0873	5.28995	5.1973	5.36395	5.14212	5.21923	5.26411	5.20387	5.49922	4.97143	5.66596	5.04808	5.30375	5.50718	5.31152	5.56336	4.99062	5.33529	5.48861	5.52152	5.32292	5.31032	5.18078	5.20299	5.21214	5.28602	5.24903
ACIN1	7.77149	7.98481	8.10873	7.96713	8.16171	8.12537	6.47012	8.17908	8.20956	8.07307	7.13201	8.24876	8.24192	8.42008	8.16705	8.22909	8.54832	8.35883	8.20397	6.54646	8.0832	7.99717	8.27613	8.19771	8.10587	8.12926	8.50518	8.00803	8.14573	8.27665	8.01705	8.16158	8.29035	7.65976	7.36069	9.01878	7.88715	7.889	7.79957	8.31343	7.81161	8.09733	8.39475	7.93926	7.8061	8.0214	7.98824	8.5381	7.55402
ACLY	7.58858	7.9188	7.74124	7.61382	7.86985	7.72402	6.29414	7.75663	7.69922	7.59031	7.77042	7.43867	7.76341	7.75425	7.78903	7.72584	7.51098	7.63681	7.66787	6.23272	7.67482	7.46495	7.51098	7.58989	7.7116	7.40813	7.6074	7.44303	7.0207	7.86952	7.20524	7.27695	7.9163	6.96155	7.26701	7.60544	7.78277	6.85283	7.66798	7.00782	6.91484	7.15154	7.6272	7.86436	7.72306	7.90971	7.52367	7.50559	8.19892
ACN9	6.74636	6.39693	7.13638	7.23619	6.75774	6.4606	5.23718	7.02737	5.50149	7.52641	7.50218	6.49194	7.86488	6.65175	6.48619	6.14334	7.1419	6.37109	6.1617	5.41897	7.58036	5.6576	6.89553	7.0884	6.65981	6.44274	6.439	6.90812	6.04653	8.01575	5.80559	7.05285	5.91882	6.441	6.60174	5.90394	6.36508	6.29679	5.85173	7.25774	6.88109	7.16739	6.38029	7.02911	7.30231	5.89938	7.02103	6.39394	7.23662
ACO1	6.11837	5.86993	5.78839	5.55926	6.22271	5.77196	5.09438	5.8865	6.00505	5.53404	6.12158	5.97399	5.7466	5.92043	5.60784	5.96462	5.67141	5.86511	6.05333	7.01771	5.46193	5.9952	5.77632	5.54155	6.01481	5.88205	5.80027	5.75387	6.31235	5.0773	5.56112	5.4396	5.88982	6.29777	5.98466	5.70001	5.70038	6.55273	6.83985	5.68679	6.10223	6.27685	5.8358	5.52813	5.80492	6.62632	5.66967	5.9143	5.58477
ACO2	6.47862	6.7083	6.39516	6.07342	7.14989	6.50923	5.64305	6.38271	6.49983	6.15815	6.41265	6.14635	6.48538	6.40767	6.64418	6.43283	6.61306	6.15785	6.48389	5.59847	6.56537	6.66261	6.44818	6.3822	6.28329	6.58114	6.36436	6.18975	6.8384	6.19657	6.57681	6.65102	6.954	6.00458	6.34578	6.22481	6.48435	6.81634	6.62457	6.37422	6.1394	6.11018	6.43412	5.8877	6.44474	6.33349	6.01754	6.14375	6.56733
ACOT1	5.29281	5.32982	5.32052	5.16666	5.48708	5.55798	5.3879	5.22162	5.32837	5.40772	5.33529	5.53636	5.42841	5.34937	5.48387	5.40502	5.44053	5.31068	5.46112	5.30287	5.34224	5.36809	5.31122	5.40319	5.36452	5.29918	5.41243	5.32619	5.48428	5.31051	5.90862	5.50991	5.67908	5.66845	5.50035	5.20169	5.50151	5.31109	5.92133	5.33351	5.09279	5.38244	5.38106	5.14325	5.41621	5.28987	5.42605	5.5243	5.28562
ACOT11	5.4012	5.36969	5.34583	5.42645	5.46573	5.37556	6.97845	5.34953	5.36383	5.39975	5.86453	5.65299	5.42721	5.31646	5.37203	5.49995	5.43161	5.43934	5.37485	7.03388	5.35871	5.39111	5.37498	5.37953	5.36739	5.4193	5.38283	5.54249	5.33858	5.37282	5.54802	5.86392	5.29922	5.97639	5.25234	5.52784	5.16467	5.01864	5.24055	5.30953	4.95731	5.73286	5.42644	5.56218	5.51569	5.10372	5.57184	5.46737	5.34857
ACOT2	5.62515	5.52762	5.61863	5.7343	5.8136	5.60931	5.86656	5.54444	5.65448	5.6476	5.55003	5.56344	5.80276	5.67477	5.63461	5.6032	5.52837	5.54235	5.56313	5.67779	5.57119	5.53776	5.61295	5.4662	5.5842	5.58117	5.62281	5.52365	5.60789	5.52674	6.38907	5.80676	5.60427	5.82614	5.78602	5.77672	5.89675	6.13664	5.73528	5.2809	5.95402	5.66801	5.49185	5.25294	5.32043	5.60892	5.68671	5.74105	5.72841
ACOT7	5.90057	5.68121	5.70304	5.63994	5.74731	6.20626	5.87569	5.99052	6.15263	5.88579	6.02479	5.95904	5.84598	5.60823	5.54259	5.61978	5.3812	5.88542	5.71411	6.29396	5.5374	6.19157	5.586	5.89289	5.62199	5.77612	5.80359	5.93511	5.99217	5.60837	5.7151	5.93302	6.09113	6.04689	6.09377	5.55427	5.58634	6.05986	5.65469	5.66101	5.74123	5.56429	5.6626	5.85494	5.67136	5.45116	5.42271	5.82936	5.82456
ACOT8	6.91353	7.43975	7.12544	7.22392	7.38709	6.90939	6.4193	7.37482	7.08176	7.6371	6.77005	6.71805	7.09913	7.05154	7.32242	7.11258	7.31537	7.39363	7.50821	6.3366	7.74331	7.02347	7.41854	7.46717	7.31503	7.33026	7.10968	7.07926	6.76822	7.43728	7.11244	7.0353	6.58627	6.82505	6.97175	7.55046	7.61982	7.44205	6.9557	7.46655	6.91088	7.34855	7.67943	7.06829	7.17417	7.20214	7.66796	7.19588	7.19771
ACOT9	7.92884	8.85643	8.06551	8.47805	8.60767	8.07285	6.694	7.85758	7.99804	8.45824	7.1444	7.53264	7.91488	8.22568	8.55434	8.55391	8.07839	8.35993	8.07873	6.63756	8.66724	7.81418	8.71707	7.22089	8.60722	8.02523	7.68844	7.48564	7.60245	8.88345	8.11778	8.47905	7.7108	8.03019	8.55579	7.58644	7.60443	9.31308	8.2694	8.1114	7.92765	8.40572	7.88939	8.49896	8.22318	8.40922	7.48106	7.84386	7.97253
ACOX1	7.52065	7.38766	8.0999	7.34715	7.21742	6.80204	6.5965	7.8942	7.16296	7.59738	7.88055	7.40042	7.59166	7.84699	7.53491	7.40711	7.77367	7.45018	7.26835	6.54248	7.74968	6.92986	7.58682	7.70402	7.50031	7.31756	7.26901	7.31312	7.29315	7.72534	7.13593	7.64983	7.36511	7.52385	7.38563	7.86911	7.44974	7.56223	7.23258	7.56483	7.35603	7.7737	7.7034	7.69665	7.36576	7.18605	7.59618	7.94366	7.48734
ACOX2	5.20076	5.56161	5.35063	5.24263	6.95519	5.19432	4.97265	4.92087	5.08766	5.36759	5.27222	5.2793	5.21184	5.1679	6.02159	5.16542	5.09118	5.20923	5.0282	5.32634	5.27896	5.19902	5.26408	4.94438	4.98932	5.07935	4.88597	5.00106	5.09092	5.31297	5.54306	5.78835	5.32384	4.63555	5.30516	5.69867	5.59579	5.82536	4.92261	5.27781	5.68741	5.33277	4.98996	5.3365	5.39979	5.13215	5.58748	5.27614	5.31329
ACOX3	5.62004	5.86043	5.67336	5.53855	5.86896	5.71204	7.31393	5.82032	5.85714	5.77923	5.58959	6.16335	5.74827	6.00074	5.89747	6.14343	5.79871	5.69806	5.79467	6.69672	5.64864	5.9758	5.75235	5.47445	5.76303	5.59921	5.73961	5.8105	5.56528	5.80133	5.22955	6.08595	5.5912	5.57719	5.54958	5.76488	6.02693	5.9464	6.07799	5.39431	5.09549	6.90135	5.73656	6.01847	6.1277	5.95487	5.54338	6.06573	5.98168
ACOXL	5.00649	5.16644	5.06057	5.0166	5.13684	5.18264	5.13398	5.2437	5.00952	4.91516	5.2273	5.08027	5.27165	4.79663	5.12701	4.93283	5.17626	5.37826	4.9096	5.07706	4.85636	5.07839	5.03293	5.30975	4.90813	4.99408	5.10506	4.78752	5.27735	5.00675	5.17822	4.97755	4.98594	4.96128	4.9228	5.24953	4.85842	5.69682	5.00867	4.9077	5.37174	5.24255	4.9958	4.92969	5.02561	5.1252	5.04599	4.97463	5.10072
ACP1	8.6734	7.43895	8.15657	9.10813	8.43777	8.9609	7.36171	8.06738	8.91601	8.08442	8.44147	9.13068	8.54985	8.22112	8.05266	8.55585	9.85246	8.5867	8.20508	6.59018	7.91355	8.06524	7.7893	8.3389	7.45123	8.19814	8.5513	7.84577	8.19814	7.94202	8.18959	7.43363	8.4788	8.92876	8.33238	7.8273	8.34916	10.0283	7.95206	8.62298	8.4605	7.92572	8.23251	6.98964	7.30237	7.3104	7.95122	7.46524	7.44915
ACP2	6.76921	6.91581	6.70906	6.86713	7.07759	7.12944	6.06036	6.70204	6.63817	6.75472	5.94705	6.06377	6.50208	6.59011	6.927	7.34392	6.45892	6.47393	6.95758	6.13128	6.97188	6.67905	7.19069	6.38457	6.61338	6.57577	6.36883	6.34739	6.18973	6.63994	6.44469	6.73517	5.95809	6.43826	6.73369	6.65143	7.18796	6.28465	6.65672	6.85389	6.08669	6.25612	6.18526	6.92477	6.44253	7.21338	6.47673	6.5334	6.78368
ACP5	6.63423	6.34644	6.81872	6.96563	6.56714	7.38115	5.65254	6.19541	6.57045	6.92905	5.77989	5.97709	6.24474	5.85361	6.38003	7.65309	6.78339	6.83927	6.35979	5.79255	6.34212	7.16492	6.68177	6.59555	6.08529	6.15516	6.76363	6.00032	6.25782	5.89041	6.55284	6.54521	6.03977	6.16095	7.05148	6.87532	7.40324	6.89772	6.21342	6.4299	6.10691	6.40155	5.94791	5.79301	5.98673	6.20074	6.1498	6.00503	7.10584
ACP6	6.12931	6.45415	6.3842	6.38691	5.84677	6.6159	5.91662	6.45655	6.13982	6.66102	5.76134	6.10733	6.51038	6.88596	6.79734	6.10289	6.16644	6.54557	6.66138	6.06279	6.49365	6.03573	6.43029	7.00973	6.66305	5.47138	6.22868	6.0807	6.00455	6.19245	6.4029	6.73422	6.22213	6.41354	6.51681	6.07287	6.26474	6.39122	6.44061	6.95205	6.00272	6.73283	6.08994	6.14372	6.20839	5.94924	6.32455	6.19988	6.27475
ACPP	6.83711	7.8744	7.32063	7.14633	7.33774	6.63657	8.15721	7.08704	6.28827	7.28828	7.83203	6.94925	7.14492	6.98803	8.48486	7.11815	6.87685	7.12234	7.29392	6.1927	7.5475	6.6539	7.08033	6.98032	7.40041	6.79593	6.49123	7.18006	7.00034	7.26839	7.59489	6.62786	6.99982	7.18863	7.65265	8.09665	7.4262	5.96548	6.68258	8.52612	7.33602	5.44168	7.47144	8.42733	6.38003	7.00255	5.56917	8.41479	6.40184
ACR	5.37237	5.56168	5.47513	5.61842	5.61416	5.47657	5.75447	5.42265	5.38449	5.40148	5.7611	5.61822	5.57132	5.47414	5.50634	5.51611	5.44457	5.53115	5.63343	5.56297	5.53076	5.46345	5.60965	5.6107	5.62192	5.54834	5.36727	5.49923	5.50897	5.66476	5.5552	5.60791	5.5292	5.55737	5.55011	5.54934	5.52642	5.447	5.51379	5.44065	5.60542	5.67004	5.54486	5.48741	5.62128	5.39244	5.45456	5.62141	5.66896
ACRV1	4.75243	4.66204	4.76486	4.79038	4.94369	4.68503	4.82028	4.92643	4.66818	4.68442	4.70483	4.75927	4.61748	4.72094	4.77002	4.72558	4.48514	4.6925	4.74552	4.81262	4.75831	4.56212	4.74316	4.88221	4.73624	4.69597	4.76712	4.85613	4.85535	4.67863	4.49832	4.51754	4.48175	4.82001	4.8557	4.57047	4.76517	4.808	4.83313	4.85428	4.32547	4.78128	4.86083	4.86963	4.97717	4.74632	4.71761	4.61544	4.72126
ACSBG1	5.47295	5.00897	5.40601	5.25736	5.14158	5.15787	6.10106	5.70133	5.6638	5.17027	5.7007	5.60885	5.51335	5.24947	5.1736	5.2027	5.10016	5.35132	5.14324	6.37463	5.12927	5.6233	5.29678	5.68569	5.46343	5.47263	5.06462	5.92441	5.20525	5.21774	5.65888	5.19727	4.74142	5.74923	5.91745	5.43922	4.70873	6.14956	4.95898	5.52989	5.2227	6.46343	5.37995	4.57815	5.5432	4.73541	5.42196	4.92942	6.00715
ACSBG2	4.68909	4.48285	4.81935	4.55889	4.70165	4.81064	4.95102	4.63847	4.65121	4.72656	4.75418	4.52717	4.66591	4.86129	4.84759	4.71517	4.68676	4.76777	4.71956	4.76066	4.67374	4.64759	4.63148	4.61919	4.82206	4.74176	4.72379	4.89572	4.81466	4.53988	4.83879	4.77461	4.72247	4.6412	4.92735	4.60796	4.85696	4.68359	4.76455	4.87294	4.78948	4.7602	4.6057	4.75038	4.61154	4.76931	4.67621	4.78321	4.75971
ACSF2	5.27349	5.53189	5.41394	5.25882	5.48504	5.54233	5.33174	5.57451	5.46215	5.44101	5.23207	5.32805	5.29069	5.11982	5.45811	5.29657	5.40569	5.21338	5.40427	5.25758	5.27944	5.54981	5.59051	5.42234	5.22502	5.34284	5.28195	5.11988	5.37093	5.05978	5.55614	5.56514	5.3631	5.26565	5.4331	5.42696	5.14975	5.33568	5.07165	5.32728	5.37747	5.38769	5.27197	5.32235	5.5615	5.44763	5.23533	5.34444	5.26922
ACSL1	12.1879	12.8136	12.776	12.9428	12.1448	11.2947	8.88513	13.2647	11.134	12.5334	12.4692	12.1405	12.0891	12.0054	11.4653	11.3285	12.3472	11.6321	12.4108	9.1272	13.1607	11.8328	12.9292	12.6375	12.909	12.1469	11.9222	12.1159	11.4866	12.9292	11.5379	12.3497	11.4077	9.82475	12.0461	12.0713	11.9399	11.8693	11.6884	11.6709	11.917	13.7331	12.1959	12.1497	12.7994	10.9907	12.4132	12.1231	13.1488
ACSL3	6.87457	7.03493	7.25868	7.21415	7.14068	6.74583	8.79941	7.26912	6.57008	7.3247	6.29238	6.48375	7.22511	6.9756	7.24085	7.05733	6.86134	7.0423	6.59399	6.30727	7.25466	6.20253	6.8565	6.83101	6.77362	6.24807	6.41537	6.16865	6.06252	7.33457	6.68947	6.55389	6.37379	6.34184	6.5843	6.59047	6.79143	6.83864	6.50613	7.06124	6.33482	7.7683	6.92843	7.53401	7.82503	6.75219	7.30171	6.6578	7.85263
ACSL4	8.12658	8.70257	8.83593	8.8791	8.23215	8.01067	7.29932	9.01847	7.51313	8.89299	8.83466	7.8332	8.3931	8.12895	8.39681	8.02002	8.6267	8.15264	8.19745	7.26846	9.00391	7.60185	8.68422	8.87421	8.24759	8.01181	7.82276	8.28368	7.37264	9.1892	8.311	9.0003	7.68715	7.5796	8.5549	8.15797	9.01501	9.17651	7.9298	8.32935	8.46492	8.22504	8.44035	9.03429	9.69565	8.07577	8.46492	8.07222	9.56462
ACSL5	6.9905	6.88798	6.89743	6.83263	6.62596	7.39798	5.87395	6.39082	7.07526	7.47846	6.12902	6.55904	6.8154	6.85519	6.62788	6.73504	6.06818	6.69407	6.94805	6.04088	7.17229	6.52062	6.83744	6.36236	6.58824	6.66267	7.14725	6.6757	6.10091	7.72495	7.0129	6.33145	6.44414	6.72749	5.72115	6.78866	6.47383	5.77109	7.83758	6.46821	5.94622	8.37303	6.6937	7.20943	6.2672	7.67586	6.40194	6.28888	6.71711
ACSL6	5.13847	5.14312	5.30396	5.15955	5.12123	5.22926	5.7814	5.29985	5.27189	5.16963	5.39478	5.37763	5.28537	5.16729	5.17778	5.3565	5.58694	5.2232	5.21906	5.54725	5.21376	5.1605	5.29492	5.34524	5.09752	5.14482	5.26968	5.24181	5.19761	5.14757	5.20625	5.04795	5.1044	5.16479	5.11024	5.19063	5.16023	6.09591	4.98331	5.31463	5.36638	5.2257	5.26561	5.13165	5.16754	4.94028	5.37486	5.19432	4.98191
ACSM1	5.056	5.05574	5.07069	5.07956	4.8946	4.95647	5.16228	4.98391	4.92224	4.88694	4.955	5.06937	4.94075	5.15252	5.03286	5.04349	5.23281	4.99065	4.92876	4.97062	5.23519	4.91305	4.78146	4.82616	4.88125	5.16148	4.96127	5.20925	5.28515	5.19153	4.95769	5.07155	4.78017	5.13574	4.96379	5.14475	5.13115	5.16213	5.20271	5.01469	4.92824	5.02583	5.05134	4.98353	5.0618	4.98833	5.06321	5.21419	4.96011
ACSM2A	4.69813	4.98045	5.15211	5.0146	5.16281	4.97052	5.38309	4.88066	5.07032	4.92568	5.03773	5.04398	5.22385	5.14214	5.03749	5.05455	5.09005	5.13047	5.14291	5.12835	4.96024	5.18015	4.98052	4.91889	5.05521	5.03868	5.01039	5.12394	5.08951	4.9788	4.78367	4.88152	4.74942	5.1444	4.99982	5.25411	5.10797	4.84805	5.15124	5.31467	4.81398	5.05151	4.95384	5.13154	4.74047	5.0813	5.02435	5.2214	5.09195
ACSM2B	4.99611	4.91523	4.92503	5.03034	5.02209	4.94285	5.15691	5.06003	4.93448	5.00786	4.98152	4.96567	4.94269	4.92838	5.04072	5.0454	4.96494	4.9632	4.96825	5.06908	4.82812	4.97958	4.93489	4.96532	4.8481	4.98742	4.9432	5.23314	5.06911	5.01842	4.98644	5.06694	4.92732	5.04121	4.96122	5.10693	5.07868	4.865	5.09191	4.90382	4.71847	4.92242	4.82819	4.96656	4.88623	5.07956	4.98769	4.89413	4.91375
ACSM3	4.76223	4.42101	4.54513	4.81973	4.25412	4.77409	5.8909	4.54602	4.75267	4.73855	4.77086	4.67021	4.4863	4.65967	4.49551	4.36557	4.64566	4.80887	4.53194	4.80462	4.44159	4.5248	4.32205	4.91557	4.40803	4.45765	4.53683	4.75862	4.68721	4.82584	4.41645	4.40287	4.66786	4.77868	4.39937	4.56552	4.46934	4.4981	4.56091	4.61386	4.39348	4.54698	4.89525	4.6095	4.62832	4.62474	4.45533	4.4981	4.46806
ACSM5	5.55524	5.31351	5.22002	5.35382	5.26379	5.4027	5.37609	5.45772	5.45578	5.30785	5.21909	5.45035	5.36484	5.32979	5.43604	5.3132	5.51945	5.33553	5.49248	5.67568	5.49852	5.29338	5.25905	5.39817	5.46516	5.24462	5.3523	5.34137	5.46252	5.4868	5.48977	5.50045	5.29542	5.20342	5.40651	5.4486	5.24799	5.52074	5.43228	5.39938	5.38899	5.57715	5.41745	5.53845	5.41933	5.32727	5.33677	5.38917	5.50171
ACSS3	5.18276	4.84668	5.10842	4.86244	4.66864	5.10706	4.69053	5.00434	5.24469	4.91259	4.79591	4.86619	4.79233	4.76516	4.75787	4.75787	4.75973	4.93776	4.97568	4.61748	5.1454	5.0314	5.06213	5.00784	4.93481	4.82878	4.94883	4.65634	4.50789	4.84945	4.81545	5.00395	4.77949	4.96418	5.0766	4.72519	5.04417	4.87961	4.99819	4.86311	5.06162	4.91793	4.80193	5.24909	4.82761	4.97657	4.63966	4.82777	4.67727
ACTA1	5.81234	5.52119	5.44423	5.99905	5.79795	5.64469	5.81323	5.78414	5.47777	5.58036	6.07582	5.6197	5.64295	5.86015	5.61538	5.7249	5.52738	5.52133	5.63773	6.04248	5.67143	5.56682	5.685	5.48078	5.80648	5.61977	5.7144	5.71628	5.79186	5.72547	5.83535	5.69265	5.43511	5.63193	5.70687	5.68823	5.73367	5.86125	5.45208	5.84592	5.68926	5.65342	5.59081	5.6374	5.65044	5.36221	5.60428	5.70827	5.7627
ACTA2	7.65259	6.709	7.16867	6.76412	6.40727	6.59435	5.3103	7.61875	7.1556	6.42748	5.8637	6.79258	6.47006	6.14325	6.13668	6.98172	7.24455	5.94106	6.70788	5.51398	6.69863	6.74901	6.96568	6.49607	7.24029	6.77887	6.60538	6.92263	7.08648	6.94305	7.25908	6.46185	6.51512	6.8355	7.26998	6.89831	6.53659	6.74091	7.62892	5.88276	6.64689	7.04651	6.35829	5.70954	6.00121	6.47595	6.23169	6.0329	5.68256
ACTB	13.3596	13.0561	13.4919	13.0125	13.6824	13.0869	13.3141	13.3765	13.4546	13.2987	13.6369	13.4718	13.6824	13.414	13.6189	13.414	13.4919	13.2716	13.1714	11.3247	13.4546	13.1201	13.1846	13.198	13.1714	13.3141	13.1092	13.2582	13.3945	13.3945	13.6354	12.6273	12.7274	12.9419	13.0439	13.3092	12.8923	12.9419	12.6591	13.5108	12.3736	13.0573	12.9419	12.9419	13.1726	12.4144	12.8245	13.2861	13.3904
ACTC1	5.20534	4.94587	5.01112	4.95577	5.08951	5.06296	5.48714	5.10341	4.92293	5.20029	5.66293	5.12992	5.16342	5.20598	5.17225	5.15164	5.11514	5.09442	5.06954	5.14253	5.03682	4.96526	4.93419	5.0487	5.14406	5.13028	5.135	5.26744	5.14286	5.11549	5.32897	4.96371	4.63119	5.08711	4.78804	5.17789	5.16698	5.13498	4.93643	4.82118	5.31487	5.09734	5.1017	5.11742	5.11501	5.25629	5.09031	5.27919	5.22607
ACTG1	12.4858	11.9417	12.3923	12.007	12.8454	12.248	11.3833	12.4459	12.2297	12.1949	12.7148	12.4509	12.8714	12.3814	12.7351	12.478	12.3814	12.2297	12.101	9.04151	12.3363	11.795	12.1475	12.064	11.9348	12.2882	12.2655	11.8986	12.2828	12.3406	12.2085	11.2186	11.5819	11.5761	11.3256	11.5578	11.8986	11.2319	10.617	12.5246	11.1803	12.0383	11.7252	11.1125	11.9474	10.8801	11.8674	12.1111	12.0324
ACTG2	5.10755	5.09622	5.30333	5.09509	5.1764	5.34639	5.47898	5.31842	5.16556	5.25337	5.30486	4.99231	5.59331	5.28628	5.20862	5.21091	5.25864	5.22244	5.07099	5.36929	5.38129	5.27167	5.18214	5.22995	4.98337	5.20615	5.02466	5.42729	5.29688	5.22476	5.27799	5.16919	5.35671	5.24426	5.08442	5.13937	5.25691	5.34514	5.11956	5.33265	5.14533	5.29164	5.18548	5.40118	5.1761	4.9702	5.08056	5.16378	5.18707
ACTL6A	6.88952	6.57683	6.56123	7.01931	7.62102	7.67897	5.45102	6.46398	6.76754	6.86049	7.06864	6.94372	7.13793	7.20171	6.70738	7.20642	6.61742	7.074	6.99074	5.55796	6.6497	6.29891	6.62714	6.74784	6.37835	6.70738	7.33064	6.24849	6.51434	6.13723	7.21641	6.18001	6.82415	7.26807	6.82994	6.23189	6.46757	6.46637	6.81811	7.20956	6.90745	5.75263	6.79683	6.8706	6.7153	7.30123	6.96717	6.79224	6.5765
ACTL6B	5.32741	5.54705	5.23987	5.38033	5.3025	5.08311	5.25108	5.27853	5.29322	5.31606	5.41599	5.29322	5.40721	5.14026	5.25277	5.25631	5.18814	5.48107	5.07309	5.36712	5.40372	5.26961	5.41299	5.26859	5.5673	5.51591	5.33798	5.22231	4.9801	5.32184	5.1465	5.49808	5.19652	5.53877	5.28504	5.38938	5.43206	5.32898	5.09006	5.28576	5.47399	5.47901	5.36966	5.5295	5.3009	5.22324	5.45338	5.21655	5.36357
ACTL7A	4.76166	4.60392	4.61067	4.47682	4.78138	4.58452	4.87681	4.70315	4.60409	4.79233	4.9628	4.61643	4.65443	4.67393	4.71809	4.7943	4.61704	4.659	4.85764	4.73878	4.66752	4.60757	4.443	4.48127	4.59797	4.6499	4.71257	4.84848	4.8421	4.63419	4.47505	4.74565	4.84386	4.62287	4.664	4.9743	4.89717	4.66021	4.66754	4.63906	4.70436	4.43431	4.60074	4.61347	4.61919	4.66211	4.68631	4.79274	4.6998
ACTL7B	6.189	6.12565	6.09077	5.57381	6.2414	5.93495	6.28336	5.90176	6.33883	6.24055	6.31271	5.85017	6.04454	5.99351	5.89002	6.11063	6.2093	6.30276	5.8396	6.46747	6.11203	6.05319	6.16743	5.99966	6.10508	6.11706	6.39507	6.7784	6.85819	6.16292	6.32	6.80307	6.10818	6.54706	6.36716	6.63962	6.42583	5.8823	5.78751	5.92791	5.94179	6.16496	6.025	6.16188	6.34101	6.04449	6.53146	6.21308	6.13631
ACTL8	5.42821	5.91724	5.30365	5.49672	5.22021	5.9283	5.25572	5.75854	5.53527	5.88058	5.2682	5.15724	5.52218	5.36318	5.37618	5.49152	5.82553	5.52979	5.79399	5.46194	5.7242	5.40483	5.43631	5.43924	5.74195	5.14267	5.5308	5.36079	5.23667	5.4507	5.32364	5.66805	4.88779	5.20383	5.57426	5.47649	5.83718	5.69968	5.08856	5.54679	5.59207	5.65521	5.67031	5.46827	5.71745	5.04161	5.59695	5.15566	5.61098
ACTN1	11.0522	9.91816	11.0944	9.64073	9.93077	8.97658	7.46489	10.6273	10.4524	10.246	10.3009	10.6051	10.681	10.7212	10.3851	10.3449	10.5297	10.3023	10.3203	7.6153	10.1996	10.1374	10.2993	10.561	10.5987	10.5045	9.92246	10.6116	10.7282	10.1996	10.6465	10.0103	10.0934	9.32746	10.5135	10.7813	10.0507	10.6971	9.66868	9.58844	10.0368	9.65572	10.3731	9.21045	9.26185	8.68011	10.1256	10.4043	10.5776
ACTN2	5.08065	4.95733	4.9398	4.85165	5.06843	4.9334	4.95818	5.08908	4.97469	4.95094	5.26359	5.00059	4.94013	4.87924	4.90008	5.10299	5.04647	4.86737	4.84634	5.48627	4.82615	4.86617	5.06622	4.93577	4.87671	5.20348	4.99571	4.835	4.91741	5.10567	4.96558	5.06193	5.10973	4.9284	5.1256	5.18199	4.80675	4.72869	4.85205	4.99329	5.25903	4.80558	4.96337	4.90657	5.0031	4.88284	5.0508	5.05381	4.87643
ACTN3	5.05306	5.0801	5.14165	5.12742	5.14013	5.02363	4.97424	5.1867	5.14667	5.20802	5.09967	5.21437	4.99764	5.14409	4.89835	5.1752	5.06303	4.80625	4.95124	4.85006	5.02584	5.05791	5.33199	4.82401	5.16865	5.14017	5.14759	5.07855	4.88852	5.05566	5.33017	5.22103	5.3014	5.06944	5.12576	5.04514	5.17151	5.20314	4.928	4.95718	5.01554	5.08806	5.12026	4.90951	5.11672	4.91679	5.01588	5.17715	4.94468
ACTN4	8.68402	9.21713	8.90198	7.92205	8.86396	8.54391	7.13451	9.03884	8.92477	8.79538	8.47052	8.95379	8.81319	9.17305	9.04251	8.59878	8.72794	8.64715	8.8026	6.86727	8.60519	9.09297	9.03533	8.80307	8.99044	8.8156	8.7989	8.80904	9.29401	8.88869	8.7886	8.20988	8.95127	7.88148	8.77336	9.3444	8.1544	8.30314	8.20313	8.60796	8.25775	8.30314	8.74702	8.15508	8.18368	8.06311	8.07189	8.66679	8.91449
ACTR10	8.82069	8.69635	8.95138	9.43493	8.76837	8.54838	7.69517	8.82528	8.76962	9.29077	9.06941	8.83475	9.29241	9.02633	9.0616	9.02315	9.41382	9.13952	8.39546	6.86929	9.30314	8.03122	8.7542	8.64434	8.90149	8.2015	8.63458	8.55404	8.68275	9.07575	7.90855	9.09481	8.48577	8.14093	8.55501	7.28532	8.24644	8.39517	8.3367	9.43485	8.98986	8.86464	8.65358	9.60522	9.10291	8.33915	7.91703	8.59579	9.65949
ACTR1A	8.74975	8.41135	8.62112	7.92788	8.59506	8.08991	6.85446	8.44758	8.60761	8.48669	8.53551	8.45682	8.75195	8.50519	8.72827	8.66912	8.47771	8.31959	8.37028	6.63467	8.19269	8.22166	8.45414	8.34793	8.51158	8.37246	8.17364	8.56842	8.89753	8.41025	8.74349	8.64385	8.14586	8.01741	8.9236	8.55126	8.88073	8.01303	8.26131	9.33216	7.81064	8.30919	7.9268	8.44344	8.07237	7.41548	7.69455	8.2325	8.47206
ACTR1B	7.26636	7.15189	7.06258	7.32232	7.54605	7.56841	6.29953	7.13783	7.71879	7.15292	6.33469	7.34606	7.50656	7.74447	6.96414	7.35601	6.79388	7.36303	7.3633	6.14465	7.23743	7.19852	7.29048	7.28937	7.05353	7.09819	7.74644	6.9197	6.56235	6.74946	7.97629	6.31273	7.12593	7.1475	6.85406	7.03953	6.79417	7.17713	7.14511	7.40123	7.17456	6.5417	6.77648	7.18823	6.78411	6.60011	7.27106	7.08536	7.18179
ACTR2	11.7716	10.9249	12.1365	11.1812	11.1241	11.167	8.30183	11.1812	10.7564	11.5153	11.4337	10.7968	11.4784	11.5082	11.6734	11.2758	11.3365	11.1445	10.6246	8.31433	11.294	10.0325	10.9378	11.2758	10.6978	10.9082	10.833	10.7131	10.3432	11.2758	10.9588	10.8886	10.1847	10.6237	10.8245	11.033	10.9192	9.64835	10.8886	10.7726	10.5898	10.7426	11.1737	11.264	11.3018	10.9972	11.1737	11.6067	11.5024
ACTR3	11.2985	12.1758	11.7663	11.1237	12.3551	11.0134	9.32464	11.5268	10.3477	10.8956	11.8387	11.2124	10.607	10.7805	10.8071	10.1579	10.8427	10.3606	11.6719	9.38202	12.3957	11.2124	11.8066	11.8892	11.8066	11.5011	10.6351	10.9231	10.7872	11.969	10.0287	11.4453	10.589	11.0779	10.9145	11.0986	11.2203	8.79491	11.1468	11.504	11.1316	11.5715	10.9667	11.8121	11.4092	11.2569	10.6142	11.5943	11.5259
ACTR3B	5.86139	5.773	5.84551	5.85678	5.8286	5.73849	7.38477	5.80083	5.93601	5.88716	6.32201	5.9652	5.88734	5.85191	5.86456	5.85632	5.96768	5.85644	5.82383	6.70045	5.84014	5.85905	5.85577	5.81752	5.82921	6.05059	5.85546	6.02404	5.94789	5.84152	6.15129	5.91674	5.23282	5.8037	5.86433	6.07797	6.26232	5.60831	5.83686	6.504	6.60943	6.35689	6.31108	5.86605	5.99259	6.02587	5.80522	6.16049	5.63598
ACTR5	5.69267	5.59003	5.61033	5.26271	5.76654	5.92234	5.29579	5.41241	5.49458	5.79557	5.31862	5.35242	5.47455	5.57097	5.53497	5.4071	5.06981	5.59161	5.75562	5.32185	5.3805	5.42199	5.843	5.33961	5.47653	5.416	5.97467	5.21619	5.17292	5.52351	5.65466	5.58578	5.69332	5.09635	5.56142	6.01319	5.39068	5.18836	5.78882	5.46131	5.61678	5.9649	5.86574	5.33038	5.39834	5.79706	5.36976	5.40414	5.58483
ACTR6	6.60405	6.0937	6.33972	7.0178	5.65872	7.20351	5.37751	4.87154	5.3585	6.37211	5.00927	5.18216	5.43553	5.87749	6.2858	5.23636	5.29898	5.45942	5.66423	5.1537	5.82527	4.79426	5.08387	5.53429	5.7077	5.21879	5.77615	5.03359	5.29694	6.3202	5.61001	4.57319	5.81454	5.53223	5.4737	5.07799	4.98131	4.35176	5.35475	5.23693	4.89648	5.1572	5.76103	7.02621	5.84833	6.82445	5.12421	5.60936	6.29603
ACTR8	5.45729	5.50741	5.56674	5.43578	5.75846	5.63819	5.62528	5.60649	5.7361	5.81125	5.50551	6.07707	5.92937	5.75503	5.9231	5.56955	5.43818	5.5467	5.48076	5.44955	5.70321	5.61406	5.38115	5.48297	5.57552	5.40065	5.36243	5.30364	5.41189	5.63673	5.48378	5.4592	5.66913	5.73189	5.44386	5.82742	5.6695	5.50065	6.01948	6.0864	5.61992	5.21086	5.55095	5.74	6.10043	5.96857	5.67435	5.84393	6.15972
ACVR1	6.85581	7.28516	7.22139	6.14107	7.71076	6.62256	5.17491	7.1255	6.18502	6.29562	5.25966	5.66725	5.3448	6.20752	5.78166	5.94569	5.26027	6.09883	5.85555	5.27827	6.09378	5.74603	6.13025	5.98762	6.2006	6.29647	5.72824	5.39802	5.30166	5.74801	6.40706	5.62248	6.68721	5.94203	5.10569	6.70037	5.9319	5.0803	6.68838	5.55365	5.97957	5.47979	7.17292	5.21574	5.60566	6.92678	5.85799	6.12299	5.65659
ACVR1B	6.22061	6.52375	6.20448	5.95939	6.1994	5.96516	5.57123	6.4688	6.01036	6.40762	5.81156	5.75586	6.56228	6.40864	6.59361	6.19083	6.47737	6.18788	6.28761	5.66042	6.43164	5.92355	6.30428	6.11878	6.34763	6.183	6.19055	6.11878	5.76338	6.29634	6.05547	6.16436	6.04948	5.90502	6.16163	6.41045	5.9116	5.77393	6.0796	6.39662	5.98228	6.57031	6.08075	6.35245	6.48839	5.95541	6.36545	6.05782	7.20136
ACVR2A	5.31946	5.42254	5.40719	5.95928	5.45135	5.78947	5.13195	5.47344	5.79118	5.50748	5.24017	5.46816	5.2647	5.31613	5.18881	5.48978	5.07072	5.49508	5.59435	6.88813	5.6105	5.49586	5.49405	5.49062	5.48546	5.52504	5.42378	5.42187	5.49591	5.32335	5.16149	5.10524	5.74927	5.12526	5.26652	5.51009	5.24182	4.90261	6.16289	5.32571	5.61116	5.40485	5.96192	5.67325	5.13164	6.1057	6.02136	5.47541	5.33445
ACVR2B	5.01464	5.26847	5.02619	5.04356	5.01539	5.23952	5.29159	5.13796	5.0687	5.2286	5.08856	5.13689	5.01209	4.94395	5.10894	4.99637	4.84345	5.00246	5.11041	5.23434	5.23979	5.20185	5.29972	5.15128	5.02513	5.10251	5.01872	4.84819	5.18508	5.15109	5.30466	4.94695	5.12783	4.79453	5.3178	5.4118	4.98814	4.92045	5.00747	5.20193	5.05038	5.1839	4.94519	4.94286	5.05345	5.00788	5.12728	5.19077	4.90841
ACVRL1	5.21773	5.29274	5.29285	5.12599	6.10417	5.15318	5.26946	5.04141	5.118	5.15302	5.28732	5.15019	5.25736	5.29239	5.55508	5.54294	5.26377	5.3429	5.07275	5.22406	5.2091	5.26394	5.22642	5.10472	5.22784	5.2169	5.20031	5.00013	5.1963	5.17809	5.19727	5.58388	4.89781	5.29866	5.21741	5.528	5.12158	5.58765	5.19643	5.15414	5.29825	5.37858	5.26481	5.34091	5.09756	5.21179	5.26685	5.18934	5.16222
ACY1	5.67383	5.94255	5.58867	6.11888	6.06991	6.52921	5.61302	5.76269	5.8584	5.94595	5.50449	5.73828	5.95134	5.57891	5.78392	6.19223	5.56245	5.71535	5.95975	5.46659	6.08202	5.74205	6.21986	5.77411	5.86036	5.76063	6.00972	5.86044	5.97306	5.51543	5.97107	6.42174	5.58674	6.01631	6.11309	6.29662	5.94131	6.10275	5.70522	5.87546	6.06776	5.79453	5.5188	5.6855	5.87158	5.84168	6.11575	5.60841	5.56404
ACYP1	5.80251	5.73919	5.92637	6.03384	6.13429	6.45595	5.66901	5.4905	5.9894	6.10022	5.42344	5.5606	5.37544	5.85257	5.79732	5.34105	5.48828	5.56601	5.65319	5.40221	5.62607	5.91658	5.63756	5.55732	5.59698	5.46242	6.29084	5.36412	5.8536	5.5613	5.36004	5.75294	5.59046	5.94131	5.52297	5.95497	5.24666	5.14912	6.50487	5.63189	5.45836	5.43647	5.83597	5.60319	5.4605	5.83322	5.73421	5.56406	5.70519
ACYP2	5.45604	5.41439	5.51584	5.63566	5.59144	5.84101	6.88122	5.26134	5.59693	5.56614	5.37715	5.35879	5.47006	5.51818	5.72068	5.66233	5.37506	5.51359	5.36251	5.24965	5.60312	5.38861	5.4021	5.62442	5.30861	5.47762	5.63298	5.20093	5.38552	5.67019	4.76001	5.33389	5.71655	5.51637	5.18585	5.34022	5.49957	4.9244	5.73371	5.28479	5.36108	5.60045	6.01101	5.55484	5.12926	5.33609	5.36027	5.5505	6.05026
ADA	7.27442	6.7672	5.99619	7.42203	6.61394	7.76609	5.54244	6.07927	7.49409	6.97153	5.44644	6.87214	6.90672	6.61072	6.39868	7.20721	5.89729	6.5594	6.55584	5.52761	6.62306	7.16868	6.78396	6.19419	6.18093	6.68942	8.03277	6.5976	7.08827	6.14946	6.28922	6.08376	6.61128	6.69497	6.75941	6.51448	7.00262	6.64983	6.49027	6.58522	5.72247	6.98507	6.78466	6.51375	6.24009	6.96208	6.38278	6.19459	6.34649
ADAM10	9.4961	9.33148	9.53011	9.18613	9.12084	8.51249	8.33451	9.52508	8.57536	9.22303	8.08365	8.24687	8.4876	8.81003	8.81762	9.13263	8.7963	8.39941	8.55913	8.26642	9.75155	8.06737	8.89031	8.62325	8.8541	8.78084	8.47321	8.00211	8.08365	9.14815	8.0993	8.87157	8.86729	8.84796	8.72545	8.82783	9.46155	7.5646	9.33422	8.70032	8.59702	8.35249	8.7846	10.079	8.32609	9.36787	8.47564	9.60703	8.35249
ADAM11	5.29978	5.49712	5.10604	5.26162	5.32753	5.31102	5.34826	5.15923	5.20342	5.28873	5.33311	5.3347	5.34654	5.53848	5.38449	5.28442	5.24014	5.28582	5.29153	5.4373	5.40852	5.16808	5.05705	5.31954	5.40386	5.35006	5.25207	5.5039	5.23778	5.52468	5.41615	5.41335	5.334	5.30233	5.31744	5.6524	5.40106	5.32233	5.21852	5.52074	5.37157	5.32567	5.00214	5.26741	5.22532	5.12755	5.21734	5.35871	5.2729
ADAM12	5.08632	5.24138	5.14754	5.29882	5.1006	5.22631	5.82427	5.27233	5.29875	5.24565	5.09938	5.14316	5.13828	5.18014	5.13902	5.21598	5.30953	5.31758	5.24457	5.16364	5.22443	5.30567	5.02802	5.2729	5.33766	5.11481	5.11239	5.14578	5.16215	5.2752	5.22008	5.38191	5.02879	4.99596	5.12674	5.21232	5.34198	5.24558	5.06846	5.67435	4.70834	5.35797	5.10394	5.46621	5.17932	5.11342	5.23261	5.64636	5.22981
ADAM15	6.08541	6.30099	5.99475	6.00419	6.996	5.95941	5.09486	6.08785	5.99145	5.85777	6.27236	6.19089	5.99317	6.24025	6.62146	6.22212	5.94248	5.95919	6.13431	6.03293	6.21193	6.22907	5.82183	6.17722	6.10037	6.18044	6.03692	6.01997	6.04297	5.80581	6.21845	5.77313	6.02454	6.0548	5.9823	5.86435	5.88065	6.02934	5.80477	6.23509	5.76683	5.94877	6.08633	6.15463	6.35016	5.47331	6.22808	6.1819	6.2033
ADAM17	7.8435	8.33578	8.13374	8.1172	7.80837	7.65088	6.77422	8.78739	8.3083	8.3116	6.84499	8.22217	8.12587	8.44616	7.80812	8.51453	8.43939	8.0999	8.19506	6.79065	7.96761	8.29126	8.11093	8.21649	8.35914	7.97801	8.07128	8.26753	7.72496	8.03521	6.93877	8.40955	7.79407	8.0621	8.24504	8.37384	8.55466	8.04004	8.33299	7.23893	8.76252	8.71958	7.894	8.39729	8.11222	8.30122	8.14243	8.13916	8.25027
ADAM18	4.55291	4.41185	4.52851	4.50084	4.81124	4.18821	4.70287	4.44401	4.26412	4.56498	4.60063	4.61021	4.49908	4.44906	4.44993	4.46403	4.44892	4.5297	4.5338	4.784	4.59056	4.47542	4.74531	4.60699	4.42628	4.36416	4.63755	4.57855	4.20456	4.52377	4.67891	4.80267	4.44269	4.74275	4.45543	4.48359	4.5805	4.77107	4.42106	4.43448	4.65944	4.61654	4.43821	4.69281	4.5288	4.25152	4.29052	4.49794	4.5906
ADAM19	7.36832	7.84072	7.63018	7.24827	7.37328	7.54467	7.09569	8.19913	7.66315	7.6798	7.63723	7.75593	7.93399	7.88319	7.93513	7.50617	7.82997	7.85462	7.66383	6.61053	7.87273	7.55116	7.53772	7.82566	7.92879	7.57505	7.58393	7.67843	7.71751	6.94192	7.52974	7.69699	7.66996	7.58217	7.66036	7.6048	7.51688	7.29342	6.99745	7.7133	7.46701	8.04924	8.08177	7.16233	7.52178	6.49691	7.88165	7.95113	8.17739
ADAM2	4.12809	4.17083	4.17062	4.21125	4.13924	4.18675	5.29815	4.23601	4.31723	4.32794	4.91246	4.1683	4.04662	4.12966	4.11278	4.11397	4.22867	4.22613	4.08487	4.21933	4.12828	4.04283	4.13465	4.17749	4.21438	4.30343	4.15558	4.2607	4.76676	4.21174	3.81997	4.09915	4.30191	4.03692	4.72828	4.23336	4.06194	4.59183	4.33955	4.39451	4.64075	4.19039	4.18783	4.30957	3.96784	4.06194	4.43426	4.02529	4.12114
ADAM20	5.28354	5.23648	5.4614	5.25002	5.4248	5.27924	5.53261	5.04982	5.41555	5.15945	5.40218	5.37503	5.04524	5.12914	5.18208	5.04524	5.08948	5.22108	5.19704	5.46618	5.44986	5.19124	5.37939	5.35344	5.29653	5.29302	5.54287	5.3341	5.45298	5.33456	5.32593	5.29534	5.32966	5.17994	5.2924	5.4887	5.06432	5.23816	5.06667	4.98307	5.27011	5.41927	5.16774	5.63426	5.0976	5.42178	5.14584	5.40347	5.39432
ADAM21	4.63879	4.42367	4.76286	4.61474	4.79115	4.45669	4.62986	4.52646	4.57911	4.59955	4.61741	4.58584	4.44816	4.61528	4.64279	4.5423	4.77607	4.46096	4.55457	4.90281	4.70609	4.68636	4.71089	4.65978	4.53768	4.9238	4.30021	4.55419	4.66157	4.50952	4.67733	4.594	4.62527	4.40031	4.73563	4.7688	4.64081	4.83741	4.52908	4.52949	4.49043	4.5533	4.72694	4.50336	4.64787	4.57133	4.63841	4.70262	4.58382
ADAM22	4.74085	4.74325	4.80921	4.66474	4.62986	4.77621	4.70395	4.83594	4.64124	4.56239	5.0097	4.72063	4.73549	4.66518	4.81382	4.91754	4.70456	4.87045	4.96096	4.84946	4.92351	4.7967	4.63597	4.79468	4.82417	4.78024	4.58841	4.65028	4.61298	4.7789	4.93657	4.7655	4.84639	4.98498	4.7423	4.86781	4.70725	4.73314	4.93929	4.59772	4.69572	4.77985	4.84668	4.78014	4.51933	5.00763	4.71442	4.8161	4.52439
ADAM23	4.86995	5.28989	4.91321	5.1263	5.14465	5.05067	5.09947	4.97419	5.10356	4.92557	4.78203	5.10019	5.14681	5.00706	5.70748	5.04182	4.93637	4.87617	4.95492	5.19097	4.88613	4.82716	4.88819	4.93706	5.12061	4.90559	4.89381	4.93435	5.09329	4.87573	4.97704	4.78176	5.03154	4.90712	5.01521	5.48222	5.2567	4.88976	5.05931	5.57648	4.91077	5.04009	5.08363	5.02963	5.06077	4.98954	5.01093	5.06988	5.19881
ADAM28	5.69841	5.63534	5.74358	5.71267	5.39426	6.17038	5.74294	5.54364	5.28455	5.6814	5.60316	5.65802	5.78143	5.56796	5.87305	5.62818	5.78501	5.47978	5.62897	5.73109	5.67598	5.59375	5.86119	5.72226	5.36611	5.4568	5.78491	5.63168	5.79225	5.42842	5.68369	5.63832	5.77425	5.65299	5.31431	5.8016	5.43563	5.70544	5.87542	5.5508	5.73014	5.88466	6.19824	5.541	5.06716	6.04704	6.9827	5.26624	5.30751
ADAM29	4.93897	5.0345	4.87592	4.98729	5.01302	5.05961	5.12016	4.90772	4.94544	5.16661	5.04849	4.82464	4.9896	4.84989	4.86354	5.01624	5.02884	5.36925	5.12021	4.93179	5.11797	5.13094	5.22255	5.11414	5.16978	4.89303	5.06381	4.77483	4.86026	4.96479	5.18623	5.16733	4.86714	4.86714	4.77792	5.04906	5.07165	5.18162	5.08109	4.77752	4.89763	4.99072	5.10887	5.13909	4.86275	4.85005	5.11474	5.11228	4.83484
ADAM30	4.98426	4.96709	5.05282	4.85464	4.93702	4.81031	5.0498	5.05454	4.95701	4.93464	5.25332	5.0049	5.07038	4.82781	4.90172	5.00477	4.57291	5.04745	4.96739	5.13412	4.9401	4.72852	4.91416	4.97258	5.08296	4.75542	5.01875	5.00667	5.05064	4.81897	5.23046	5.18511	4.55467	5.12885	4.832	5.00196	4.71751	5.25731	5.01269	5.03002	4.89632	4.98973	5.02818	5.1646	5.06198	4.80826	5.03941	4.92705	4.98754
ADAM3A	4.44861	4.42757	4.50878	4.36413	4.47052	4.43947	5.2147	4.40923	4.50134	4.45544	4.64934	4.51072	4.59365	4.45095	4.53363	4.52402	4.49516	4.46524	4.36836	5.261	4.45492	4.47379	4.46874	4.46923	4.46719	4.56006	4.4975	4.46872	4.60132	4.51081	4.53854	5.19527	4.39962	4.47349	4.87699	4.30226	4.09313	4.69017	4.94054	5.00562	4.77087	5.0697	4.2814	4.72336	4.54216	4.32933	4.43891	4.63464	4.58532
ADAM5	4.15355	4.2462	4.21048	4.10234	4.21562	4.24438	4.53932	4.10355	4.07479	4.24427	4.13361	3.90819	4.17018	4.11159	4.05608	4.09591	4.16407	4.38812	4.23854	4.43097	4.31106	4.0313	3.92898	4.14294	4.08359	4.15781	4.28028	4.13029	4.18903	4.0766	4.21592	4.55465	4.24768	4.43305	4.17873	4.12856	4.10099	4.24878	4.1938	3.91724	4.23634	4.26493	4.05257	4.16092	4.07256	4.19478	4.15971	3.9938	3.91866
ADAM7	4.26169	4.5414	4.3449	4.52618	4.62569	4.57556	4.38441	4.43216	4.50577	4.501	4.65184	4.50807	4.50403	4.42476	4.33439	4.4327	4.54053	4.35635	4.52783	4.60773	4.39502	4.70571	4.48926	4.34983	4.6412	4.35361	4.41254	4.31583	4.30982	4.48274	4.44264	4.40215	4.60483	4.64185	4.73638	4.57539	4.6782	4.69206	4.37887	4.40394	4.48231	4.42999	4.45943	4.4306	4.56991	4.51701	4.28065	4.44264	4.47151
ADAM8	7.87368	7.80457	8.39355	8.15504	7.5504	7.35607	5.66228	8.29506	8.11417	8.0603	7.4229	8.47708	8.50941	8.47852	7.47719	8.11051	8.57056	8.41957	8.06931	5.76384	8.13046	8.17065	7.99629	8.02631	8.38621	8.18205	8.12495	8.25946	8.16102	8.4108	8.07542	7.13003	7.22704	7.57749	7.78611	8.35156	8.07341	9.19959	7.02463	7.63466	7.22503	8.95448	7.95213	8.05421	7.88798	7.07589	7.73025	7.99332	8.02774
ADAM9	8.54648	8.75201	8.90424	8.60607	9.03054	8.18227	7.84578	8.2446	7.98271	8.83316	7.53926	7.83331	8.28653	8.69581	9.19719	8.01777	7.69041	8.21467	8.77621	7.65631	8.74184	8.14582	8.48122	8.81663	8.48235	8.404	8.33368	8.04762	7.74537	8.69482	8.70504	8.82193	8.45478	6.92274	8.30103	8.29324	8.27694	8.21992	7.79412	9.51312	7.36089	8.47386	8.04901	9.46272	9.33168	7.88153	8.88498	8.92934	8.85279
ADAMDEC1	4.76493	4.69473	4.68601	4.93122	4.87562	4.70451	4.8793	4.67286	4.58572	4.59597	4.96067	4.79242	4.7892	4.96396	4.8628	4.5941	4.74674	4.63825	4.59648	4.9348	4.74852	4.6383	4.84008	4.64371	4.61679	4.73636	4.71907	4.79357	4.77148	4.82405	4.72234	4.50848	4.58157	4.66088	5.02002	4.88422	4.86714	4.96164	4.72572	4.63929	4.65343	4.61472	4.66836	4.666	4.52283	4.98115	4.71314	4.73728	4.86363
ADAMTS1	5.22561	5.11576	5.10737	5.59681	5.0531	5.3141	4.99947	5.23486	5.13821	5.14181	4.89483	5.0287	5.09057	5.07875	5.11249	5.11062	4.78413	5.14432	5.06212	4.84131	5.32095	5.16255	5.12643	5.15828	5.19656	4.87971	5.2998	5.09754	4.91716	4.76671	5.52432	4.97014	5.15048	5.21445	5.17072	5.08965	5.17782	5.33533	4.9955	5.09967	5.27114	5.19057	5.21995	5.18394	5.18913	4.9087	5.11159	5.18928	5.30545
ADAMTS12	5.091	5.09767	5.03861	5.04024	4.92632	4.96025	5.08771	5.14707	5.18601	4.96141	5.30815	5.31161	5.04956	5.08456	5.23488	4.99047	4.87491	5.08826	5.08219	5.2543	5.01788	5.16165	4.97301	4.99894	5.05134	5.14456	5.03909	4.95183	4.88325	5.00963	5.17104	5.17687	4.74537	4.91463	5.21867	5.05592	5.13366	4.79026	5.02518	5.14995	5.0872	5.10764	4.9982	5.07824	5.13079	5.06405	5.1701	5.01184	5.01184
ADAMTS13	5.66663	5.64642	5.71917	5.66993	5.73453	5.65534	5.97253	5.65549	5.61512	5.75108	5.59544	5.86073	5.68596	5.6128	5.71963	5.53442	5.69378	5.65204	5.6219	6.10848	5.65664	5.64842	5.59288	5.76751	5.53607	5.57824	5.77303	5.85966	5.7168	5.58314	5.79605	6.02354	5.35266	5.72194	6.23773	5.93138	5.85154	6.12114	5.80459	5.81072	5.80322	6.01293	5.42233	5.7237	5.7792	4.97049	6.08284	5.81936	5.69381
ADAMTS2	5.63232	5.78386	5.60471	5.75744	5.6314	5.72821	6.80582	5.89429	5.61018	5.48223	5.52012	5.61782	6.0951	6.04273	5.84257	5.86071	5.75056	5.62323	5.54526	5.66733	5.57765	5.60115	5.68109	5.94355	5.70448	5.63502	5.92962	5.91108	5.4626	5.46137	5.52366	6.21744	5.84159	5.28249	5.96882	5.92179	6.1355	6.14494	5.66025	5.83974	5.84259	5.44628	5.38526	5.58815	5.89656	5.59569	6.03325	5.80711	5.93193
ADAMTS20	4.787	4.75308	4.86369	4.79718	4.81972	4.70132	4.94638	4.77233	4.74438	4.82698	4.89136	4.83036	4.89839	4.81957	4.78122	4.94395	4.83172	4.85781	4.75772	5.06335	4.73819	4.8039	4.84632	4.71101	4.84315	4.8591	4.78712	5.03615	4.90507	4.88227	4.65284	4.74889	5.00718	4.99042	4.90235	5.03339	5.0283	5.12901	4.82449	4.76296	4.76537	4.85447	4.73372	4.86724	4.81884	4.8022	4.80578	4.84368	4.80764
ADAMTS3	4.98459	6.40016	5.35463	5.46363	5.48432	5.61924	5.03481	5.19072	5.25888	5.40795	5.14306	5.44888	5.52205	4.97926	4.81626	5.15998	5.65737	5.33421	5.5505	5.04852	6.15964	5.31447	5.31861	5.46928	5.22939	5.28809	5.48804	5.27248	5.2175	5.31258	4.83238	5.26634	5.12661	5.25248	5.56152	5.41564	4.59872	4.90754	4.74966	7.12784	4.32607	4.92787	4.76934	6.44341	7.34936	4.452	5.22369	5.28102	5.03668
ADAMTS5	5.11022	4.78194	5.1371	5.17745	5.24665	5.09881	5.14715	5.00938	5.15281	4.91653	5.06841	5.01891	4.96212	4.89389	4.99792	5.17277	5.23723	5.01062	5.00622	5.31751	4.99534	4.8967	5.01939	4.96013	4.92538	5.23824	5.00113	5.03494	5.08299	5.14705	5.03522	5.12676	5.0619	4.81775	5.10425	5.2336	5.20425	5.42709	5.10481	5.10536	5.08672	5.17039	5.19488	5.14073	5.11907	4.77755	5.00891	5.11955	5.04622
ADAMTS6	4.7577	4.68571	4.83933	4.82977	4.83744	4.78488	8.46236	4.79183	4.79709	4.84458	5.56926	4.87279	4.94249	4.87293	4.85407	4.86199	4.89096	4.68668	4.75785	7.60532	4.77851	4.7626	4.71891	4.82568	4.6814	4.77884	4.75363	5.22707	4.82488	5.01927	4.46173	4.80917	4.8716	4.21444	5.68789	3.99879	4.79584	5.67196	5.14266	3.84234	5.69992	5.30333	5.87209	5.14173	4.98973	5.62084	5.84021	5.27869	4.36574
ADAMTS7	5.98716	6.04975	5.88823	6.12031	6.05525	5.92745	6.05677	5.95915	6.04297	5.96581	6.03287	6.01839	6.14467	5.97699	6.09435	6.11886	6.04138	6.05787	5.97866	6.20448	6.07005	6.08356	6.08245	6.03979	5.89455	6.07422	6.03599	5.95589	6.05971	5.89363	6.18861	6.25718	5.75083	6.19692	5.9172	6.17667	6.12519	6.26691	5.89986	5.98371	5.96142	6.20156	5.87258	5.96549	5.98895	5.51986	6.32533	6.00785	5.90495
ADAMTS8	5.61666	5.49795	5.50896	5.57094	5.51717	5.5179	6.93613	5.64365	5.63795	5.60252	5.65663	5.51676	5.51958	5.51842	5.46145	5.56272	5.71037	5.82364	5.49532	5.7288	5.49507	5.60056	5.31088	5.47885	5.5331	5.60382	5.55908	5.47918	5.6145	5.61662	5.41225	5.86073	5.62419	5.7051	5.95855	5.92094	5.47477	6.06507	5.20464	5.70544	5.49547	5.44247	5.52629	5.34468	5.52996	5.19191	5.56127	5.65176	5.55269
ADAMTS9	5.01108	4.99108	4.88879	4.92449	4.73979	4.87357	5.05476	4.97213	4.80508	4.82006	4.88756	4.82514	4.86613	4.9156	4.79449	4.77971	4.75203	4.92565	4.76102	4.99805	5.03328	4.65734	5.03108	5.05252	4.75631	4.73979	5.01822	4.82392	4.9466	4.79402	5.01077	5.08034	4.98588	4.9255	4.99034	4.88556	4.84701	5.03181	4.90644	4.84818	4.77455	4.93184	4.83338	4.74906	4.89507	4.87688	4.91109	4.83614	5.01479
ADAMTSL2	5.85071	5.87242	5.82542	5.48616	5.788	5.70754	5.87324	5.72959	5.55712	5.67458	5.70815	5.82264	5.67276	5.76204	5.63316	5.42359	5.51467	5.76647	5.89379	5.87884	5.53601	5.76454	5.86196	5.81522	5.62957	5.87329	5.74186	5.67879	5.58676	5.98946	5.85282	5.94944	5.76209	5.79113	5.77027	5.96758	5.84716	5.85259	5.66233	5.88227	5.77292	5.59402	5.62164	5.58767	5.57031	5.39448	5.6822	5.73252	5.53453
ADAMTSL3	4.6859	5.22671	4.85285	5.08663	4.94437	4.91241	4.94195	4.84782	4.94082	4.88611	4.95514	5.11163	4.68951	4.97291	4.81041	4.97483	5.02207	5.12279	5.22334	5.00055	5.11549	5.01104	5.00955	4.99185	4.99161	4.82297	4.94907	4.72377	4.81798	5.04759	4.95726	4.77687	5.21212	4.67006	5.00585	4.86953	4.96459	5.19374	4.90028	4.96166	5.07914	4.98305	4.96858	4.81382	5.09108	4.94385	4.92558	4.94712	5.10662
ADAMTSL4	5.87195	6.56621	6.07131	5.65796	6.42787	5.76382	5.85741	5.74449	5.85421	5.9474	5.92444	5.99575	5.89297	5.8921	6.09143	5.86584	5.75302	5.80905	5.83351	6.05042	5.78444	5.7437	5.87583	5.63772	5.83975	5.76433	5.67013	5.82304	5.78072	5.85267	5.64436	5.97574	5.60664	5.73425	5.63607	5.8644	5.95633	5.95089	5.69854	5.69289	5.77691	6.14966	5.88872	5.88835	5.78808	5.71659	5.90542	6.00735	5.72316
ADAP1	7.35361	7.74868	7.60774	7.54647	8.49111	7.27859	6.63538	7.64074	7.60774	7.5983	6.60727	7.88886	7.89296	7.87224	8.00038	7.67537	7.8905	7.68324	7.69649	6.52215	7.95872	7.95872	7.57595	7.83083	8.20911	7.90777	7.35521	8.1522	8.23303	7.6511	7.60641	7.87373	8.17069	7.47439	7.5295	8.15178	8.06646	8.23166	7.52052	8.36265	7.58921	7.77112	7.63199	7.28467	7.48096	6.63155	7.40317	7.44015	7.18699
ADAP2	7.02515	7.98904	7.12651	6.82949	8.88084	7.32703	5.18786	7.05339	6.96861	7.39269	6.02656	7.09991	6.7575	7.13202	8.7018	8.40413	6.79232	7.42451	7.19401	5.27534	7.07661	7.61035	7.54233	6.16654	7.30429	7.65419	6.26889	6.9746	7.40879	6.70809	6.92403	6.94201	6.94997	6.54179	6.68325	7.27104	7.60471	6.90581	7.6164	7.32517	5.95366	6.26624	7.74552	7.04417	6.32529	8.95343	6.73618	7.06923	7.37349
ADAR	10.3223	9.67471	10.2036	10.2005	9.33359	9.83728	8.1686	10.3581	10.2347	10.2195	9.72928	10.1411	10.0215	9.96109	9.90827	10.1354	10.083	10.3875	10.0075	7.94151	9.83026	9.87804	10.3501	9.87636	10.1476	9.96751	9.85894	10.1507	9.97907	10.373	10.185	9.96362	9.73678	10.0983	10.3251	10.2117	9.12584	10.7693	9.97816	8.93249	9.6654	9.90993	10.3601	9.24202	9.5259	10.3318	10.0611	9.93712	9.86867
ADARB1	5.58287	5.93087	5.85118	5.45899	5.86555	6.15586	5.22411	5.32011	6.03092	5.63363	5.28368	5.69677	5.51051	5.63309	5.70147	5.46159	5.29455	5.66013	5.78879	5.24742	5.59618	5.52971	5.652	5.51174	5.36927	5.64203	5.94663	5.65806	5.74253	5.54304	6.13252	5.2466	5.79769	5.59455	5.27664	5.90883	5.24572	5.40964	5.61187	5.34434	5.36565	5.4099	5.72535	5.311	5.31748	5.49238	5.94959	5.58719	5.45828
ADARB2	5.6508	5.65253	5.75351	5.68351	5.70544	5.64451	5.68887	5.75924	5.74749	5.77131	5.75539	5.57434	5.68375	5.89822	5.77388	5.67009	6.03806	5.72619	5.68246	5.70861	5.75136	5.87129	5.69239	5.538	6.00278	5.65468	5.49546	5.86783	5.6296	5.6034	5.48061	5.70132	5.49654	5.67723	6.156	5.84113	5.38355	5.81905	5.52616	5.83354	5.89581	5.83099	5.81999	5.715	5.91278	5.6552	5.60258	5.70219	5.7518
ADAT1	6.63762	6.30153	7.02189	5.97591	6.49677	6.44379	4.62376	8.1483	7.4184	7.08738	6.61554	7.18831	6.6252	6.67711	6.35265	6.60095	6.7946	6.66157	6.91286	4.62808	6.28907	7.36299	6.75447	7.25184	6.78056	6.77359	6.84981	7.14202	7.15744	6.34222	6.6258	7.48628	6.34032	6.16597	5.90005	7.11312	6.32082	5.71808	7.49866	6.71667	7.17291	7.91934	6.6812	6.0311	6.25294	6.98189	5.44497	6.39618	6.72787
ADCK2	5.94163	5.95372	5.6675	5.82553	6.21661	6.13204	5.25681	5.5369	5.99685	5.60171	5.11391	5.53065	5.44364	5.82941	5.71978	6.43077	5.38113	5.82759	5.92121	5.30363	5.54111	6.02906	5.8446	5.32214	5.4988	5.27768	5.77094	5.40655	5.56363	5.07303	5.86525	5.60458	5.31084	5.62756	5.99345	5.89949	5.31755	5.09614	5.74297	5.06717	5.58079	5.6433	5.78819	5.77528	5.98135	5.9504	5.64121	5.8162	5.38468
ADCK4	5.64707	6.37967	5.83853	5.87622	5.8249	5.67584	5.11732	6.44378	5.78427	6.12115	5.20458	5.3867	5.93487	5.96742	6.1191	6.17041	6.04321	5.76582	6.07502	5.21188	5.96148	5.9993	6.12912	6.16227	6.25558	5.47177	5.84965	5.85661	5.42148	6.32052	5.52201	5.25654	5.42414	5.18868	6.21813	6.07496	6.00249	6.16006	5.65946	5.79706	5.81724	5.61203	5.75089	5.90699	5.97625	5.84693	5.44252	6.09151	6.28717
ADCY1	5.22164	5.31352	5.29204	5.28815	5.23438	5.34619	5.4821	5.32426	5.24767	5.24742	5.67068	5.234	5.34654	5.3818	5.23641	5.34863	5.25088	5.23859	5.27734	5.31152	5.23606	5.27703	5.11298	5.26259	5.23034	5.36953	5.28983	5.23371	5.25859	5.2858	5.49646	5.36706	5.25241	5.57059	5.39118	5.47933	5.34758	5.44605	5.2397	5.67681	5.25301	5.30828	5.22225	5.31328	5.17957	5.14028	5.21631	5.28932	5.46079
ADCY10	4.85698	4.73172	4.6758	4.83421	4.87233	4.65475	4.91751	4.83763	4.74057	4.82537	4.82463	4.86278	4.86149	4.81502	4.7189	4.77344	4.64012	4.85807	4.82686	5.07152	4.84887	4.82707	4.96928	4.75757	4.71451	4.77096	4.94532	4.91858	4.88769	5.01435	4.63303	4.89686	4.69327	4.82911	4.68869	4.77799	5.05628	4.90882	5.04797	4.69018	5.10239	4.83846	4.57556	4.91395	5.01705	5.13516	4.56105	4.6997	4.79989
ADCY2	5.19748	5.08162	5.23163	5.1175	5.15775	5.12325	5.31208	5.19135	5.05647	5.04234	5.41008	5.29463	5.40785	5.22744	5.28924	5.22235	5.36433	5.10123	5.14677	5.52338	5.08389	5.28957	5.146	5.15583	5.22267	5.24738	5.09054	5.51518	5.26937	5.29376	5.38374	5.30838	5.31137	4.36232	4.88024	5.41766	5.07871	4.98578	5.17688	5.7597	5.17181	5.63234	5.16439	5.07623	5.08352	4.86535	5.08456	4.90198	4.81342
ADCY3	6.28187	8.38296	6.16805	6.45543	6.54978	7.34476	5.58148	6.22659	6.40763	8.83528	8.7145	6.42982	7.37903	6.29516	8.99115	6.35435	5.5016	6.79634	7.0006	5.57763	8.0906	7.04853	5.99939	6.11148	6.87127	6.54094	6.98654	6.99417	7.30586	9.8514	6.60961	6.10324	6.3992	6.70559	6.3917	6.04192	6.83429	5.61665	6.30449	6.1533	5.57982	5.60332	6.19417	7.92892	7.34132	7.06585	6.47463	6.17978	8.65762
ADCY6	5.50886	5.48007	5.48161	5.38908	5.44504	5.43042	6.02305	5.55164	5.46852	5.36732	5.48905	5.55119	5.66752	5.48943	5.59919	5.5767	5.53186	5.46397	5.43102	5.87391	5.42346	5.46292	5.34223	5.47604	5.43449	5.60725	5.46978	5.48257	5.40169	5.41226	5.64987	5.35535	4.96148	5.5334	5.35128	5.20854	5.73485	5.43245	4.99401	5.58584	5.63249	5.71304	5.49564	5.44172	5.58944	4.92848	5.72237	5.60427	5.53548
ADCY7	8.34105	8.07973	8.14267	8.2106	8.3118	7.96373	6.71429	8.14291	8.0908	8.09452	7.15141	7.99802	7.86541	8.04974	7.93091	8.32361	8.1615	8.30939	7.87423	6.85883	8.25312	7.83969	8.17391	7.77375	7.86839	7.37509	8.13863	6.99938	7.00348	8.70437	8.47094	7.97528	7.58752	7.39152	7.72857	8.43093	8.26877	7.97578	7.79461	7.2679	7.15779	7.65815	7.88215	7.68247	7.26149	8.26939	7.52909	8.18663	7.75311
ADCY8	5.35787	5.41341	5.40692	5.32334	5.50893	5.3511	5.87235	5.45221	5.44869	5.36557	5.4629	5.44498	5.36121	5.4167	5.38644	5.3658	5.69366	5.42448	5.40591	5.4445	5.37564	5.42173	5.34295	5.30049	5.40662	5.33851	5.525	5.53214	5.52257	5.36492	5.95079	5.28493	4.77558	5.03028	5.66636	5.57286	5.56283	5.70163	5.3538	5.15621	5.51031	5.67315	5.40642	5.34043	5.56511	5.50334	5.35308	5.6394	5.16574
ADCY9	5.23815	5.55151	4.95118	4.96063	5.44779	5.63733	5.02437	5.14955	5.31096	5.05923	4.86765	5.25408	4.80035	5.02608	5.27558	5.23392	5.13667	5.14476	5.22971	5.18786	5.20072	5.15914	5.01376	4.91711	5.00497	5.11665	5.39921	4.95909	4.93828	5.00674	5.24329	4.85688	5.60842	5.0998	5.19689	5.03733	5.24916	5.07295	4.93255	4.83196	5.27727	4.93855	5.26522	4.77885	5.03562	5.39127	5.2532	5.36519	5.27209
ADCYAP1	5.19472	4.93798	5.04783	4.98485	5.08585	5.04038	5.21615	5.18054	4.931	5.02198	5.12451	4.9411	5.07052	5.12469	5.14358	4.81308	5.05291	4.98678	4.82662	5.21847	5.0924	4.86447	5.03382	5.24764	4.88115	4.91863	4.94771	4.93819	5.26406	5.04778	5.15305	4.96487	5.29291	4.90066	5.05866	5.23806	5.19065	5.18753	4.91759	5.19541	5.05605	5.19568	5.04954	4.99763	4.8358	4.87797	4.95336	4.90066	5.01971
ADCYAP1R1	5.51345	5.36579	5.17744	5.3252	5.16033	5.20096	5.40159	5.36045	5.23684	5.36084	5.24981	5.44647	5.19768	5.37404	5.30858	5.08809	5.26181	5.23661	5.06021	5.59103	5.34881	5.28341	5.17891	5.2526	5.32656	5.45629	5.26481	5.47811	5.45358	5.1804	5.37189	5.33843	5.11283	5.40381	5.49332	5.33379	5.59436	5.53799	5.19023	5.39367	5.28632	5.2486	5.08378	5.13496	5.22561	5.23031	5.33212	5.29628	5.30193
ADD1	9.13738	9.00764	9.12042	8.36845	8.86261	8.80125	7.42618	9.04513	9.20217	8.69241	8.76512	9.35623	9.18929	8.95537	8.95079	8.76719	9.06127	8.86056	8.9339	6.69136	8.84437	9.03653	8.73906	9.05761	8.90241	8.91437	9.06037	9.08453	9.07885	8.67913	8.67419	8.84373	8.35095	8.34546	8.88913	8.83725	8.22366	9.36328	8.237	8.93459	8.24652	8.98688	8.61116	8.35587	8.90393	8.26874	8.81399	8.47708	9.05942
ADD2	5.03786	4.93738	5.0924	4.96616	5.07328	5.03681	5.45947	5.0924	5.0072	5.02411	5.32584	5.23908	5.13396	5.18737	4.95025	4.90159	5.20484	5.13675	4.95382	5.19313	5.1195	5.01417	5.12929	4.99472	4.96108	5.17713	4.92771	5.06835	5.21892	5.18804	5.20263	5.05084	4.66555	4.90608	5.10003	5.10996	5.0342	5.4795	4.93736	5.27464	4.93914	5.26325	5.14211	5.10647	5.10156	4.76993	5.18015	5.02458	4.89244
ADD3	9.44708	9.25453	9.41582	9.61889	9.313	9.28627	9.3005	9.0743	8.42264	9.13078	9.6104	9.47256	9.49445	9.39909	9.97348	8.61458	8.80278	8.55439	8.97046	7.39709	9.75274	8.46017	8.89674	9.8483	9.26309	9.40661	9.41582	9.07189	9.03308	9.55856	8.37342	9.42722	8.92123	9.57828	8.79341	9.08439	9.13399	8.41897	9.36771	9.29227	8.39934	8.66354	8.60071	10.1511	9.53297	8.84349	9.86035	8.81079	9.91151
ADH1A	5.35577	5.32793	5.18889	5.22212	5.35168	5.25961	5.33811	5.27611	5.29291	5.31849	5.92262	5.37768	5.38776	5.30578	5.22982	5.2741	5.33931	5.28922	5.24031	5.39085	5.3971	5.35931	5.10047	5.27206	5.22173	5.33629	5.30713	5.34705	5.34245	5.38526	5.68284	5.26112	4.83834	5.46349	5.32747	5.31075	4.97561	6.14115	5.48814	5.75954	5.36951	5.45118	5.44216	5.3272	5.3697	5.29997	5.28099	5.73849	5.08523
ADH1B	4.71005	4.63588	4.72631	4.78914	4.69461	4.61476	4.93556	4.63399	4.69891	4.6819	5.11872	4.73582	4.7473	4.76598	4.76106	4.73416	4.83041	4.74455	4.64383	5.16238	4.74988	4.74034	4.61447	4.75065	4.66811	4.70941	4.82603	4.70505	4.68789	5.07773	4.63315	4.91067	4.07747	4.90889	4.29312	4.51956	4.94093	5.00751	5.01256	5.22151	4.51956	4.84119	4.61577	4.97441	4.87803	5.18803	5.00109	4.78992	4.64485
ADH1C	4.88477	5.04727	4.98582	4.9963	5.05846	4.8248	7.55728	4.99571	4.85543	4.96009	5.15484	5.16664	5.04173	5.07392	5.11144	4.95063	5.04259	5.1713	4.95927	5.62201	4.92666	5.08966	5.11331	4.95671	4.91903	5.00062	4.9335	5.11496	5.01964	5.00546	3.9508	6.03272	3.90295	5.27863	5.49502	5.21159	5.01694	5.71478	5.0783	4.23442	5.09096	5.2461	4.86437	5.10065	5.12381	5.45606	5.1169	5.63151	5.17429
ADH5	6.44899	6.67816	6.3959	6.69484	6.4404	6.7163	6.54598	7.07206	6.50296	6.54192	6.00503	6.90139	6.81644	6.5331	6.17322	6.67762	6.93037	6.42357	6.77041	7.16211	6.52527	6.59938	6.66575	6.52161	6.6984	7.12486	6.82516	6.28026	6.37562	6.63316	6.26291	6.39042	6.55806	6.44989	6.46645	6.53477	5.97552	5.95316	6.8498	6.55546	6.83946	6.69859	6.77819	6.96108	6.88827	6.80131	6.75354	6.56315	6.63774
ADH6	4.58275	4.46718	4.72608	4.48421	4.43288	4.41821	4.48176	4.5575	4.31504	4.20573	4.3569	4.45303	4.2917	4.38793	4.05168	4.28685	4.41596	4.30718	4.52396	4.53007	4.44463	4.4255	4.53565	4.42952	4.43607	4.44633	4.40824	4.30109	4.2317	4.37829	4.44979	4.07708	4.40497	4.31154	4.26836	4.40704	4.32141	4.366	4.48332	4.48014	4.11884	4.59582	4.49424	4.60624	4.47071	4.45736	4.54903	4.40779	4.33398
ADH7	4.85016	4.93834	5.01071	5.05407	4.8711	4.8191	5.69261	4.95858	5.06642	4.96196	5.4537	5.07822	4.87483	4.82728	5.09906	4.8884	4.93144	4.96608	4.79281	5.54161	4.85607	4.78731	4.69229	4.92171	4.86277	5.02166	4.9316	4.90185	5.15522	5.14387	4.86566	5.01289	4.38735	4.86038	5.14541	5.14347	4.93769	5.08817	4.87227	4.93745	5.13356	5.2188	5.05028	5.15614	4.69657	5.08457	4.87353	4.96056	4.93636
ADI1	6.70389	7.85486	6.93337	6.50715	8.22327	6.94076	6.55966	6.80665	6.90292	6.54845	6.27571	6.6995	6.19203	6.38589	6.49676	6.5431	6.40889	6.45798	7.58762	6.66323	7.67671	8.00846	7.69286	7.55972	7.67754	7.91489	6.78221	6.66196	6.53405	6.62153	7.84387	5.83624	7.79164	6.86935	7.07062	7.50001	7.36331	7.31678	7.11614	6.30707	6.55798	6.09369	7.35868	6.79005	6.05874	6.94685	6.34695	7.82178	6.57172
ADIPOQ	5.09471	5.02407	5.05789	5.03056	5.09656	5.05487	5.41642	5.18516	5.2084	5.13423	5.1007	5.02284	5.33288	5.15181	4.97259	5.10627	5.14753	5.07241	5.04416	5.72086	4.99389	5.08993	5.13609	5.23666	4.99269	5.28886	5.1673	5.0472	5.01206	5.13636	5.49164	5.32528	5.08033	5.4684	4.93096	4.97418	4.95608	5.3372	4.85223	5.39585	5.09019	5.25246	5.14395	5.26278	4.85082	4.89547	5.24413	5.52487	5.04943
ADIPOR1	12.0803	10.7867	12.3073	11.8213	10.2607	10.3514	9.72997	12.5016	12.5945	11.1139	12.933	12.7763	11.846	11.4053	10.7507	12.1067	12.9577	12.2653	11.2916	9.00634	11.7347	12.5945	11.3763	12.0803	11.9351	11.5322	11.8509	12.0507	11.4834	11.0077	11.8907	10.7241	10.8571	10.9874	12.0156	11.0242	11.4153	12.6332	8.99209	12.2123	12.4196	12.073	12.2896	10.0984	12.0031	9.46107	11.5848	11.669	11.4586
ADIPOR2	7.84491	7.41148	7.87861	7.62523	7.29689	7.69271	6.18754	7.82461	7.93161	7.9282	6.32051	7.27886	7.6993	8.02125	7.53148	7.90245	7.73856	7.88149	7.92316	6.29465	7.47102	7.59348	7.62547	7.79528	7.7665	7.43324	7.65713	7.83708	6.85534	7.55879	7.39399	6.6055	7.80456	8.33043	7.51965	7.26349	7.93213	6.98951	7.46818	7.94752	6.98871	7.4923	6.86736	7.90905	7.6802	7.42991	7.38618	7.28214	7.84664
ADK	5.90004	5.80665	5.7837	6.32604	6.42947	6.57909	6.29383	5.79907	6.16139	6.06626	5.87241	5.96919	6.04889	6.06309	6.08579	6.15318	5.81253	6.01145	5.94821	7.8356	6.01647	5.73931	5.95242	6.37995	5.97023	6.01946	6.00638	6.10072	5.72424	5.759	5.98056	6.02367	6.66359	6.13609	6.01915	6.13572	6.30465	5.655	6.71579	6.30155	6.12316	6.00583	6.35281	6.39912	6.04049	7.41157	6.43258	6.39555	5.55579
ADM	9.81593	10.1962	10.7179	10.7297	9.15432	9.16552	6.71608	10.5375	9.74926	11.0028	10.0618	9.85449	10.2295	10.2827	9.75682	9.98711	10.5407	9.96137	9.87136	7.82664	10.9122	9.67426	10.4765	9.52384	10.8727	9.60013	9.48772	9.6912	9.568	10.758	9.86879	10.4203	9.93114	9.64711	10.1277	9.9677	9.29953	10.8713	9.35692	10.5514	9.86255	10.9085	9.66625	10.1964	9.58961	9.46078	9.08884	9.98801	9.95368
ADM2	6.20951	6.02413	6.19634	5.80669	5.68499	5.88299	6.32944	6.14973	5.95708	6.0366	7.42788	5.72988	6.03951	5.82147	5.86155	5.95824	5.83484	5.80873	5.99228	6.15148	6.02759	5.86978	5.93736	6.0656	6.15567	5.77749	6.13113	6.16218	6.04837	5.97235	6.24948	6.2172	5.57036	6.18306	6.22237	6.20961	6.03207	6.44772	5.71659	5.89332	5.84079	6.16481	5.84148	6.00332	5.98416	5.57506	6.07179	6.05542	5.92991
ADNP	8.70917	8.16613	8.82284	8.09653	8.21782	7.93768	7.9391	8.71419	7.70437	8.10461	7.03002	7.80063	7.78992	8.37989	7.90396	7.77074	8.0264	7.77391	7.77754	7.72924	7.79745	7.28102	8.12614	7.92822	7.95992	7.78981	7.93823	7.174	7.61004	8.31029	8.15312	8.6969	8.31575	8.64961	8.14726	8.79657	8.03413	7.84251	8.59911	6.86816	8.0405	7.69885	8.03912	7.67506	8.03694	8.12543	8.15073	7.75163	8.05542
ADNP2	6.0963	5.82721	6.06293	6.09859	5.96175	6.10386	5.51617	6.08328	5.85858	6.21508	5.48128	6.4806	5.92659	5.97191	5.69337	5.95629	5.52338	6.07945	5.97626	7.16072	6.06974	5.9583	5.77665	5.67622	5.97471	5.89022	5.93932	5.85374	5.4959	6.09485	6.04518	6.14738	6.18854	5.86203	5.06224	6.25406	5.96384	5.35135	6.29134	5.3639	6.41326	5.78827	5.95734	5.80291	5.84973	6.49026	5.82364	5.87578	6.80765
ADO	6.93025	6.99601	6.4429	7.10264	6.99938	7.55765	6.04438	6.41718	6.43574	6.58516	6.02206	6.12364	6.59974	6.83447	6.84081	6.90785	6.27544	6.66036	6.63366	6.02625	6.5105	6.33701	6.39218	6.41499	6.65209	6.72642	6.8182	6.16078	6.06268	6.8632	6.04667	6.0891	7.14456	6.20999	6.53048	6.76039	6.30562	6.7736	7.00916	6.12908	6.64408	6.17178	6.54735	6.5562	6.60392	7.03383	6.52159	6.52485	6.40173
ADORA1	5.85799	5.71494	5.78051	5.89588	5.61991	5.64982	6.13552	5.91634	5.94417	5.90252	6.14485	6.00469	5.85058	5.71662	5.66177	5.82535	6.03311	5.84572	5.80863	5.61097	5.7161	6.01628	5.79742	5.90378	5.81863	5.74257	5.92818	6.01005	6.08917	5.92183	5.9717	5.90659	5.73542	5.71254	6.0739	5.9305	6.05174	6.05389	5.62827	5.59542	5.96287	5.82595	5.75162	5.80082	5.93163	5.70381	5.95987	5.94744	5.78868
ADORA2A	7.50698	7.41934	7.5238	7.28202	7.11989	7.57092	8.14992	6.75805	7.24474	8.15989	8.22084	7.92926	8.58192	8.36432	8.93044	7.09773	8.39392	8.16892	8.2301	7.22301	8.65381	8.02196	7.61594	7.74743	8.25859	7.92486	7.67207	7.75602	8.31318	8.18069	7.47006	7.60241	7.50995	7.88473	7.30394	7.92186	7.42568	7.40192	7.86425	8.14985	7.48468	8.90321	7.46974	7.51866	7.97731	7.11169	7.84158	8.13541	8.1733
ADORA2B	5.56157	5.8188	5.75003	5.46704	6.38906	5.52769	5.17466	5.38204	5.77816	5.7521	5.22701	5.38993	5.35491	5.51594	6.44184	5.69367	5.51075	5.4471	5.59488	5.43838	5.64722	5.41395	5.4355	5.25144	5.33179	5.47626	5.33587	5.28049	5.3748	5.46005	5.68275	5.17092	5.39185	5.27216	5.50966	5.81469	5.07962	5.67268	5.47542	5.32682	5.54832	5.51376	5.51975	5.43124	4.97218	5.52304	5.53997	5.37947	5.68594
ADORA3	5.4942	5.69123	5.32149	5.61967	5.30893	5.18804	5.03619	6.90859	5.48821	6.18268	6.78552	4.99685	6.39838	6.06253	5.89915	5.34098	6.51782	5.37315	5.36441	5.46982	5.22771	5.07089	5.29489	6.33103	5.59902	5.62455	6.22133	5.79844	5.20162	5.22947	5.62333	6.05603	5.11794	4.96884	5.38523	6.06725	5.55111	5.62682	4.84383	5.25001	6.25643	6.12979	5.35669	5.7192	6.40256	5.56239	5.73246	6.06879	6.47197
ADPGK	8.95257	8.82808	9.00825	9.01058	8.72895	8.80954	7.32712	8.88158	8.73401	9.0761	8.55385	8.60887	8.81251	9.02588	8.95865	8.83901	8.96777	9.06712	8.78184	7.19519	8.8994	8.47702	8.81691	8.49388	8.86044	8.47157	8.89046	8.49852	8.36619	9.01461	8.62853	8.51459	8.66366	8.39992	7.21195	9.09483	8.36113	8.01296	8.80298	8.58541	8.9717	9.21823	8.91568	9.07063	8.77826	9.77753	8.99225	9.4656	9.10418
ADPRH	5.06053	5.07603	5.03401	5.07473	5.18437	5.11922	4.74151	4.79518	5.10377	5.22508	4.54694	4.57674	4.7525	4.87621	5.76048	5.52019	4.70303	5.16641	5.0816	4.49333	5.00121	4.97831	5.16388	4.67935	4.99347	4.73798	4.78898	4.46493	4.82937	5.4643	5.29045	4.97095	4.77517	4.52086	4.86031	4.86304	5.15961	4.85947	4.93339	5.487	5.19541	4.87773	5.21432	5.22517	5.11616	5.77389	4.96726	4.97928	5.03653
ADRA1A	4.83244	4.8719	4.82432	4.84025	4.83039	4.773	5.71206	4.90203	4.86323	4.86115	4.92198	4.95667	4.82232	4.77819	4.84774	4.82509	4.92039	4.85847	4.87098	4.91357	4.79607	4.77416	4.79806	4.82485	4.73417	4.93907	4.85315	4.86244	4.83746	4.93084	5.04574	4.70407	4.75695	4.59131	4.94053	4.85269	4.62902	4.66098	4.86682	4.67042	5.22392	4.80783	4.84375	4.82498	4.7711	4.93329	5.00184	4.92489	5.12105
ADRA1B	5.62275	5.35082	5.4761	5.40592	5.14114	5.25246	5.5274	5.3911	5.53147	5.36932	5.3373	5.51796	5.32912	5.44795	5.55445	5.46908	5.38963	5.41545	5.27474	5.48325	5.69158	5.50289	5.27388	5.36739	5.40572	5.3829	5.39086	5.26268	5.31472	5.42091	5.71567	5.6922	5.28652	5.5134	5.61512	5.60041	5.47637	5.72429	5.38683	5.47594	5.63948	5.42643	5.32355	5.38693	5.42306	5.402	5.46595	5.40248	5.33224
ADRA1D	5.66616	5.64625	5.58396	5.7961	5.67315	5.44179	5.67096	5.48552	5.72176	5.57574	5.48996	5.53063	5.73061	5.47192	5.72663	5.49987	5.37341	5.70985	5.7363	5.76139	5.51314	5.4978	5.81445	5.51908	5.71297	5.66167	5.46858	5.70664	5.53689	5.34828	5.46074	5.63953	5.38046	5.39395	5.33389	5.69762	5.77231	5.71318	5.429	5.74983	5.61013	5.56523	5.61515	5.62894	5.54446	5.39879	5.60329	5.59064	5.52479
ADRA2A	5.67344	5.51054	5.65966	5.56983	5.51675	5.44521	5.81448	5.6844	5.63777	5.48074	5.77899	5.56938	5.55725	5.46502	5.4888	5.54468	5.40924	5.50876	5.53517	5.45375	5.46783	6.03998	5.75233	5.64768	5.76508	5.79696	5.64736	5.79253	5.54307	5.66874	5.60406	5.98391	5.11672	5.66385	5.87477	5.54649	5.78033	5.82822	5.539	5.96558	5.85357	5.57174	5.51301	5.47998	5.59738	5.42156	5.57189	5.58599	5.55609
ADRA2B	5.92365	5.74857	5.88195	5.83146	5.79869	5.74539	6.82701	6.29377	5.87154	5.89874	6.05678	6.05882	5.9976	5.71909	5.54353	5.71929	6.28786	6.07625	5.90766	5.54374	5.80133	6.09035	5.95138	6.04907	6.03757	6.0899	5.91559	6.55027	6.0613	5.7255	5.82183	6.32834	5.96545	5.7411	6.17177	5.9168	6.19669	6.26587	5.76085	6.16408	5.8968	6.11036	5.64125	5.90899	6.07131	5.64125	5.95164	6.04666	5.68324
ADRA2C	6.28251	5.79323	6.25032	5.91566	5.76573	5.76063	5.95319	6.29166	5.9677	5.61217	7.18441	6.58407	5.89368	5.63181	5.71209	6.11391	6.19929	5.87564	6.13903	5.76847	5.89222	5.6488	6.6303	6.27086	6.3864	6.40651	6.0669	6.46641	5.73807	5.88005	5.90543	6.2741	5.70368	6.02807	6.13221	6.48444	6.13523	6.4621	5.45604	6.04776	5.85263	6.31665	5.90826	5.765	5.70481	5.80191	6.00301	6.35131	5.79517
ADRB1	5.86353	5.86006	5.70747	5.6861	5.76289	5.79117	5.77569	5.71598	5.70314	5.82052	6.59427	5.76312	5.7912	5.87894	5.80212	5.98936	5.93616	5.66463	5.75543	5.81793	5.67622	5.80188	5.59322	5.78975	5.57008	5.82498	5.61953	5.96739	5.72849	5.75624	5.95675	5.92711	5.5474	5.45442	5.80556	5.85181	5.92852	6.13962	5.53409	5.97713	5.98474	5.81135	5.74623	5.71166	5.76975	5.41062	5.76462	5.79857	5.81848
ADRB2	8.53214	8.93677	8.22376	8.10939	7.86695	7.71725	11.5546	7.73144	8.15318	8.01653	8.63242	7.97974	7.98563	8.13054	7.9892	8.32249	7.84561	8.30739	7.35182	9.40208	8.1422	7.90955	7.9241	7.57965	7.74556	7.87313	8.52101	7.79682	8.01851	7.97019	7.56076	7.45978	6.90614	9.03162	8.33952	7.63614	8.37651	8.08961	8.14995	7.25546	7.73054	7.74487	8.64513	7.58125	7.41551	8.27489	8.00265	9.23343	7.72684
ADRB3	5.32902	5.25604	5.4651	5.37652	5.43664	5.34533	5.89365	5.32626	5.32541	5.33229	5.76151	5.56236	5.41452	5.48312	5.43456	5.36431	5.25355	5.44563	5.34098	5.77786	5.33512	5.45102	5.32232	5.41742	5.37508	5.39215	5.42055	5.40352	5.45205	5.3516	5.0426	5.65102	5.53761	5.70755	5.4662	5.75052	5.29443	5.45856	5.61845	5.34513	4.99837	5.66623	5.34584	5.51547	4.99648	5.47828	5.71175	5.56656	5.38464
ADRBK1	7.27041	7.16559	7.31131	7.14149	7.13339	6.88569	5.63533	7.32066	7.22675	7.20522	6.96472	7.05792	6.8984	7.10501	6.95991	7.10901	7.15858	7.20984	7.27362	5.48937	7.20011	7.2622	7.32642	7.07759	7.4704	7.05695	7.20352	7.09405	7.04916	7.04823	6.25431	6.67758	6.8895	7.1277	6.78482	7.15389	6.9046	6.77764	6.65886	7.43805	6.84022	7.44135	7.26071	6.91228	6.46523	6.91701	6.85971	7.05279	6.44065
ADRBK2	6.34751	6.17754	5.96324	6.09774	6.39727	6.0539	6.67097	6.26395	6.22683	6.50185	6.34244	6.25428	6.33251	6.25266	6.02649	6.41956	6.14091	5.95883	6.45914	7.9648	6.58286	6.23103	5.92334	6.106	6.55576	6.16705	6.43801	6.2923	6.3382	6.07833	6.34	6.38871	6.5693	6.61291	6.1584	6.7265	6.56043	6.69475	7.13003	6.69281	6.44336	5.65499	6.76501	6.26757	6.33533	7.22571	6.35675	6.3875	6.05929
ADRM1	7.85165	8.00117	7.82675	7.7541	8.41519	8.16092	6.25873	8.10986	8.08671	7.97188	7.39755	8.07529	8.01026	7.88334	8.06391	8.10132	8.04733	7.86241	7.89657	6.20349	7.9105	8.09248	8.06541	7.88248	8.15184	8.09958	8.11952	7.95607	8.00515	8.12174	8.12186	8.20445	7.67467	7.9837	8.26335	8.18474	7.86348	7.50656	7.16816	8.44183	7.67623	8.03538	7.46799	7.23731	7.38545	7.13988	7.77582	7.66757	8.05387
ADSL	8.02629	7.87608	7.6423	7.86531	8.42805	8.68543	7.16248	7.50604	8.20533	8.20933	7.68197	7.88724	8.33288	8.34872	8.63779	8.33383	7.75941	8.30737	8.12695	6.09554	7.90746	7.92282	7.73404	7.88373	7.71828	8.02835	8.34775	8.2476	8.15649	7.6429	8.2253	7.37108	8.87267	7.65373	7.39529	8.3668	8.09233	7.62632	8.86273	8.01393	7.94853	7.3653	8.56845	7.90739	7.6611	8.81638	8.18666	8.46542	7.77712
ADSS	8.66877	8.23534	8.2689	8.45369	8.63455	7.9672	6.5674	8.30236	7.72762	7.97802	7.76887	8.06307	7.66313	8.91797	8.14189	7.92931	7.84504	7.78154	8.3928	6.54184	8.34719	7.28379	7.97369	8.64872	8.02773	8.3195	7.74068	7.32932	7.61559	7.85572	7.47588	7.82751	8.70233	7.80989	7.89441	8.17215	8.24034	7.62804	8.4612	7.73486	7.86406	7.55125	7.99308	8.73709	8.93688	8.35441	8.13071	8.18998	8.27484
AEBP1	5.9555	5.73921	6.09095	5.61525	5.85705	6.39831	6.49718	5.89021	6.04382	6.03108	5.87801	6.8491	6.12034	5.97209	6.11289	5.94726	6.24938	5.89	5.93679	5.92679	5.86901	5.98549	6.09151	6.03261	5.8708	6.00048	5.86436	6.01528	5.85407	6.07904	6.12698	5.86591	6.41502	6.02626	6.30331	6.37508	5.89728	6.33022	5.79025	5.81655	5.99721	6.14381	6.03165	6.03124	6.02008	5.78198	6.17937	5.84453	5.91879
AEN	6.27594	6.23447	6.29086	6.18365	6.47894	6.70583	5.67335	6.15673	6.06487	6.21056	5.75062	5.93942	6.23601	6.39342	5.95462	6.00164	6.23404	6.00059	6.1838	5.77876	6.31633	6.24522	5.93294	6.0018	6.00329	6.04976	6.15491	5.96894	6.05989	5.97607	5.99335	6.35853	6.02154	6.08492	6.46287	6.42631	6.31112	6.01699	6.27901	5.78223	5.79688	6.29088	6.09474	6.26183	5.98308	6.03227	6.03656	6.11669	6.42836
AES	7.3953	7.189	6.94916	7.45705	7.9976	8.1782	6.01811	7.27041	7.93362	7.28079	8.08189	8.25273	8.06041	7.60722	7.68728	7.40746	7.31558	7.76841	7.48946	7.39833	7.09434	7.69072	7.33113	7.83086	6.98318	7.83234	8.41984	7.85912	8.17335	7.23438	7.35063	6.68305	7.65648	7.46728	7.37598	7.3689	6.8647	7.32001	7.1385	6.52849	7.0461	7.86214	8.15579	7.3218	7.36736	7.47178	7.33407	7.23187	7.51936
AFAP1	5.43893	5.45174	5.47978	5.39263	5.57466	5.36663	5.47343	5.59422	5.58866	5.5154	5.73375	5.33382	5.74094	5.72156	5.59265	5.47761	5.46835	5.44601	5.57453	6.90343	5.52655	5.75682	5.45447	5.40439	5.64496	5.58014	5.44477	5.79266	5.39976	5.50261	5.74982	5.50919	5.27294	5.14761	5.83402	5.74092	5.75518	5.49985	5.0218	5.60096	5.45587	6.16606	5.42197	5.3623	5.42808	5.45263	5.33735	5.51068	5.41596
AFF1	7.28502	7.14573	7.89047	7.86567	7.18699	7.09594	7.20503	7.71054	7.52216	7.75495	7.2488	7.61879	7.49427	7.4468	7.16208	7.48097	7.1586	7.46751	7.19898	8.37294	7.51268	7.09409	7.46806	7.1775	7.19264	7.13646	7.13056	6.95632	6.99005	8.1102	7.52235	7.40748	7.00241	7.02586	7.69833	7.5414	7.56726	8.22116	7.58108	7.08042	7.37642	7.09002	7.3831	7.06355	7.47637	7.34369	7.2729	7.06153	7.36642
AFF2	5.41173	5.53369	5.48388	5.56501	5.60952	5.28135	6.02397	5.45338	5.48796	5.46619	5.56778	5.55901	5.65334	5.57345	5.49906	5.66332	5.50375	5.47721	5.39452	5.78476	5.30256	5.43846	5.58299	5.58854	5.42831	5.43753	5.37827	5.5617	5.48381	5.57736	5.63953	5.43281	5.34987	5.77948	5.50489	5.55258	5.53758	5.48855	5.56977	5.51026	5.58036	6.05448	5.52646	5.78373	5.74033	5.54491	5.56377	5.54124	5.51478
AFF3	4.97586	4.96396	5.25055	5.06633	5.14407	5.88132	5.50591	5.37635	5.03718	5.37197	5.18289	5.07812	5.11064	5.33362	5.1253	5.04084	5.18108	4.91392	5.16232	5.426	5.10555	5.18098	5.18767	5.26789	5.09081	5.09967	5.07346	5.12452	5.32186	5.24467	5.30083	5.17681	4.94423	5.08684	5.32434	5.15639	5.00488	4.97964	5.31616	5.13251	5.23774	5.1313	5.24156	4.98216	4.94861	5.28783	5.85065	4.94106	5.16404
AFF4	6.78452	6.55269	6.89187	7.08767	6.86914	6.53741	8.04076	7.23514	6.67962	6.97341	6.13841	6.74969	6.88132	6.84972	6.94757	6.82303	7.06586	6.96253	6.44701	6.11782	6.93878	6.42646	6.84412	6.53803	6.33764	6.48194	6.53396	6.18948	6.24842	7.11998	6.94429	6.5779	6.79177	6.92824	6.57509	7.44797	6.93895	6.9996	6.69501	6.72718	6.9409	7.13072	6.3372	6.87233	7.41097	7.05771	7.02376	6.6438	7.00501
AFG3L2	5.98736	5.82248	5.57509	5.70238	6.1573	6.39427	4.57688	5.69694	5.961	5.7281	4.91475	5.28611	6.01297	5.96817	5.65222	6.12194	5.21643	5.97536	5.80404	4.76543	5.59624	5.78219	5.6985	5.41185	5.60098	5.39134	6.17021	5.36213	5.08438	4.9855	5.59175	5.66805	6.62186	6.47688	5.17462	5.65996	5.3322	5.90547	5.78377	5.59003	5.99436	4.84584	5.64236	5.12643	5.45588	5.85155	5.80685	5.28344	6.03124
AFM	4.46447	4.27026	4.34173	4.24821	4.44773	4.27581	4.44375	4.43686	4.49312	4.15051	4.3485	4.5403	4.1959	4.43719	4.40427	4.18413	4.31608	4.43938	4.252	4.49294	4.34101	4.4426	4.29072	4.44898	4.40308	4.41173	4.35074	4.2817	4.30635	4.24897	4.15183	4.27182	4.08536	4.35996	4.5378	4.32144	4.24584	4.1966	4.47442	4.52754	4.50174	4.42846	4.31868	4.36166	4.28008	4.35289	4.42065	4.15681	4.35067
AFP	4.51458	4.5222	4.40221	4.52516	4.46703	4.41224	7.72977	4.46443	4.46055	4.38271	4.40915	4.44568	4.38477	4.53664	4.60396	4.64628	4.40686	4.46593	4.51644	4.6615	4.54537	4.54801	4.51495	4.47166	4.60208	4.58112	4.58541	4.78167	4.66119	4.48973	4.98235	4.65045	5.37532	4.01505	5.20111	4.75774	4.74608	4.88677	4.53579	4.48276	4.46637	5.01651	4.27751	4.55311	4.71819	4.21504	4.46637	4.72748	4.79191
AFTPH	8.85997	8.84518	9.28668	9.07333	8.99616	8.78703	7.55225	9.25345	8.80628	9.04316	8.66381	8.72475	8.7414	8.64583	8.78703	8.76357	8.99105	8.95166	8.99885	7.48602	9.33038	8.83164	9.21426	8.92666	9.35187	8.89278	8.58122	8.69825	8.59668	9.4889	7.90127	8.7318	8.5306	8.5482	8.28522	8.7707	8.89588	8.42298	8.78451	8.7611	8.55745	9.40686	9.41915	9.17656	9.10077	9.42416	9.00985	9.24594	9.5884
AGA	7.21436	7.28672	6.91813	7.46047	7.07759	7.47064	6.21494	6.591	6.3702	6.52867	6.52037	6.40951	6.69538	7.42424	6.66989	6.98613	6.37585	6.31301	6.91819	6.43217	7.58483	6.23422	6.31278	6.43783	6.67886	6.40667	6.794	6.03288	6.32587	7.4163	6.74941	6.56231	7.10144	6.92949	7.18073	6.28662	7.43954	6.67982	6.7591	6.58001	6.47463	5.57259	6.05017	7.44066	7.18073	6.91062	6.69646	6.39806	6.79558
AGAP1	5.41452	5.32788	5.30089	5.32444	5.35068	5.28279	5.42061	5.34065	5.28975	5.3699	5.46517	5.45898	5.36367	5.49666	5.40055	5.24751	5.38215	5.2073	5.25813	5.42538	5.21595	5.24905	5.25067	5.33861	5.3292	5.26439	5.23729	5.29166	5.34956	5.39805	5.45115	5.328	5.20769	5.63736	5.16855	5.52684	5.57081	5.34907	5.38831	5.35536	5.43513	5.45041	5.21602	5.1401	5.3734	5.27057	5.20458	5.11174	5.42536
AGAP2	5.88541	6.1907	6.31302	6.33351	5.80692	6.20838	6.02037	6.20593	5.94088	6.11044	6.15029	5.79954	5.97301	5.97087	6.08055	5.85579	5.82083	5.94238	6.08491	5.91456	6.33066	5.87995	6.56989	6.24255	6.24447	6.15861	6.28284	5.82056	6.10064	5.60978	6.04729	6.24072	5.90343	6.0475	5.95557	6.06008	6.07562	6.0303	5.52889	5.87971	6.01191	6.69681	6.18555	5.98372	6.30076	5.66999	6.13645	6.16745	6.25596
AGBL2	5.00296	4.92447	4.86387	5.04576	4.94203	4.99169	6.45107	5.06442	5.05969	5.10125	5.39512	5.18068	5.04286	5.0501	5.08827	5.03201	5.33339	4.99882	4.98977	5.23376	4.95552	4.90084	5.03147	4.99063	4.96014	5.13403	4.9377	5.03764	5.0145	5.08176	5.17757	5.47561	5.75475	5.69953	5.00573	4.80405	5.18515	5.42523	5.49803	4.81236	4.70778	4.71995	5.25852	5.07084	5.15433	5.66254	4.89372	5.38196	5.00166
AGBL3	4.66833	4.64997	4.6598	4.77522	4.76993	4.66885	4.97913	4.70591	4.91703	4.66004	4.9461	4.82658	4.64462	4.82635	4.84111	4.69986	4.77454	4.72462	4.72111	4.96834	4.78868	4.8112	4.65518	4.70207	4.95503	4.73867	4.84028	4.98291	4.84691	4.80449	4.41529	4.81461	5.3309	4.685	4.56309	4.67515	4.4572	4.63439	5.13454	4.58006	5.0351	4.5735	4.72608	4.56755	4.41705	5.10254	4.93143	4.58795	4.61218
AGBL5	6.01502	5.83665	6.02386	5.78441	5.83673	6.02799	5.46878	5.92953	6.17049	5.90775	5.80412	5.74587	5.7215	5.98231	5.89658	5.85436	6.39303	5.96916	5.88001	5.45628	5.82389	6.14274	5.70326	6.00136	5.87182	5.83227	5.7481	5.60361	5.66235	5.50309	5.69288	5.35085	5.86045	5.53365	5.73321	5.68744	5.65739	6.26319	5.76233	6.33618	5.7414	6.0042	5.82602	5.63844	5.75859	5.68455	5.81803	6.10654	5.89029
AGER	6.07086	6.21856	6.28593	6.28227	5.79866	6.05488	7.39106	6.18045	6.53889	6.34891	6.01204	6.3393	6.3988	6.65789	6.31989	6.25381	6.38223	6.52944	6.52314	7.24647	6.14947	6.76933	6.1065	6.43267	6.34664	6.32724	6.19935	6.59293	6.39641	6.38428	6.7067	6.3013	6.12119	6.26843	6.39757	6.8991	6.38117	6.77502	5.63826	6.13536	6.27539	6.56971	6.36707	6.41603	6.24792	6.22767	6.70586	6.25891	6.38334
AGFG1	8.58439	9.03001	8.86715	9.11078	8.68714	8.39238	7.59865	8.77428	7.65508	8.5169	7.79709	7.65536	8.17576	8.35308	8.51711	7.79274	8.28165	7.91031	8.40894	7.90984	9.43856	7.87741	8.34298	8.90413	8.70305	8.42037	8.03109	7.92374	8.05574	8.24935	8.21394	8.73478	7.68956	7.97406	8.29854	8.09804	8.59561	8.2204	7.55962	8.8412	8.21627	8.71987	7.72997	9.16147	9.11613	7.49712	8.84883	8.17986	9.2918
AGFG2	5.42614	5.38819	5.43582	5.42652	5.30142	5.34144	6.9533	5.49672	5.51837	5.42608	5.77972	5.37923	5.47911	5.44358	5.42468	5.45159	5.65344	5.42524	5.44481	5.62687	5.43431	5.48952	5.33892	5.33253	5.34428	5.32325	5.44481	5.43134	5.45727	5.32341	5.77385	5.45229	5.27618	5.16839	5.55792	5.84133	5.77489	5.74509	5.46506	5.42662	5.65756	5.56426	5.31377	5.22536	5.28567	5.27804	5.74537	5.44427	5.39538
AGGF1	6.75099	6.5954	6.69967	6.93824	6.48805	6.79817	6.32601	6.31353	6.18546	6.85721	6.5924	6.40403	6.4382	6.78591	6.74478	6.54652	6.63386	6.45503	6.35978	6.43317	6.75565	6.0709	6.47238	6.21519	6.51685	6.27098	6.50296	6.48239	6.48171	6.45552	6.64591	7.10297	6.45169	6.71137	6.73559	6.22423	6.34595	6.04474	6.47051	6.69139	6.57647	6.02095	6.53481	7.40007	6.83593	6.74673	6.32624	6.74673	6.80845
AGK	6.00367	6.11308	5.84757	6.53408	6.39425	6.83361	5.40792	5.54215	6.0838	6.12149	5.58272	5.7732	6.48095	5.90974	6.00281	5.79159	5.75515	6.50872	5.89639	5.27101	5.83612	5.50223	5.6854	5.52661	5.75287	5.32647	6.16064	5.45322	5.25457	5.74522	6.07751	5.3326	6.21832	6.41394	5.78453	5.79295	5.65582	6.16795	6.25461	5.67085	5.56268	5.13195	5.83696	5.16231	5.46312	6.02842	5.90359	5.47918	5.67929
AGL	6.80012	6.80172	6.52885	6.72627	6.34695	6.70856	8.05173	6.26071	6.25045	6.59607	6.61626	6.34796	6.48386	6.74249	6.90448	6.31437	6.43674	6.28286	6.54527	6.4369	6.80867	6.40735	6.2808	6.45639	6.38329	6.00557	6.63058	6.35895	6.18804	6.21522	6.19341	5.74348	6.31989	7.1669	6.37485	6.01983	5.1735	5.62798	6.93723	7.99609	5.91452	6.73541	5.85995	7.85507	8.42842	6.95845	6.75962	6.47751	7.65398
AGMAT	5.27612	5.32542	5.35337	5.38563	5.4033	5.89424	5.39027	5.50552	5.47054	5.59103	5.47017	5.46412	5.40206	5.18206	5.41691	5.28561	5.09943	5.40792	5.27925	5.51205	5.2672	5.38797	5.25024	5.46945	5.17251	5.41555	5.50924	5.4506	5.55859	5.20987	5.60165	5.68954	5.80613	5.22955	5.61888	5.47141	5.27645	5.40395	5.22037	5.58405	5.3123	5.21603	5.41983	5.2318	5.41604	5.1374	5.33181	5.35903	5.26504
AGPAT1	7.39792	7.04767	7.24054	6.96641	7.28899	7.01662	6.56673	7.35043	7.51384	7.32927	7.97219	7.62765	7.52779	7.39707	7.57714	7.22638	7.54819	7.37337	7.21367	6.99399	7.10044	7.55689	7.03479	7.44343	7.16984	7.79367	7.08107	7.61229	8.31051	7.41266	6.47443	7.11572	7.55545	6.85484	7.31229	7.30057	7.13422	7.23841	6.46063	7.41217	7.25506	7.8675	7.41096	7.15368	6.94172	6.91397	7.00998	7.42154	6.85828
AGPAT2	7.17868	7.69437	7.38035	7.3621	7.81855	6.68947	7.76654	7.21189	7.14349	7.3208	7.93663	7.53991	7.63542	8.01392	7.87965	7.57634	7.62409	7.47406	7.85067	7.17282	7.88797	7.76192	7.6519	7.94544	7.59986	7.38167	7.013	7.71884	7.66101	7.38323	7.79373	7.80667	7.04669	7.36953	7.76649	7.61403	7.33514	8.02185	6.51515	7.67549	6.90104	7.56665	7.06736	7.43725	7.31443	7.18338	7.49582	7.70109	7.64812
AGPAT3	5.49846	5.6144	5.41186	5.42644	5.78606	5.67097	5.30653	5.44428	5.54423	5.65519	5.43368	5.46364	5.5146	5.2307	5.73603	5.59067	5.45829	5.78155	5.82151	5.27049	5.58834	5.87279	5.8132	5.55794	5.56223	5.50415	5.49095	5.37043	5.45863	5.83545	5.59262	5.68275	5.55942	5.63983	5.55291	5.51879	5.59325	5.77982	5.65438	5.41628	5.48908	5.52321	5.62164	5.19937	5.69523	5.51595	5.26065	5.49916	5.51595
AGPAT4	5.44995	6.20228	5.47092	5.63104	5.70068	5.48359	5.28264	5.70442	5.47636	5.40616	5.1682	5.28448	5.25573	5.28796	5.98237	5.21278	5.247	5.11982	5.3095	5.37661	5.31241	5.30639	5.32813	5.16278	5.56301	5.21309	5.74324	5.14448	5.33561	5.14607	5.26934	5.23682	5.54883	5.53218	5.38035	5.2669	5.32766	5.43361	5.35783	5.39108	5.31795	5.08899	5.34485	5.41854	6.1937	5.30132	5.39026	5.38526	5.60036
AGPAT5	5.28626	5.18068	5.83346	5.95949	5.88588	6.38416	5.33158	5.39785	5.2678	5.09469	5.11425	5.43221	5.72247	5.17721	5.08585	5.42268	5.22335	5.55872	5.5127	5.65774	5.60263	5.14583	5.30814	5.32077	4.83911	5.29346	5.33298	5.41543	5.13032	5.31376	4.99309	5.1801	5.79857	5.63175	5.20218	5.3612	4.31568	5.17187	6.38722	5.57136	5.68997	5.45477	5.56732	5.05652	5.0777	6.22594	5.39884	5.31577	5.12886
AGPS	6.42515	6.7959	6.58964	6.70374	7.5495	6.45614	5.49608	6.41162	6.23621	6.58992	5.73457	5.5459	6.76536	7.04956	6.72669	6.81281	6.50832	6.38528	6.82124	4.97588	6.56462	5.76849	6.30114	6.75218	6.24425	6.47558	6.18304	5.74709	5.14174	6.48825	5.88534	5.38	6.47986	6.68295	5.99369	5.58497	6.48272	5.64277	6.57676	6.53349	6.13399	6.1702	6.67165	6.88264	6.80109	7.00052	6.18484	6.56654	6.46294
AGR2	4.4096	4.62057	4.35272	4.34346	4.18351	4.35098	4.13082	4.40351	4.4061	4.48953	4.20298	4.09287	4.05043	4.19222	4.28339	4.32723	4.2537	4.41126	4.11456	4.14413	4.47267	4.37813	4.15841	4.40632	4.42039	4.07328	4.31315	4.05959	3.92287	4.37998	4.20922	3.89809	4.19113	4.67963	4.19257	4.15097	4.24849	4.49429	4.50278	4.33229	4.448	4.20178	4.4487	4.20631	4.1669	4.20749	4.49608	4.22911	4.45349
AGRP	5.78849	5.7157	5.84525	5.74971	5.79236	5.70572	5.76228	5.6344	5.75611	5.79952	5.80901	5.80006	5.76876	5.67683	5.79385	5.86142	5.69484	5.82849	5.83002	5.9646	5.75234	5.78279	5.73576	5.69991	5.74635	5.78899	5.54426	5.76862	5.96647	5.60802	6.02154	5.97769	5.82478	5.8103	5.90328	5.82556	6.09313	5.91344	5.72132	5.8415	5.63038	5.91087	5.6233	5.83931	5.65214	5.75824	5.9089	5.90427	5.7812
AGT	5.5006	5.45701	5.28881	5.32717	5.24995	5.35032	5.33992	5.39773	5.57994	5.27613	5.33541	5.29273	5.28741	5.15943	5.43386	5.42154	5.53955	5.43147	5.50547	5.27953	5.40729	5.39076	5.30229	5.32151	5.53731	5.38281	5.37631	5.30701	6.18684	5.41521	5.19954	5.50142	4.93081	5.35869	5.20921	5.2107	5.2294	5.47022	5.15738	5.42504	5.40408	5.6439	5.41273	5.61821	5.38743	5.3085	5.5876	5.35368	5.42398
AGTPBP1	9.01945	10.5141	10.2023	10.1511	9.32377	8.61813	9.85362	9.44156	8.72943	9.49475	9.71763	8.89368	9.46575	9.65399	9.7465	8.8886	9.5691	8.76804	9.15885	7.71569	10.4916	8.3945	9.34687	9.71217	10.1472	8.87799	8.72577	9.23804	8.49581	9.12362	8.94401	9.88376	9.32841	9.08864	9.37047	8.73212	9.50396	9.06458	8.95644	9.50396	9.31486	8.82996	8.85609	10.9079	10.3573	8.59558	9.84259	9.4257	10.405
AGTR1	4.96071	5.01403	5.10809	5.10619	4.83034	5.00578	5.06126	4.94497	4.97587	5.1308	5.25201	4.96507	4.99317	4.96195	5.02366	4.9644	5.12164	4.89759	5.04455	4.98954	5.0256	5.02122	5.01941	5.00899	5.00846	4.91037	4.95822	4.9989	5.04172	5.05654	4.75512	4.55802	4.25193	5.00028	5.21776	5.24698	4.9828	5.01546	4.79419	5.1476	4.78874	5.07113	4.68389	4.83933	5.16657	4.78298	4.79466	5.14792	4.50433
AGTR2	4.33138	4.54337	4.67895	4.60015	4.3556	4.65725	4.40337	4.87378	4.49484	4.44303	4.58486	4.46422	4.41017	4.40773	4.45649	4.38667	4.58587	4.60208	4.44197	4.28514	4.56971	4.58793	4.45276	4.54281	4.51978	4.37368	4.65926	4.43275	4.28573	4.38088	4.28263	4.57618	4.40773	4.39515	4.70347	4.61027	4.38291	4.43656	4.52491	4.45109	4.40773	4.6747	4.51456	4.6002	4.32858	4.51122	4.62262	4.67108	4.20801
AGXT	5.59655	5.48431	5.47603	5.43957	5.53254	5.47885	5.50446	5.50979	5.50751	5.44887	5.84582	5.60905	5.59158	5.4393	5.57344	5.47992	5.60471	5.47342	5.51245	5.77444	5.541	5.56745	5.56296	5.46063	5.50141	5.42907	5.59047	5.50068	6.04345	5.49742	5.70533	5.99781	5.30945	5.23309	6.33354	5.7766	5.97083	5.69508	5.53471	5.35103	5.69172	5.19571	5.5604	5.64751	5.69366	5.50044	5.63766	5.32496	5.62135
AHCTF1	8.08014	7.59316	8.44254	8.43957	7.57717	7.68269	7.27745	8.24345	7.62303	8.20715	7.08569	7.4382	8.06065	8.45654	7.83365	7.71903	8.13537	8.37403	7.46025	7.22313	8.10989	7.27248	7.81232	8.01182	7.96297	7.70594	8.0471	7.64385	7.15835	7.34288	7.6492	8.56157	8.09979	8.38659	7.87543	8.09123	7.97389	8.13264	8.26252	7.61983	8.51596	7.4957	8.0837	8.00802	7.63926	7.48619	8.0375	7.95452	8.19252
AHCY	6.88054	6.44489	6.49893	7.28794	7.69472	7.9628	5.41199	6.77268	7.0277	7.08926	5.6131	6.44992	7.34387	7.82583	7.41912	7.54795	6.40038	6.79422	7.86364	5.52279	6.64705	6.89334	7.2504	7.73357	6.47351	7.19717	6.92342	6.71192	7.07612	6.1519	6.84177	7.28736	6.70298	6.77973	6.80351	6.96969	7.54673	6.82873	6.8916	6.67464	6.76263	6.16939	7.08802	6.82362	6.35195	7.18581	6.9779	6.82782	7.02767
AHCYL1	7.86071	8.01544	8.25064	7.63816	8.01544	7.93859	6.21923	7.96394	8.11169	7.89799	6.75348	7.95996	7.71519	8.06542	7.97185	8.12073	7.79429	7.82488	8.29964	5.96568	8.09626	8.2543	8.08247	8.01914	8.12613	8.07205	8.07279	7.98268	8.19155	7.79126	8.09641	7.37696	7.50062	6.91715	7.11413	8.5116	7.18253	6.24233	6.91646	7.60388	7.47694	7.66757	8.10181	7.79074	8.28634	8.39626	8.44144	7.83865	9.13632
AHCYL2	5.64747	5.81401	5.77527	5.69082	6.04366	5.8161	5.28461	5.6934	5.63992	5.85565	5.33807	5.45726	5.36628	5.92555	5.89433	5.79487	5.64348	5.42172	5.73017	5.37776	5.77981	5.43495	5.68559	5.39796	5.58927	5.68775	5.96792	5.34809	5.5897	5.67168	5.33876	5.40323	5.79048	5.68806	5.39926	6.09062	5.51174	5.86428	6.03109	5.60039	5.68669	5.29286	5.86784	5.7758	5.63431	5.88468	5.44402	5.70276	5.27442
AHDC1	5.78713	5.67009	5.8619	5.59736	5.89297	5.89795	5.65415	5.74063	5.73491	5.69575	5.49944	5.71988	5.77326	5.60798	5.84393	5.73756	5.87195	5.67955	5.57314	5.44014	5.63859	5.69174	5.63336	5.98425	5.62994	5.66676	6.13268	5.61565	5.8029	5.83757	5.77333	5.90339	5.58639	5.62469	5.79369	5.92438	5.77447	5.66737	5.60244	5.66531	5.65155	5.66912	5.54252	5.81319	5.62494	5.65463	5.79823	5.67403	5.70178
AHI1	4.79566	4.83195	4.3956	4.74866	4.91521	5.552	4.56131	4.65116	4.82405	4.65564	4.62986	4.39413	4.74536	4.83487	4.91013	4.52258	4.59752	4.5749	4.36921	4.72121	4.49912	4.55123	5.01545	4.60392	4.6766	4.70354	4.96819	4.49498	4.50289	4.76915	4.53013	4.5815	4.86528	4.66019	4.57988	4.51241	4.17809	4.80515	4.72925	4.87641	4.56887	4.73422	5.03531	4.51027	4.6106	4.8224	4.90503	4.82285	4.81602
AHNAK	7.3361	8.454	7.3938	7.24631	8.98742	7.78205	5.88907	7.11934	7.85065	6.54634	6.13344	7.34528	7.23665	7.3348	7.55779	7.87697	6.80447	7.36521	7.20906	6.03424	6.99458	7.39752	6.99546	6.73062	7.09336	7.34778	7.74454	7.62667	7.31797	6.35514	7.64017	6.61539	7.73975	7.45286	7.01616	7.89965	7.13041	7.43164	7.56647	6.91316	7.15161	6.30304	7.67815	7.01357	6.87478	7.67963	7.7065	7.23179	7.33259
AHNAK2	4.99729	5.3803	4.88514	4.90101	5.24091	5.27206	5.49261	4.97765	5.1636	5.00235	5.29284	5.08992	5.13563	5.03243	5.09502	5.23973	5.10119	5.07895	5.21084	5.12776	5.20145	5.16869	5.01672	5.1276	5.26827	4.89336	5.12238	5.12389	4.88487	5.17478	5.10183	5.13542	4.95342	5.10412	5.21268	5.31989	5.13391	5.24907	5.13577	5.14678	5.0223	5.07664	5.03503	5.03184	5.04762	4.92806	5.06169	5.13237	4.8755
AHR	7.04765	7.82813	7.30239	7.04314	7.79102	7.08955	5.13179	7.64279	7.17971	6.94644	7.21754	7.26531	7.43768	7.19292	7.00965	7.21085	6.87193	7.21379	7.43926	7.09431	7.30239	7.57274	7.6581	7.54731	7.61358	7.75663	7.50446	7.23245	7.47788	7.63752	7.61748	6.8794	7.23514	7.04347	6.73312	7.53208	7.09224	7.84761	7.79564	7.29937	8.52795	6.52918	7.83802	7.03736	7.73847	7.37849	7.45518	6.49647	7.4458
AHSA1	8.1052	8.22839	8.05219	7.99406	8.79325	8.18328	6.79324	8.25914	8.50663	8.50329	8.5865	8.58324	8.50374	8.2439	8.40789	8.08859	8.6076	8.17501	8.29733	6.78096	8.10247	8.01275	8.09943	8.05458	8.11203	8.29165	8.44648	8.10938	9.07105	9.56181	7.81169	7.66751	7.91291	8.15103	7.9916	7.82504	7.75176	8.02081	8.15294	8.49133	7.92861	7.90887	8.4442	7.52803	7.88494	7.9972	7.87251	7.84247	7.85712
AHSA2	7.62657	8.1926	8.05011	7.88786	7.52504	7.92465	5.80529	7.75601	7.80447	8.14141	7.85727	7.14054	7.05738	8.08425	7.45228	7.33783	7.63116	7.40568	7.44799	5.77933	7.25138	7.22761	8.03952	7.29467	8.29627	7.31822	8.26066	7.40153	6.98158	7.99177	7.10181	6.65166	7.42018	7.96547	7.36618	6.99263	7.25578	7.34418	8.72582	7.66179	8.35057	6.95181	7.47167	7.61697	7.62783	7.52617	6.97403	7.34464	6.95507
AHSG	4.81857	4.91857	5.01988	4.85062	5.12851	4.99163	5.10847	4.88113	4.94704	5.01633	5.07352	4.85351	4.89985	4.99865	4.77164	4.90939	5.08798	4.90476	4.82008	5.08823	4.75619	4.86916	5.09675	4.86869	4.86402	5.12019	4.94006	4.78362	4.99534	5.03253	5.38125	4.75144	4.90669	4.88426	5.15921	5.07028	5.08904	5.12315	4.92878	4.87224	4.96081	4.97518	4.92291	4.84029	4.71586	4.75596	4.88621	4.90429	4.9491
AHSP	11.7052	8.37605	10.4289	12.2134	6.61217	10.5704	8.87368	10.4945	11.2084	8.65934	12.1195	11.7347	10.609	9.48343	7.89664	10.9356	12.5631	11.3338	10.5461	7.98309	9.40292	11.2963	9.83872	11.2684	9.59525	11.7681	11.6486	11.5085	11.6709	9.23696	10.2679	9.27789	10.8979	11.4091	11.4571	9.67638	9.5508	13.0959	7.09507	12.0987	11.4194	11.8374	10.3281	7.92296	10.5578	6.41522	9.34842	9.1658	10.1147
AICDA	5.02782	5.01445	5.04697	5.173	4.99269	5.03355	6.37327	5.32335	5.34885	5.14758	5.26944	4.89708	5.2218	5.21851	5.12122	5.07306	5.50723	4.95641	5.01305	5.12555	4.994	5.09172	5.23449	5.0087	4.98524	5.07972	5.02918	5.35002	4.96153	5.09258	5.14463	5.57647	5.06839	5.08664	5.20038	5.29091	4.89126	5.05615	5.16736	5.5576	5.0983	5.45798	4.8777	5.12717	5.21803	5.06511	5.14093	5.04542	5.23537
AIDA	8.12982	7.59416	8.14896	8.37851	7.9582	8.80501	6.41775	7.65623	8.40221	7.53233	8.39362	8.38762	7.34647	7.03535	6.87571	7.89169	8.43653	7.49639	7.86944	5.7759	7.82484	8.55266	7.64073	8.44114	7.44291	7.60581	7.83884	8.3355	7.24672	7.90841	7.53481	7.46987	7.79304	8.39825	7.62432	7.3104	7.53343	9.54847	7.38523	7.70324	9.04598	8.53392	7.64771	7.48094	7.75347	8.11149	7.39935	7.13834	6.69697
AIF1	9.93589	9.60099	10.271	9.87455	9.42305	9.68519	7.82879	9.61412	9.81637	10.665	10.0902	10.0071	9.76752	9.9189	10.7286	10.2617	10.1228	9.92102	9.8302	7.31767	10.4477	9.98962	10.0402	9.60099	9.99173	9.66892	9.47076	10.3892	10.1429	10.4191	9.00204	10.0431	10.0431	9.78341	10.0002	10.2725	10.4253	8.87575	10.159	9.51129	9.69849	8.76839	10.1872	10.2617	9.39345	10.7291	9.29496	10.8185	9.00519
AIFM1	6.49124	6.6067	6.48183	6.53269	7.06142	6.85276	6.73366	6.37856	6.91406	6.56301	5.91689	6.14343	6.39416	6.60036	6.80002	6.80784	6.7024	6.52953	6.74299	5.71837	6.61215	6.61071	6.65135	6.30444	6.36246	6.37526	6.6945	5.96071	6.22737	6.36388	7.08899	6.26471	6.55655	6.39161	6.13148	6.93647	6.87203	6.61195	7.34439	6.95221	6.37756	6.26936	6.63144	6.60353	6.35949	6.70841	6.3479	6.8783	6.57401
AIM1	8.84007	9.24458	8.99122	9.14457	9.21025	8.33585	7.94548	8.72214	8.6427	8.97806	9.13902	8.73557	8.59569	8.72195	8.96703	8.53971	9.05943	8.6666	9.09716	9.02757	9.58268	9.3276	9.12029	9.07458	9.10003	8.88956	8.60845	8.69577	8.90751	9.58108	9.20865	9.58667	8.61808	9.17778	9.32626	9.19084	9.31876	8.59762	9.25641	9.33213	8.67013	8.5914	8.6223	9.26263	8.70632	9.15588	9.04431	9.24715	8.79485
AIM1L	5.97288	5.82713	5.64254	5.92541	5.88687	6.0001	5.88134	5.83942	5.83707	5.92727	5.86479	6.10443	5.65068	5.90306	5.89114	5.82829	6.05322	6.16802	5.9266	5.95165	5.9538	5.86088	5.97507	6.06196	5.80008	5.81773	5.82983	5.8145	5.87736	5.7938	6.15176	6.32923	5.84956	5.90309	5.91888	5.96133	5.90545	5.85421	5.84032	6.05437	6.07905	5.84908	5.92391	5.63699	5.86509	5.86419	6.00658	5.75894	5.93865
AIM2	8.56681	9.01079	8.62261	10.0878	7.19637	8.43134	6.86908	8.81728	7.78108	9.6818	8.36972	8.55815	8.74345	8.18839	9.71745	8.35233	9.15181	8.72645	8.59601	6.29938	9.22886	7.71439	9.41938	9.20933	8.67899	8.27064	7.57285	7.96344	8.34626	10.5144	7.69799	8.46983	8.85066	8.07684	10.063	8.24658	9.07169	9.40121	10.0783	8.12876	9.11921	8.71913	8.37335	9.35507	8.85511	10.2653	8.86689	8.88568	8.31559
AIMP2	7.71653	7.6956	7.38958	7.49481	8.47352	8.20048	6.27185	7.36246	7.58639	7.50665	6.33537	7.53391	7.89228	7.2724	7.39679	7.92775	6.89037	7.33806	7.39069	6.22892	7.34081	7.38915	7.46563	7.01371	7.27313	7.49337	7.88591	7.12783	7.49133	7.16707	7.54259	7.34445	6.88637	6.80301	7.51677	8.01013	7.05123	8.1625	7.61786	7.89749	7.80664	6.95123	7.4174	7.00682	7.15132	7.27326	6.52868	6.95868	6.83777
AIP	7.7801	8.09968	7.48332	7.79828	7.82848	8.15324	5.98864	7.91289	8.23614	7.86735	6.25435	8.02363	7.9344	7.88409	7.86595	8.15393	7.84851	8.06451	7.92373	6.09382	7.79615	7.96649	7.84411	7.55443	7.99839	7.92618	8.53617	8.18839	8.19251	7.89184	6.83968	6.75808	7.56711	7.75282	7.88904	7.76226	8.16283	7.27405	8.30395	7.09135	6.77392	7.30782	8.33691	7.53171	7.7308	8.07075	7.31784	8.12831	7.28297
AIPL1	5.12931	5.24551	5.2054	5.26739	5.20528	5.42754	5.29381	5.29419	5.20624	5.19398	5.21927	5.08767	5.13602	5.23546	5.0442	5.12121	5.38079	5.19908	5.34996	5.36484	5.31185	5.33118	5.31797	5.38506	5.28741	5.22732	5.37191	5.19809	5.16426	5.23073	5.27141	5.30702	5.07877	5.39111	5.30006	5.32825	5.42212	5.21692	5.18557	5.32514	5.17657	5.23541	5.25134	5.1109	5.22791	5.13493	5.26991	5.29723	5.18659
AIRE	6.33735	6.43091	6.30451	6.28247	6.40082	6.20323	5.19566	6.45179	6.2603	6.13692	6.17587	6.34984	6.37041	6.28247	6.17904	6.23547	6.11745	6.26194	6.46878	5.31756	6.40847	6.45179	6.51207	6.56679	6.49469	6.49864	6.37714	6.37083	6.48544	6.5184	6.28655	6.31869	5.88691	6.18789	6.54748	6.77436	6.42116	6.42283	6.0288	5.91949	5.97814	6.1599	6.08099	6.08481	6.33485	5.64991	6.41021	6.36691	6.19615
AJAP1	5.08723	5.02757	4.95108	4.92757	5.03352	4.93918	4.94558	5.15754	5.03484	5.23372	5.01982	4.98527	4.90645	4.85519	5.0829	5.16002	4.99165	5.04192	5.08054	4.96462	5.06559	5.11918	5.01292	5.00905	5.0619	4.97694	4.8196	4.92722	4.87969	5.02799	5.08174	4.76242	4.91158	4.74193	5.13085	4.94629	4.90465	5.05221	4.88387	4.99816	5.0382	5.18521	5.07957	5.22104	5.07385	4.96956	5.14952	4.9777	5.01922
AK1	6.86891	6.47899	6.47204	6.59034	6.53144	6.69947	6.54897	6.63917	6.99216	6.45466	6.69311	7.19695	6.83391	6.36593	6.37446	6.40849	6.73032	6.45297	6.52686	6.31695	6.3879	6.58729	6.56389	6.4844	6.46414	6.47706	7.12581	6.76275	6.5054	6.2684	7.3199	5.62995	6.38716	6.82021	6.4837	6.15815	6.802	7.6809	5.7955	7.17479	6.99693	6.74617	6.34671	5.94394	6.17372	5.36514	6.19861	5.84081	6.48339
AK2	6.82573	6.71955	6.74762	6.76806	7.15205	7.11251	5.77092	6.60629	6.66091	6.72233	5.81638	6.63057	6.55238	6.83148	6.92907	6.99002	6.22163	7.04126	6.89643	5.87022	6.78893	6.46096	6.83262	6.64315	6.76823	6.73376	6.67298	6.30522	6.53081	7.16848	6.9229	6.33063	6.97897	6.74872	6.19005	6.58077	6.48586	5.71312	7.2516	6.63371	6.09203	7.00571	7.40367	6.3019	6.60871	7.13501	6.60457	6.72834	6.72455
AK5	4.77947	4.81703	4.8479	4.81828	4.89664	4.71403	6.73716	4.80391	4.94116	4.87254	5.59473	4.86751	4.91052	4.98432	4.96031	4.96258	4.83521	4.906	4.84054	5.75391	4.94733	4.80331	4.89581	4.83329	4.92374	4.97642	4.93398	4.96082	4.90154	4.8011	5.72546	4.63962	5.42539	4.94619	4.55182	4.58102	4.66228	4.6891	5.36742	5.28406	5.33272	4.66829	5.31647	4.60685	4.52055	5.24023	5.36345	5.69738	5.1256
AKAP1	5.35291	5.45888	5.50152	5.18595	6.08799	5.58319	5.50277	5.49737	5.37916	5.37642	5.38832	5.50857	5.40338	5.36967	5.35661	5.05571	5.18066	5.20432	5.49612	5.71353	5.40003	5.22548	5.34381	5.34311	5.36232	5.56219	5.49138	5.22121	5.44019	5.41448	5.51914	5.37107	5.63544	5.46508	5.08677	5.53952	5.18706	5.21401	5.65469	5.13712	5.32111	5.17158	5.64666	5.35319	5.26322	5.5832	5.487	5.39688	5.3226
AKAP10	7.29764	6.72964	7.27951	7.19306	6.72097	6.68629	6.40597	7.06957	7.41669	7.26892	6.95849	7.22362	7.62997	7.29227	7.37896	7.27671	7.56034	7.05735	6.8269	6.15727	7.17055	7.28509	6.76814	7.04467	6.80665	6.6656	6.8572	6.71192	6.36021	7.14416	6.3659	7.20261	6.84696	7.10234	7.14311	7.48785	7.37198	6.67273	7.42259	7.01057	7.07372	7.30345	6.92936	7.54395	6.93744	7.21345	6.72219	7.21249	7.27929
AKAP11	6.22513	6.31787	6.24823	6.52606	6.41426	6.57107	7.9059	6.05855	6.13875	6.27702	5.9394	6.19567	6.17631	6.25694	6.23843	6.21867	6.11244	6.18493	6.25216	7.03725	6.24743	6.10147	6.24984	6.10654	6.02788	6.24558	6.47846	6.15227	5.93634	6.19338	6.53156	5.08891	6.88848	6.20093	6.14043	5.9942	6.36234	5.93589	7.10524	6.25426	6.90121	5.75011	6.57996	6.37372	6.06757	7.11823	6.70649	6.25255	6.1128
AKAP12	5.1673	5.31441	5.32391	5.25084	5.32842	5.29372	6.15827	5.28588	5.27303	5.25449	5.33585	5.285	5.2501	5.22433	5.21355	5.23563	5.25165	5.39968	5.2808	5.25104	5.27616	5.35053	5.2384	5.2491	5.3038	5.29671	5.35229	5.21743	5.29705	5.22443	5.58549	5.25305	4.96319	5.32953	5.58916	5.70793	5.10303	5.49582	5.29794	5.18484	5.16156	5.60113	5.34469	5.13138	5.32273	5.17399	5.31597	5.36704	5.29523
AKAP13	7.70225	7.68743	8.05757	7.41996	7.3034	7.25529	6.57418	8.03737	7.57658	7.69385	7.09325	7.69023	7.8333	7.59636	7.75147	7.38217	7.73777	7.69181	7.53729	6.2438	7.52701	7.47614	7.79974	7.86271	7.54712	7.68223	7.6642	7.58455	7.62421	8.11378	7.05792	7.71587	7.21561	7.18409	7.7875	7.65394	7.28761	7.04529	7.89243	7.04417	7.22893	6.94042	7.76155	7.51375	7.62576	8.27428	7.48103	7.37006	7.58089
AKAP2	5.28718	5.36811	5.38869	5.44467	5.25457	5.40881	6.51335	5.42073	5.33345	5.42636	5.51261	5.45993	5.47467	5.47349	5.30515	5.44187	5.46453	5.39112	5.49985	5.48248	5.44822	5.52167	5.13355	5.48558	5.48248	5.38987	5.44505	5.51069	5.73648	5.44633	5.49983	5.51167	5.33214	5.73244	5.43974	5.19804	5.54815	5.14241	5.7851	5.49542	5.1874	5.06221	5.64467	5.44616	5.23824	5.50903	5.45278	5.02128	5.49214
AKAP3	5.09757	4.7665	5.27333	5.06567	4.86214	4.87163	4.90486	5.05819	5.01455	4.85916	4.99752	4.91473	4.86893	4.96607	4.84109	5.0562	4.96641	5.10839	4.95406	4.9175	4.96611	5.01162	5.11582	4.88897	5.07	4.97085	4.96154	5.03294	5.01467	4.91107	5.13534	5.21732	4.8549	5.12707	5.19004	4.81747	5.02788	4.86343	5.12459	5.09517	4.95558	4.87992	4.98332	5.24212	4.81295	4.80425	4.92057	5.04788	4.86296
AKAP4	5.04162	5.02044	5.11302	5.07493	4.99301	5.06034	5.34029	5.0137	5.07764	5.11698	5.01896	5.10425	4.96254	5.03695	5.01106	4.94543	5.01533	5.12431	4.99649	5.13001	5.14404	5.02804	5.14688	5.04989	5.04004	5.03047	5.0509	5.0755	5.06892	5.16683	5.04083	4.88826	5.31561	5.06469	5.01391	5.03885	5.1204	4.77561	5.05194	5.38271	5.18233	5.20543	5.05245	5.14113	5.37908	4.94669	5.16535	5.03379	5.11809
AKAP5	5.28707	5.03865	5.14576	5.06336	5.09176	5.0792	5.13283	5.09103	5.07735	5.21177	5.67641	5.21953	5.04103	5.24127	5.02151	5.09002	5.00237	5.10139	4.97907	6.03542	5.12485	5.19201	5.03937	5.06203	4.97869	5.19381	5.09264	5.04955	5.00516	5.05798	5.72983	5.64724	5.29221	5.7464	5.21975	5.10157	5.31956	4.76053	5.28845	4.93261	5.11063	5.03857	5.37815	5.17886	5.42626	5.0266	5.34962	5.12693	5.00072
AKAP6	4.81312	4.69853	4.68915	4.89024	4.81389	4.76684	4.99179	4.75112	4.88464	4.82852	4.82403	4.86742	4.82051	4.89899	4.83431	4.78441	4.92836	4.88331	4.75055	5.08401	4.6797	4.75426	5.08204	4.93873	4.7388	4.74566	4.84305	4.84714	5.04873	4.9865	4.84311	4.74527	4.51232	4.81875	4.84311	4.79703	4.62497	4.83689	5.17647	4.89341	4.65029	4.85661	4.77449	4.75299	4.70301	4.81081	4.91178	4.69126	4.87324
AKAP7	5.85239	5.41948	5.53859	6.1898	5.43351	6.03571	5.41411	5.26609	5.11924	5.74122	5.29009	5.04133	5.21693	5.52296	5.6473	5.49505	5.40346	5.42801	5.40176	5.44841	5.39662	5.22327	5.73738	5.6039	5.18324	5.53085	5.24309	5.31854	5.10427	5.57341	5.37622	4.50347	5.9127	5.13867	5.34904	4.89837	4.99611	6.47945	5.11568	5.48715	5.97704	5.15792	5.67872	5.25183	5.33108	5.58763	5.41724	5.16582	5.29165
AKAP8	6.95022	7.13494	7.11391	7.36918	7.2976	7.6191	6.73138	7.1366	7.40948	7.29097	7.42241	6.60853	7.23505	7.39738	7.51826	7.2896	7.25961	7.62018	7.3484	6.41532	7.15536	7.36125	7.17713	7.12041	7.25396	7.1722	7.32495	7.0786	6.72212	6.7477	7.45485	7.32687	7.69428	7.53318	7.18379	7.50292	7.31434	6.82461	7.20792	7.14771	6.99837	6.86356	7.20508	7.07212	7.03478	7.04056	7.5385	7.21975	6.99593
AKAP8L	7.23855	6.85886	7.38005	6.76965	7.13239	7.07227	6.37273	7.01122	7.29306	7.05723	6.88809	7.33163	7.26028	7.18374	7.49562	7.18741	7.21677	6.9903	7.35251	6.39474	7.10847	7.58878	7.07885	7.10708	7.40036	7.16269	7.17873	6.87764	6.94997	6.99239	7.30478	7.1235	7.14571	7.23506	7.16217	7.32558	7.30567	7.59244	7.04076	6.80039	6.63218	7.24188	7.11598	6.51698	6.9938	6.74642	7.1109	7.39993	6.80491
AKAP9	6.10177	6.20092	5.97214	6.01177	6.05014	6.23341	5.91456	6.08997	6.07956	6.19566	5.58124	6.34056	6.1996	5.78581	5.7452	5.96256	5.6455	6.0369	6.14288	6.16619	6.09717	6.36618	6.13457	6.24185	6.04105	6.19923	5.98348	5.82251	5.85022	6.03179	5.70747	6.07903	5.86346	6.12682	6.08685	5.82802	6.13461	5.91709	6.57607	6.17251	6.1986	5.69332	6.1024	6.49503	6.58413	6.60429	6.00972	6.10592	6.25581
AKIRIN1	7.94982	7.20525	8.05184	7.39754	7.4582	7.15746	6.74289	7.9468	7.37472	7.82992	7.03214	7.6195	7.91495	7.68956	7.67052	7.61112	7.81884	7.67815	7.3071	6.69561	7.59219	7.02978	7.97247	7.86437	7.75189	7.58671	7.59869	7.29159	7.73484	8.28169	7.37088	7.56201	7.90426	7.51006	7.76768	7.59589	7.37994	7.87858	6.47856	7.60147	7.64106	7.64541	7.45301	6.93327	7.45965	6.94786	7.41613	7.43234	7.44944
AKR1A1	7.66552	7.56126	7.37275	7.81187	8.55249	8.27977	6.38589	7.30292	7.83323	7.52927	6.61684	7.63928	7.9484	7.81187	7.80866	8.25098	7.25229	7.92277	7.75065	6.0697	7.46392	7.71969	8.06465	7.32218	7.39246	8.01298	7.85046	7.66664	7.89946	7.86803	7.43678	6.89472	7.54248	7.53511	7.4347	7.28535	7.10347	8.21566	8.13837	7.5848	7.93608	7.51376	8.95148	8.13662	8.00051	8.20695	6.86996	7.90498	7.30848
AKR1B1	7.54826	7.31398	6.95497	7.61221	7.74426	8.9258	6.88977	7.49281	8.24875	7.25241	7.59413	8.19971	8.05884	7.555	7.65877	7.61221	7.09057	7.6756	7.66769	7.18878	7.13002	8.21223	7.75859	7.42761	7.47448	8.27642	9.0428	7.89868	8.29753	6.74688	8.37306	6.52102	8.86455	8.453	7.29299	7.43506	8.38291	7.46055	7.67114	7.74885	7.7141	7.59869	8.80716	6.80123	7.20429	7.75763	8.47839	7.26518	7.9004
AKR1B10	4.41259	4.33389	4.50102	4.35173	4.12897	4.1136	4.54667	4.18694	4.22992	4.36293	4.42714	4.49069	4.23337	4.42995	4.40667	4.32202	4.35829	4.25006	4.26706	4.49483	4.1572	4.26303	4.33479	4.44935	4.21157	4.22753	4.24563	4.57025	4.34018	4.36966	4.20685	4.21081	4.58938	4.51936	4.34218	4.32449	4.14688	4.17641	4.33298	4.24518	4.33298	4.18015	4.5031	4.37989	4.46394	4.53175	4.47952	4.45069	4.43036
AKR1C1	5.58739	5.16168	5.29066	5.41015	5.45755	6.06587	5.54974	5.6044	5.38748	5.6741	5.23535	5.63048	5.60832	5.44234	5.69808	5.5049	5.6378	5.36083	5.66534	5.35338	5.67168	5.50561	5.5992	5.31468	5.47457	5.47557	5.54635	5.35276	5.75607	5.65769	5.7055	5.45292	5.3194	5.68297	5.6131	5.37403	5.72617	5.78343	5.54061	5.39399	5.34532	5.36915	5.28156	5.35527	5.503	5.45727	5.53369	5.60537	5.56102
AKR1C2	5.20912	5.15731	5.23291	5.36034	5.34059	5.09642	5.96369	5.30897	5.25388	5.28351	5.86312	5.25205	5.26285	5.25681	5.30671	5.33785	5.26773	5.29497	5.14837	6.57944	5.15686	5.34518	5.21183	5.23764	5.30094	5.34664	5.28705	5.65354	5.62897	5.2408	5.23239	5.45345	4.81656	5.45981	5.52737	6.01324	5.22738	4.7833	5.24576	5.1261	5.51414	5.44546	4.92628	5.34315	4.90886	5.57142	5.79298	5.15302	5.52778
AKR1C3	5.34131	8.03509	5.36741	7.17123	5.70036	5.83659	4.67002	4.86341	6.14302	5.9389	4.73036	4.97029	4.94812	5.1437	7.72205	5.79317	5.15281	6.1921	5.34922	4.71329	5.73034	5.00387	5.7918	5.33843	5.59407	4.71881	5.21031	6.26848	4.96699	5.78834	4.55263	5.51598	5.56578	4.75181	6.23648	5.25994	7.26333	4.46481	5.02073	4.85849	5.44423	5.08899	5.16235	6.65519	5.59093	4.72023	5.39638	6.01674	5.03805
AKR1C4	4.60326	4.78739	4.68216	4.87918	4.66992	4.6667	4.88666	4.57177	4.64025	4.67126	4.55799	4.77191	4.61082	4.57782	4.89334	4.8163	4.72815	4.61747	4.6431	4.85092	4.77679	4.62509	4.62763	4.81414	4.62151	4.75946	4.57504	4.98423	4.53143	4.57371	4.3099	4.68878	4.90585	4.85339	4.77297	4.3644	4.94146	4.21821	4.11417	4.87913	4.77657	4.50808	4.81853	5.3243	4.6975	4.72255	4.98335	4.71104	5.02361
AKR1D1	6.19212	6.33549	6.24196	6.14112	6.20031	6.06654	6.49287	6.31559	6.18136	6.13081	6.01286	6.19052	6.32442	6.11433	6.1684	6.39601	6.18136	6.22786	6.27637	6.53275	6.13945	6.35415	6.31464	6.2401	6.22526	6.2668	6.32623	6.21649	6.26583	6.39255	6.15324	6.69091	6.10841	5.8542	6.19729	6.37263	6.96068	7.40511	5.80733	6.48424	6.09862	6.23765	5.72285	5.90826	5.65209	6.27597	5.90742	6.14995	6.28117
AKR7A2	7.56179	7.68397	6.88632	7.30323	8.18979	8.02462	8.31187	8.2107	8.58726	7.27487	7.55425	7.8506	7.67883	7.54743	7.086	7.99928	7.20424	7.69811	7.70513	10.3807	7.34015	8.5685	7.72976	8.3316	7.87362	8.07629	7.8685	7.69182	8.3929	6.65769	7.53913	7.71233	7.69347	7.34026	8.38442	8.05404	7.60118	9.45416	7.37703	7.99171	8.25253	8.02481	7.60439	7.62901	6.94714	7.55607	7.49077	7.53114	7.40424
AKR7A3	6.27155	6.36868	6.13657	6.16971	6.38477	6.24856	7.66663	6.48476	6.32968	6.07898	6.68636	6.49316	6.29518	6.12983	6.15071	6.32715	6.22011	6.11057	6.31419	7.19801	6.15959	6.63564	6.32592	6.52639	6.35845	6.48407	6.29361	6.09423	6.61159	6.15161	6.65526	6.55678	6.34531	6.25893	6.34471	6.81275	6.62633	7.12105	6.19057	6.0343	5.80282	6.3159	6.17354	6.12997	6.38168	6.89825	6.34503	6.37711	6.26766
AKT1	8.08073	8.00004	8.04258	7.65186	7.97664	7.81351	6.19287	8.02811	8.30826	7.76942	7.41855	7.92544	7.78823	7.8563	7.50511	8.24618	7.73522	8.25198	8.18128	6.18674	7.76791	8.46481	8.04782	7.89306	8.44708	7.83827	8.1713	8.16701	8.0819	7.42502	8.30497	8.02003	8.08532	7.9467	7.8747	8.68473	8.06167	8.63918	7.08657	7.5772	7.96983	7.77276	7.94629	7.25308	7.52158	7.02463	7.61388	7.82528	7.83133
AKT2	6.16842	5.95948	5.808	5.89536	6.33064	5.884	5.87528	5.79616	5.8942	5.92578	5.85361	6.22749	5.98706	6.27275	6.21011	5.8884	5.86881	5.92682	5.94403	5.73534	6.06103	6.18003	6.29393	6.5277	5.71775	6.06583	6.19984	5.84407	6.08536	6.00292	6.20857	5.71228	5.89892	5.92565	5.90396	5.98622	5.85694	5.98928	5.80381	5.91562	5.90592	6.00153	5.99026	5.73368	5.86794	5.69802	5.95482	5.95154	6.07097
AKT3	6.11838	5.88674	5.98761	5.88716	5.85965	5.90261	6.09064	5.86607	5.96344	5.931	5.91708	5.9671	5.90108	6.0021	5.79351	5.98896	6.18486	5.96571	5.70703	6.47893	5.67006	6.04535	5.72331	5.92787	5.69881	5.99591	6.06509	5.92712	6.01698	5.92901	6.04674	5.3467	6.44837	5.98176	5.65757	5.77923	5.70162	5.20236	6.52029	5.96447	6.04008	5.7439	6.32003	5.82354	5.30426	6.15432	6.4877	6.06544	6.1824
AKTIP	7.64485	7.97297	8.05455	7.99347	7.6318	7.32421	6.6402	8.06217	7.2202	7.6514	8.11735	7.94462	7.60502	8.20487	7.73241	7.15987	7.70084	7.58089	7.35657	6.36044	8.22441	6.85307	7.89226	7.94257	8.06325	7.55433	7.80931	7.73241	7.16516	8.13015	7.86367	8.43115	7.40981	8.51796	6.5622	7.35246	7.76087	8.0757	8.6354	7.40037	7.56951	7.18238	7.6927	7.9361	7.5298	7.49654	7.79214	7.60543	7.61421
ALAD	6.03964	6.155	6.11295	5.87554	5.96889	6.03571	7.48562	6.12303	6.18342	6.06665	6.32034	6.05614	6.14059	6.0566	6.07603	6.18955	6.37122	6.08456	6.11222	5.74289	6.23374	6.25853	6.06056	5.97657	6.1595	5.97193	5.99828	6.00843	6.09013	6.02143	5.98848	5.84952	6.28149	5.42965	6.41042	5.8984	5.90497	6.47304	5.76828	6.72249	6.20578	6.05483	5.84728	5.70547	6.2951	6.06463	5.98634	6.16865	5.97355
ALAS1	7.65005	7.74898	7.92295	7.41787	7.41253	7.5421	7.50311	7.70608	7.428	8.07484	7.35671	7.53945	7.53715	7.72795	7.32614	7.31882	7.75755	7.72358	8.0552	7.56081	7.94575	7.61833	8.01028	7.54728	8.18967	7.46409	7.3471	7.34082	7.27069	8.33488	6.80704	7.27909	7.06751	7.00809	7.23965	7.3183	7.65329	7.18933	7.36415	7.47623	7.63875	8.40535	7.58201	7.86713	7.69924	7.8432	7.039	7.73949	7.92384
ALAS2	11.0504	9.25743	11.4073	11.4685	7.4713	9.34017	9.80724	12.2035	12.7404	9.24273	12.0198	12.2721	10.1728	10.1263	7.7584	10.5763	12.8606	12.1453	11.3336	9.5598	10.0014	12.7564	10.2211	12.5967	9.96512	10.7141	11.1475	11.1746	12.0054	9.37661	10.5907	9.41312	11.6831	10.8049	12.0578	10.4557	11.6435	12.8994	8.33453	12.1239	12.5916	11.7206	11.7562	8.81312	10.8939	7.67686	10.3031	10.9608	9.67003
ALB	4.89725	4.79117	4.85027	4.85344	4.69742	4.74118	4.94953	4.74686	4.72952	4.85451	4.74987	4.80378	4.80826	4.81251	4.85357	4.74133	5.01991	4.84594	4.82037	4.94225	4.77719	5.22714	4.8216	4.81193	4.90253	4.81728	4.75898	4.8349	4.7415	5.02922	4.98917	4.9124	5.08895	5.05651	4.98842	5.00458	4.89185	4.89673	4.91091	4.89886	4.65826	4.64025	4.59379	4.98731	4.86818	4.66781	4.8354	4.78004	4.69291
ALCAM	7.83403	7.75435	7.8931	8.90066	7.40903	7.72075	6.32993	8.6134	6.41865	7.95712	9.29423	6.96835	7.99275	8.60289	8.10969	7.45375	7.86109	7.08424	7.08709	6.35034	7.72555	6.41498	6.66497	7.93719	7.26705	6.25485	7.44575	7.47356	7.13014	8.36261	6.96106	8.58743	6.26933	7.17384	7.87949	7.14473	7.62909	6.14339	6.42857	8.13751	6.83084	7.23369	6.44065	8.68128	9.46116	7.56739	7.27051	7.79332	7.15713
ALDH18A1	5.32422	5.33401	5.1881	5.31854	5.29697	5.89465	5.24621	5.12666	5.62919	5.26783	4.90605	5.15266	5.23638	5.28832	5.21043	5.11564	4.99306	5.03227	5.39065	5.2108	5.16222	5.25632	5.13292	5.07175	5.26806	5.40504	5.59128	5.21659	5.28581	5.0828	5.20116	5.14049	5.53295	5.27335	5.16762	5.12177	4.87407	5.12992	5.6465	4.94306	5.09351	5.2433	5.30306	5.11324	5.37801	5.30184	5.33698	5.01265	5.08336
ALDH1A1	6.47251	6.73851	5.91826	7.29491	6.14273	6.33165	5.14809	6.27739	5.92825	5.55424	5.1194	6.11792	5.56082	5.93742	5.64426	6.5423	5.46713	5.882	6.01142	5.07401	5.8965	5.47503	7.842	6.28757	6.05227	7.29854	6.0594	5.33208	5.36187	6.52946	4.41421	5.77361	5.87817	6.19448	5.91296	5.37343	5.88799	6.22714	6.96072	6.06533	6.88225	6.18112	6.2706	6.25792	7.18748	8.90359	6.24925	5.13994	5.91264
ALDH1A2	5.11014	5.09805	5.07674	5.16175	5.11797	5.00742	6.74658	5.04843	5.23848	5.15749	5.25459	5.38728	5.25661	5.16806	5.15442	5.12331	5.44428	5.11014	5.01297	6.23765	5.15755	5.18346	5.15146	5.08005	5.07291	5.27926	5.09347	5.16142	5.19012	5.30897	5.35363	5.59006	5.58223	5.00932	4.97949	5.72384	5.45316	6.07138	5.10995	5.12759	5.50012	5.24076	5.33964	5.69339	5.14602	4.90404	5.17224	5.58395	5.28491
ALDH1A3	5.16441	5.28981	5.22625	5.20642	5.21774	5.27986	5.43991	5.14756	5.32467	5.28175	5.21711	5.25251	5.30994	5.21837	5.23928	5.14976	5.22816	5.25832	5.22952	5.45768	5.3282	5.2284	5.24033	5.28085	5.30025	5.25887	5.19321	5.30799	5.344	5.24735	5.44199	5.2237	5.31789	5.29619	5.37454	5.28283	5.24132	5.72648	5.30262	5.29679	5.60047	5.44284	5.3717	5.42309	5.27359	4.84854	5.34972	5.32968	5.1799
ALDH1B1	5.45306	5.43488	5.46393	5.40412	5.65939	5.50415	5.49512	5.18842	5.29805	5.44164	5.62351	5.61941	5.22211	5.41968	5.35529	5.42871	5.55003	5.3863	5.52794	5.93531	5.38578	5.37456	5.21609	5.51295	5.3939	5.47744	5.57915	5.36574	5.76078	5.45816	5.33698	5.17892	5.11338	5.32647	5.25852	5.56219	5.72836	5.55133	5.40794	5.47673	5.46166	5.29359	5.56057	5.35202	5.36159	5.24281	5.5963	5.57987	5.46811
ALDH1L1	5.29426	5.33678	5.3537	5.30381	5.32085	5.3012	5.91102	5.37914	5.20613	5.27601	5.77545	5.2963	5.23563	5.31369	5.35372	5.44988	5.21787	5.34503	5.26961	5.53944	5.22819	5.24386	5.16247	5.21973	5.24438	5.34583	5.34352	5.3933	5.28177	5.41029	5.55965	5.32612	4.87635	5.46115	5.25768	5.50413	5.62246	5.52237	5.38575	5.41723	5.08963	5.39285	5.22545	5.45414	5.37843	5.27641	5.1732	5.27358	5.24667
ALDH2	8.38379	8.48308	8.82476	7.4161	9.27644	8.06062	6.23836	8.69237	8.66057	7.40212	7.54921	7.75266	8.52739	9.67633	8.01823	8.86228	8.42956	7.81392	8.87706	6.25163	8.09527	8.45622	8.91912	8.60504	9.30884	8.66372	7.134	8.74099	8.56962	7.03518	8.2054	7.68016	8.162	7.88098	8.25853	7.50381	8.44266	7.95917	8.71092	7.75742	9.08784	7.72822	8.68941	8.02238	9.19918	8.80781	8.81116	8.04839	7.94496
ALDH3A1	5.55962	5.63284	5.49794	5.66837	5.4929	5.5322	5.69657	5.39536	5.59122	5.508	5.72036	5.65062	5.65366	5.62606	5.75127	5.53883	5.60859	5.6043	5.62088	5.62631	5.61973	5.64784	5.50368	5.63697	5.47346	5.72869	5.54126	5.52499	5.66708	5.61534	5.81002	5.70749	5.57636	5.69447	5.66784	5.72704	5.75261	5.85663	5.53366	5.62678	5.52931	5.50468	5.50016	5.63459	5.50247	5.45234	5.63642	5.70346	5.56061
ALDH3A2	6.3965	6.28709	6.13365	6.16952	7.05838	6.42615	7.41882	6.2268	6.48264	6.26392	5.99529	6.54469	6.54469	6.45386	6.63335	6.55069	6.19998	6.55826	6.35569	7.0555	6.1891	6.27516	6.31278	6.27232	6.23144	6.43346	6.39099	6.31424	6.45358	6.11902	6.11903	6.06917	6.82738	5.96302	6.55108	6.26517	6.13575	6.37987	6.6703	6.38838	6.39704	5.9164	6.62666	6.42335	6.45012	6.63938	6.69128	6.35895	6.55069
ALDH3B1	7.786	7.89927	7.86094	7.64314	7.93285	7.36711	7.93901	7.80849	7.67307	7.88372	8.12676	7.63616	8.03055	7.63696	8.42839	8.23031	8.09542	7.5585	7.39535	6.59082	8.04962	7.95189	7.96295	7.53167	8.11243	7.68845	7.29435	8.1705	7.9671	7.99497	7.67487	7.70481	6.73465	7.68153	7.8291	8.03083	7.77704	8.30559	7.274	7.62156	7.57725	7.38978	7.44993	7.70823	7.84638	7.56808	7.52919	7.97806	8.04432
ALDH3B2	5.32684	5.50207	5.26523	5.41996	5.20045	5.16074	5.29134	5.40311	5.36331	5.35053	5.24948	5.34129	5.27686	5.33037	5.34603	5.33179	5.36538	5.28981	5.27025	5.41568	5.65639	5.40516	5.22047	5.18687	5.4471	5.26782	5.26388	5.20722	5.36821	5.18855	5.37794	5.33164	5.1992	5.35265	5.3238	5.40786	5.43582	5.42438	5.3724	5.38037	5.26439	5.42217	5.48409	5.28211	5.22289	5.14861	5.3565	5.11538	5.36307
ALDH4A1	5.25635	5.30043	5.18321	5.12858	5.48325	5.29501	5.34778	5.25456	5.18677	5.13509	5.24808	5.09586	5.23122	5.33192	5.36625	5.23745	5.20743	5.21804	5.42194	5.82209	5.2573	5.16932	5.27372	5.29715	5.21853	5.13644	5.16453	5.24619	5.11698	5.13058	5.36286	5.23622	5.05077	5.08804	5.04971	5.35208	5.55594	5.16869	4.98552	5.28047	5.31393	5.38314	5.3862	5.44185	5.55533	5.01399	5.41364	5.50273	5.28523
ALDH5A1	5.37496	5.31918	5.96528	5.95751	5.16763	5.46806	5.74495	5.8037	5.86187	5.32584	5.45037	6.52171	5.66264	5.72612	5.09566	5.93865	5.95137	5.64456	5.69497	5.32202	5.61673	6.01455	5.43512	6.54661	5.49587	6.00685	5.56032	6.26663	6.07147	5.19089	6.00203	5.87584	5.63407	5.1751	6.53267	5.59032	5.32269	6.32736	4.94117	6.03563	6.68141	6.11211	5.3504	5.32627	5.6134	5.09156	5.70013	5.22615	5.86287
ALDH6A1	5.52272	5.47261	5.53486	5.27608	5.92591	5.64052	5.46818	5.31116	5.4585	5.49045	5.3298	5.60348	5.67803	5.47269	5.54763	5.30789	5.6488	5.484	5.71037	5.25593	5.53773	5.6284	5.44199	5.57535	5.45184	5.64129	5.46079	5.44763	5.46514	5.26747	6.24588	5.81029	5.75792	5.42955	5.77055	5.9815	5.15357	5.83738	5.62472	5.56617	5.67857	5.18602	5.6953	5.36167	5.56939	5.09214	5.36941	5.5192	5.43733
ALDH7A1	4.8724	4.93536	4.90813	4.71093	5.08412	5.20012	4.94934	4.84208	4.88733	4.78368	5.01549	4.99992	4.97077	4.81031	4.80152	5.05428	5.11279	4.84383	4.76878	4.89606	4.75004	5.06538	4.72715	5.01415	4.82083	4.85389	4.86031	5.07765	5.0032	4.94963	4.7872	4.8529	5.14854	4.99266	4.7789	5.19452	4.76046	5.09561	5.43961	4.88115	5.01975	4.88198	4.78171	4.98345	4.80735	4.82278	5.37145	4.97374	5.10227
ALDH8A1	5.1355	5.23011	5.24132	5.21581	5.12855	5.12743	5.41491	5.14044	5.16978	5.19102	5.47368	5.11885	5.24814	5.1827	5.21354	5.11342	5.25837	5.17387	5.18945	5.98209	5.221	5.25255	5.25732	5.19076	5.2111	5.23108	5.20949	5.35367	5.29216	5.06958	5.27945	4.78814	5.19978	5.6455	5.52509	5.40658	5.54759	5.31307	5.54527	4.98519	5.15668	5.62966	5.46358	5.11435	4.94632	5.18694	5.16845	5.65401	5.27146
ALDH9A1	9.56484	9.03086	9.4512	8.93967	9.56484	9.32363	6.64853	9.49524	9.41049	9.33063	8.68152	9.34636	9.18325	9.21434	8.66438	9.3608	9.29486	9.13851	9.09275	7.67758	9.2382	9.01295	9.30018	8.92769	9.58933	9.17731	9.29767	9.24077	9.15613	8.94317	8.83361	9.79472	8.82849	8.93617	9.46807	9.44275	10.0704	9.30283	9.92345	8.62179	9.36564	7.62555	10.0597	8.72742	8.07883	8.84176	9.00654	9.66147	9.33481
ALDOA	10.0519	9.86445	10.0194	9.90612	10.3968	9.78409	9.05737	10.4096	10.1178	10.0363	10.3566	10.1956	10.3363	10.0753	10.2515	10.278	10.4046	10.1127	10.043	8.57113	10.1652	10.098	10.3069	10.2522	10.0558	10.3069	9.89502	9.96365	10.2399	10.1612	10.2342	9.98291	9.75683	9.57859	9.88591	10.1854	9.70081	10.2342	9.58718	10.1057	9.65404	10.1924	10.2178	9.57948	9.98512	9.25359	9.91664	9.86445	10.2575
ALDOB	5.1372	4.97547	5.21231	4.9499	5.63503	5.29575	4.81288	5.22354	5.45908	4.92843	5.03237	6.09249	5.10899	5.37666	5.25518	5.19358	5.2171	5.08842	5.36571	4.81263	5.23115	5.33263	5.43012	5.59663	5.23664	5.69432	5.50766	4.96698	5.1017	5.49262	4.99171	4.90176	5.14909	5.10818	5.3197	5.05464	5.56478	5.3305	5.5552	5.57406	5.12527	5.63055	5.57239	5.28222	5.14909	5.20642	5.18269	5.48319	5.27076
ALDOC	6.99204	6.3418	7.73087	6.1828	6.60149	6.79689	5.46322	7.14399	7.80876	7.34224	6.96317	7.706	6.95079	7.06944	5.98526	6.99874	6.86584	6.82221	7.41461	5.37686	6.75744	7.08986	7.23176	6.81691	6.99446	6.8085	7.15911	7.62297	7.42176	6.57729	6.20839	8.15512	6.66297	6.50895	6.88019	6.64146	6.56413	6.15734	6.99756	6.94279	7.41534	7.09352	6.95947	6.35541	6.18561	6.46679	7.15529	6.62693	6.19658
ALG11	5.85692	5.49136	5.85463	6.08551	6.037	6.2512	6.31969	6.14225	5.59364	6.10836	7.00837	6.43674	6.32845	6.15558	6.34042	6.18468	6.17133	6.02303	5.74116	6.2722	6.31012	5.97334	6.03404	5.83769	5.55499	5.90654	5.98373	5.95884	5.72963	6.20302	5.86074	5.47368	6.23729	5.99145	5.53827	5.85823	6.00015	5.3798	6.22237	6.35911	6.27172	5.69444	6.29841	6.37896	6.02926	6.77347	5.8906	5.99192	6.20173
ALG12	6.06116	6.33604	6.10166	6.17298	6.19509	6.13581	5.87433	6.00853	6.42705	6.21198	7.07217	5.89699	6.64201	6.06764	6.2988	6.40078	6.14797	6.30262	6.31694	5.91702	6.37873	6.44178	6.22707	6.23333	6.39921	6.23413	6.55545	6.13104	6.44649	6.5117	6.48789	6.35239	5.93131	6.30623	6.33452	6.19346	6.38434	6.56113	6.35116	6.61676	6.64348	6.6438	6.23807	6.45248	6.44951	6.18022	6.09765	6.54828	6.19405
ALG13	6.24401	6.49238	6.20095	6.70301	6.46254	6.61878	5.55039	6.24839	6.18663	6.60053	6.34962	6.27756	6.22828	6.08122	6.63095	6.80526	7.06798	6.78638	6.26736	6.59167	6.5184	6.22683	6.12767	6.2317	6.10627	6.15722	6.07389	5.80162	5.85447	6.23475	6.32912	6.48682	7.041	6.96993	5.81416	6.578	5.99876	5.79517	6.80083	6.21158	6.21298	6.19493	6.45067	6.50594	6.19945	6.99307	6.58347	6.09951	5.85525
ALG3	6.64909	6.30269	6.35166	6.29941	6.83366	6.74491	6.06511	6.3337	6.72361	6.31031	6.33652	6.64392	6.66383	6.56459	6.38769	6.62134	6.49925	6.55166	6.56688	6.07192	6.05503	6.61825	6.66563	6.72765	6.40657	6.91373	6.76591	6.92239	7.09333	5.89911	6.88727	6.63505	6.66286	6.51353	6.5601	7.30342	6.3048	6.48002	6.47085	6.7634	6.19763	6.18624	6.41566	6.50521	6.13167	6.33196	6.68073	6.31287	6.32191
ALG5	7.15279	7.03637	6.75335	7.1179	8.07628	8.24742	11.8285	6.31595	6.88545	6.75195	6.53332	7.62189	7.11103	7.46848	6.9737	6.5926	6.78203	6.25402	7.36434	7.13329	6.97201	7.12265	7.0841	7.45778	6.8904	7.71372	7.73653	6.77699	6.75857	6.75385	8.27883	5.9372	6.88185	8.41658	6.88504	6.1407	7.59645	5.87529	8.22994	7.39445	6.18351	6.19675	8.40939	7.20373	7.31149	7.86628	7.56281	7.1765	7.58077
ALG6	7.57274	8.02169	8.03752	8.35331	7.54813	7.9564	6.01386	7.29967	6.47964	8.09314	6.29472	6.4214	7.89191	8.4022	7.9131	7.40073	7.35503	7.53359	7.65671	6.1	7.70058	6.04381	7.05805	7.3672	7.39126	6.74485	7.60083	6.6606	5.65912	7.37004	6.91181	7.56873	7.68196	7.94074	6.40079	6.79189	7.4363	7.0588	6.99927	8.26607	8.22782	7.17885	6.74025	8.12203	7.50249	7.52198	7.69113	6.65802	6.7216
ALG8	6.10531	5.54322	5.53652	6.12106	6.44869	6.19156	5.21542	5.60535	5.75211	5.52047	4.75313	5.66279	6.69617	6.16616	6.03533	6.05305	5.01445	5.42277	5.71303	8.14158	5.41008	5.6577	5.65204	5.64188	5.29975	6.23031	6.32076	5.59075	5.36931	5.42573	6.34181	4.38172	6.83228	6.29103	5.77524	6.13138	5.15419	5.23237	7.43669	5.44977	5.99705	4.75124	6.14681	5.24104	5.81335	6.07562	5.82195	4.91154	5.88961
ALG9	5.49881	5.47558	5.47079	5.27863	5.91119	6.06122	4.70244	5.15139	5.62603	5.21949	4.9425	5.30136	5.55592	5.55204	5.77421	5.48922	4.97621	5.28013	5.64805	4.83445	5.63409	5.53186	5.2618	5.20099	5.29714	5.53142	5.7244	5.28977	4.97819	5.14052	5.83408	4.36016	5.89567	5.51331	5.90996	5.19767	5.01351	4.80413	5.62899	5.3279	5.42985	5.16911	5.27208	4.8672	5.51049	5.77492	5.3763	5.25062	5.55374
ALK	5.19454	5.60928	5.28777	5.31246	5.32199	5.56601	5.11115	5.64641	5.56611	5.32468	5.4108	5.28227	5.25965	5.2669	5.25089	5.39909	5.18691	5.29631	5.55583	5.33154	5.62382	5.52753	5.48778	5.4166	5.4613	5.08297	5.39175	5.34326	5.25157	5.25024	5.42482	5.37047	5.03769	5.53786	5.44968	5.57667	5.8185	5.63444	5.16863	5.62672	5.72967	5.55451	5.3891	5.42324	5.60134	5.45944	5.47622	5.30137	5.27363
ALKBH1	6.72071	6.5832	6.62788	6.6632	6.82192	6.66007	8.44175	6.58113	6.60423	6.68196	7.01392	6.84747	7.00323	6.76966	6.78777	6.80128	6.56903	6.71635	6.4873	7.44307	6.49221	6.59618	6.53744	6.58341	6.52213	6.81814	6.57543	6.87574	7.09678	6.70142	6.82381	6.61271	6.7784	6.31161	5.78953	7.10972	6.55209	6.89191	7.26697	6.69459	6.8592	6.70169	7.05197	6.95469	7.20029	7.25459	6.79764	6.60863	6.7755
ALKBH4	5.70203	6.0746	6.31983	5.59885	5.78451	6.32753	5.74929	6.05639	6.08553	5.80001	5.79013	6.01379	5.92169	5.74678	6.05549	6.08115	5.5615	5.87839	6.36559	5.68456	5.8856	5.85214	6.37679	5.79998	5.88815	5.65585	5.8923	5.85241	5.85735	5.82479	5.88592	6.2963	6.0354	5.80266	6.38417	6.11497	6.08928	7.02589	6.05869	6.02961	6.02773	5.9661	5.97776	5.7627	5.8292	5.52511	5.54853	5.95837	6.13163
ALLC	4.70774	4.80317	4.55252	4.7872	4.69047	4.76444	4.80966	4.58278	4.57844	4.64	4.74631	4.63706	4.72844	4.80816	4.72624	4.63094	4.72599	4.67063	4.65878	4.9469	4.77214	4.85316	4.84256	4.66571	4.73849	4.64242	4.73152	4.68085	4.78824	4.74291	4.8126	4.78743	4.7848	4.78764	4.8379	4.81119	4.71732	4.89081	4.73914	4.72373	4.44226	4.81666	4.78951	4.77892	4.65651	4.74336	4.84669	4.65874	4.75168
ALOX12	7.57318	6.16748	7.79316	6.56413	5.94046	6.32504	6.80877	9.35133	8.66188	6.81058	8.74979	7.62408	8.05963	6.76517	6.30258	6.79288	6.21332	7.04503	6.335	5.9706	6.49126	8.57421	7.53461	8.17444	7.4071	8.86623	6.13634	8.11205	9.18125	6.78171	7.17144	6.50857	6.84372	5.68373	5.98503	7.0944	6.23442	6.38497	6.99042	7.31102	7.36523	8.12491	7.34498	6.81024	6.87477	7.46061	6.12169	7.46992	6.53554
ALOX12B	5.0792	5.15368	5.06982	5.19937	5.13348	5.34397	5.24235	5.37225	5.36348	5.2275	5.18994	5.3215	5.24894	5.25091	5.29739	5.27323	5.293	5.34754	5.1814	5.49012	5.15561	5.05249	5.20906	5.43269	5.51301	5.13641	5.21587	5.19173	5.42486	5.25433	5.31617	5.38404	5.08729	5.25772	5.1827	5.19117	5.30393	5.39129	5.28903	5.37339	5.2855	5.37473	5.09164	5.14876	5.3354	5.11631	5.381	5.17011	5.30306
ALOX12P2	5.29529	5.33614	5.23346	5.19981	5.34155	5.19505	5.55448	5.31295	5.38645	5.26058	5.91669	5.39728	5.63612	5.34576	5.26218	5.35093	5.42309	5.23814	5.18205	5.81158	5.13793	5.27995	5.28734	5.27262	5.25206	5.39691	5.47415	5.54403	5.46396	5.31022	5.5149	5.18673	5.25755	5.22501	5.4595	5.48986	5.50091	5.26372	5.16969	5.23678	5.37951	5.4113	5.39803	5.31526	5.12994	5.27992	5.33631	5.393	5.14838
ALOX15	5.3027	5.29502	5.22729	5.30612	5.20194	5.23794	5.27749	5.32696	5.29223	5.47236	5.40203	5.41341	5.34893	5.26663	5.39956	5.31619	5.52382	5.44775	5.2629	5.59537	5.26281	5.3769	5.24364	5.27835	5.33726	5.34939	5.20132	5.39248	5.35603	5.23553	5.95492	5.50849	5.23731	5.45465	5.04221	5.56371	5.24233	5.40788	5.11943	4.96089	5.38986	5.56786	5.23439	5.17363	5.3138	4.95385	5.36069	5.58701	5.22703
ALOX15B	5.56388	5.55471	5.42646	5.60076	5.29787	5.45548	5.61072	6.39346	5.49088	5.45746	6.03567	5.57754	6.18506	5.50981	5.7746	5.61777	5.83303	5.57584	5.63825	5.44026	5.45761	5.71339	5.77044	6.17511	5.52642	5.48047	5.79168	5.92434	5.49639	5.4687	5.89442	5.65576	5.76645	5.66147	5.48093	5.83039	5.62082	5.98119	5.19058	5.64401	5.63584	5.68758	5.44175	5.66708	6.02568	5.31895	5.75414	5.53202	5.69168
ALOX5	8.88789	8.81401	9.00356	8.75232	8.4471	8.15279	9.67076	8.91886	8.47208	9.16091	9.59148	8.84213	9.03929	8.83605	9.04305	8.78441	9.19178	8.80525	8.63966	9.05224	9.00619	8.50313	8.80855	8.65755	8.86362	8.53256	8.41535	8.85102	8.70735	9.17199	9.33217	9.03942	8.68381	8.54456	9.09182	8.80957	8.89048	8.77533	8.36051	9.02176	8.39618	8.95488	8.70731	8.87389	9.03942	7.7892	9.12202	9.02557	9.25843
ALOX5AP	13.2937	13.2586	13.2762	13.4231	12.6661	12.3041	13.3844	13.5645	12.7593	13.2675	13.5505	13.0308	13.5808	13.495	13.2337	12.4668	13.5973	13.1224	13.1932	8.65468	13.3147	12.6088	13.2083	13.465	13.2762	13.242	13.2083	13.0308	12.9231	13.3704	11.5555	14.3492	11.5385	12.5885	12.7286	12.7554	12.4072	12.4072	11.7952	13.3456	12.4072	13.827	12.0551	12.5124	13.7745	12.0763	13.559	12.5401	14.2047
ALOXE3	5.20093	5.37296	5.10217	5.40299	5.27128	5.29243	5.35871	5.36362	5.50448	5.28009	5.22262	5.27227	5.16218	5.04793	5.28888	5.15796	5.28231	5.25159	5.36473	6.43654	5.30649	5.30195	5.28955	5.26035	5.40472	5.30906	5.29295	5.26561	5.42843	5.36397	5.54668	5.40368	5.48696	5.34937	5.43481	5.22026	5.45562	5.39497	5.21602	5.69019	5.10221	5.14951	5.39805	5.46025	5.39538	4.89141	5.39159	4.94924	5.31826
ALPK1	8.05503	7.91221	8.78852	8.84994	7.38563	7.23372	5.84605	8.21092	8.12499	8.53473	7.87319	8.08779	8.48673	8.7508	8.15587	8.30101	8.53087	8.29031	8.24607	5.87966	8.43636	7.87133	8.52884	8.46549	8.62485	7.53997	7.9096	8.64835	7.29012	8.49252	7.9338	9.03581	7.52525	7.82038	8.74982	8.49634	8.72882	8.11461	8.46369	8.11461	8.46835	7.64784	7.71467	8.79981	7.78423	8.29199	7.61692	8.46186	7.7963
ALPK3	5.35821	5.32099	5.37554	5.27277	5.28957	5.13956	5.38598	5.34466	5.24697	5.23048	5.71688	5.3114	5.23486	5.39011	5.30553	5.15486	5.32388	5.27807	5.14215	5.19451	5.36313	5.34398	5.33066	5.18788	5.18907	5.22706	5.377	5.26744	5.23221	5.27708	5.47951	5.37561	5.35211	5.13274	5.0353	5.28574	5.08821	5.41704	5.19509	5.22684	5.30281	5.144	5.35353	5.31796	5.39724	4.94367	5.47513	5.30048	5.32146
ALPL	11.2446	11.3774	11.4051	10.5161	10.133	9.1713	9.72214	11.4324	10.9713	11.6143	10.705	10.5324	11.1114	11.009	11.209	10.8626	11.4187	11.2535	11.1261	6.40278	11.4324	10.7149	11.0714	10.4583	11.3774	10.428	10.0647	11.0714	10.7784	10.4162	11.5528	11.1215	10.7407	10.4625	11.0429	11.151	10.9181	10.235	9.5623	9.90414	10.1741	10.6579	10.66	11.0382	10.494	7.71217	10.5828	11.3731	10.7912
ALPP	6.64406	7.45161	7.08623	6.55925	6.84535	6.72573	4.26019	7.05945	6.72782	6.66102	6.45585	6.86994	6.77068	6.68316	6.70048	6.65294	6.45428	6.8547	7.35504	4.62609	7.01507	7.70119	7.56663	7.51314	7.39545	7.34165	7.39824	7.2512	7.2294	7.14698	6.97226	4.34099	6.84245	6.81196	7.03123	7.32029	7.04204	6.54969	6.7252	6.98673	7.65249	5.93692	6.74444	6.90514	6.50651	5.73835	6.54731	7.09127	6.66975
ALPPL2	5.79122	5.6635	5.84642	5.93317	5.85431	5.64657	6.67765	5.71003	5.64299	5.62487	5.93087	5.83602	5.90281	6.07315	5.5762	5.74355	5.69805	5.97636	5.75682	5.79932	5.6422	5.64665	5.7391	5.54229	5.67845	6.1485	5.64981	5.86705	6.32479	5.74469	5.86146	6.16697	6.0632	5.83722	5.94119	5.86892	5.88276	5.96505	5.79546	5.62182	5.50841	5.97216	5.48437	5.53077	5.81637	5.49284	5.49604	5.94774	5.98266
ALS2CL	5.89101	5.74947	5.78416	5.96512	5.79787	5.70434	6.23786	5.68533	5.80146	5.79729	5.98276	5.83746	5.98841	5.86404	5.92312	5.64758	5.73085	5.71371	5.77521	5.8792	5.71601	5.92052	5.93796	5.71939	5.75423	5.90348	5.88768	5.85949	5.79339	5.96953	5.76811	6.15397	5.84464	5.51095	6.17819	6.0239	6.16745	5.60153	5.17916	5.93046	5.85385	5.97465	5.75721	5.77166	5.93348	5.48512	5.88449	6.09065	5.97494
ALX1	4.93876	4.76202	4.98278	4.79849	4.69184	4.70748	4.52558	4.844	4.73734	4.78434	4.59717	5.33064	4.7494	4.6483	4.69945	4.70474	4.63649	4.65353	4.67411	4.74519	4.75389	4.86127	4.84668	4.85128	4.95563	4.7565	5.0318	5.12052	4.8482	4.79023	4.80681	5.29428	4.96757	4.90516	4.66382	5.33843	4.81198	5.4084	4.7323	4.87187	4.88154	4.77328	4.59575	4.74491	4.86609	4.49877	4.74445	4.77229	4.78168
ALX3	5.67182	5.54263	5.61252	5.63817	5.60199	5.54584	5.72892	5.62807	5.61237	5.69351	5.71994	5.71175	5.63446	5.62265	5.74076	5.60311	5.61946	5.65897	5.54966	5.99764	5.53016	5.61045	5.70816	5.48281	5.53921	5.53919	5.59313	5.62793	5.59116	5.59595	5.67566	5.81215	5.7868	5.8661	5.48288	5.70149	5.37416	5.74808	5.29392	5.45429	5.47455	5.82367	5.50366	5.47168	5.43501	5.47168	5.79014	5.73261	5.58557
ALX4	5.60418	5.59062	5.61579	5.57136	5.57573	5.6026	6.03255	5.57396	5.60874	5.62413	5.77525	5.65026	5.67619	5.48183	5.5551	5.61937	5.59906	5.66486	5.4968	5.59007	5.66826	5.68048	5.5786	5.54416	5.61805	5.61374	5.59153	5.71362	5.57324	5.62794	5.70134	5.53013	4.99345	5.45122	5.86568	5.68189	5.70391	5.54812	5.43993	5.84975	5.67749	5.76005	5.54391	5.65816	5.79503	5.52325	5.82406	5.54587	5.49739
AMACR	5.51363	5.66065	5.82903	5.45519	5.32123	5.45984	5.61393	5.46073	5.34905	5.63689	5.45408	5.45596	5.46026	5.44972	6.25522	5.44204	5.37004	5.41651	5.48595	5.34343	6.2899	5.24598	5.36135	5.48839	5.43457	5.4854	5.28554	5.21638	5.31143	5.5525	5.38915	4.73101	5.3836	6.33972	6.3096	5.33549	6.26657	4.87952	5.6805	5.4304	5.44702	5.47356	5.40006	5.65268	5.49008	5.71855	5.37186	5.49946	5.23927
AMBN	4.79732	4.68003	4.69448	4.73348	4.78833	4.64946	4.93885	4.77854	4.77631	4.74363	4.75982	4.84239	4.82772	4.67713	4.79119	4.77586	4.74519	4.74286	4.67196	5.86248	4.72089	4.72598	4.7132	4.68562	4.70279	4.75275	4.68536	4.74282	4.92843	4.74124	4.55432	5.20765	4.46771	4.96435	4.75731	4.45465	4.40894	4.32768	4.46835	5.3495	4.51752	4.17549	5.00224	4.88547	4.85519	4.86715	5.27217	4.31587	5.18887
AMBP	5.65605	5.71568	5.3934	5.48695	5.29424	5.36806	5.66728	5.90051	5.67655	5.75027	5.76294	5.75414	5.54964	5.86903	5.41978	5.51561	5.73753	5.85964	5.49375	5.91834	5.43531	5.68964	5.42275	5.50913	5.46904	5.63117	5.69389	5.59208	5.74222	5.57474	5.42174	5.95717	5.24319	5.8356	5.72851	5.55662	5.9303	5.60074	5.66786	5.43688	5.67132	5.69247	5.5897	5.86245	5.70376	5.70802	5.80969	5.62736	5.53696
AMBRA1	7.02762	6.86683	6.93164	6.83695	6.65105	6.84557	6.47968	6.7505	6.73241	6.86994	6.95479	6.70536	6.94854	6.92655	6.86913	6.73599	6.76859	6.93677	6.91266	8.48724	6.81808	7.06596	6.75185	6.96087	6.81941	6.58344	7.05342	6.44253	6.58744	6.76566	6.77433	6.41667	6.65136	6.66309	6.8114	6.93391	6.55436	6.95016	6.69006	6.28681	6.70189	7.10392	6.86811	6.71456	6.8487	7.05411	7.06344	6.8287	6.63621
AMD1	8.91591	8.37352	9.06322	8.48507	8.27685	8.16402	8.34466	9.16017	8.34605	8.47917	7.66557	8.66484	8.11696	8.47868	8.18636	8.26202	8.52763	8.43296	7.83245	6.77895	8.35413	7.73849	8.41009	8.57563	8.4817	8.38692	7.78186	7.79518	8.28249	8.4484	7.5981	8.51423	8.20366	8.64187	8.50492	7.12255	8.02644	7.91399	8.93727	7.75118	9.27177	8.22052	9.07568	8.18855	7.87104	8.65622	8.10546	8.2769	7.60237
AMDHD2	5.69153	6.13274	5.72039	6.36549	6.44136	6.29577	5.57132	5.90687	5.74724	5.91182	6.58801	6.17844	6.24483	6.36485	6.01429	6.24434	5.84524	6.16527	6.47039	5.36851	5.96036	6.21454	6.04065	6.41713	6.32754	5.86481	6.18807	6.30075	6.62124	6.01579	6.50868	6.42225	5.98619	5.94033	6.29673	6.6062	6.47509	6.73603	5.67865	6.17422	6.26215	6.41748	5.95701	6.11758	5.99466	5.95848	6.33508	6.28476	6.40603
AMELX	4.99683	4.96495	5.13833	5.07101	5.11895	5.0309	5.54797	4.93261	5.05127	5.00382	4.92784	5.0261	5.03511	5.10989	5.14458	4.92086	5.05972	5.04327	4.96118	5.32588	5.02127	4.9097	4.8934	5.09373	4.99477	5.10131	5.14023	5.06552	4.90754	4.87623	4.77528	4.96038	5.07274	4.83295	4.75862	4.89946	5.24429	5.08581	5.09265	5.0766	4.90075	5.33317	4.75058	5.15157	5.31742	4.94165	5.14237	5.03946	4.95747
AMELY	4.82805	4.95598	4.98731	4.74761	4.87997	4.80031	4.87871	5.15958	4.82922	4.98858	5.06449	4.83538	4.83033	4.77519	4.87486	4.89283	5.03747	4.84996	4.91309	5.14854	4.91377	5.06936	4.93357	4.86935	4.97839	4.89723	4.79014	4.77772	4.97282	4.86569	4.74532	4.77379	5.02046	4.84992	5.05287	4.89058	4.78148	4.98854	5.00527	4.98085	4.76497	4.95356	4.76024	4.78109	4.85702	4.89888	4.99342	4.79929	4.99128
AMFR	7.98352	7.24435	7.81492	7.32378	7.31407	7.78425	6.28682	7.38933	8.15502	7.50255	7.86066	7.79325	7.18618	7.42196	7.55211	8.20548	8.90452	8.01021	7.2458	7.75986	7.16362	8.28456	7.14282	7.84778	7.05362	8.11672	7.44963	7.22103	7.64338	7.0217	7.93156	6.02122	7.19866	7.18085	8.64411	7.69502	7.31726	8.26818	7.2937	8.24429	8.23247	7.86214	7.61885	6.99667	7.21224	6.94855	7.49061	7.1058	7.00966
AMH	5.50399	5.437	5.46299	5.52483	5.61962	5.48883	5.75219	5.46109	5.55561	5.53075	5.6516	5.56555	5.26062	5.51441	5.54194	5.539	5.29115	5.63167	5.43621	5.51298	5.43046	5.59757	5.50456	5.27395	5.44743	5.63573	5.50229	5.6454	5.56857	5.37953	5.58263	5.54253	5.51204	5.59883	5.72095	5.67222	5.51159	5.63081	5.45636	5.44874	5.50626	5.64449	5.41543	5.42963	5.47525	5.29834	5.57673	5.48457	5.54298
AMHR2	5.64232	5.50759	5.40627	5.6135	5.41128	5.66148	5.82806	5.39911	5.48933	5.49515	5.83465	5.52281	5.7262	5.66391	5.66356	5.67994	5.74459	5.49299	5.85217	5.59079	5.54548	5.51766	5.72135	5.64668	5.59884	5.48964	5.44025	5.50532	5.49316	5.67202	5.56215	6.07184	5.70675	5.46016	5.65404	5.69989	5.81288	5.50136	5.37911	5.4713	5.51216	5.8684	5.70187	6.01906	5.65533	5.35123	5.8174	5.72196	5.59275
AMIGO2	5.0614	5.86453	4.97228	4.73905	4.86665	5.96558	5.29819	5.3352	5.19464	5.31163	5.09961	4.97853	5.29295	5.28586	4.67168	4.89693	5.08957	5.23965	5.17422	5.34633	6.18603	5.62163	5.73022	5.27433	5.386	5.18269	5.67145	4.77066	5.07953	5.32822	5.69431	4.88408	5.3477	5.2448	5.57266	4.9714	5.33337	5.83685	6.24227	5.3557	4.75369	5.44695	4.90574	5.06357	5.14027	6.20641	5.03885	4.36078	4.92696
AMIGO3	6.2813	6.30943	6.32695	6.3459	6.22732	6.31619	6.51808	6.45051	6.27624	6.32773	6.45708	6.6153	6.37748	6.5208	6.46138	6.37854	6.23009	6.40879	6.23277	8.91147	6.27774	6.46357	6.45688	6.20599	6.2242	6.39649	6.32025	6.42124	6.36263	6.45237	6.23577	6.28741	5.86779	6.23298	6.30558	6.17525	6.27746	6.3005	5.73564	6.13462	6.55349	6.85651	6.67361	6.47855	6.76314	5.62452	6.47391	6.63852	6.21089
AMMECR1	5.95827	5.92257	5.93181	6.07346	6.1353	5.96208	8.27561	5.87865	5.86961	5.99551	6.14143	6.09122	5.97141	5.94001	5.89059	5.76933	5.77345	5.91835	5.91878	6.63979	5.91112	5.82696	5.82019	5.84084	5.84071	6.13662	6.098	5.92786	6.05198	6.11424	6.22952	6.53967	6.54077	5.94427	6.31811	6.50247	5.97174	6.8342	5.88226	6.12068	6.03028	6.36465	5.51102	6.29634	5.96983	6.17048	6.30594	6.20558	5.47021
AMN	5.79134	5.71782	5.7575	5.64934	5.88742	5.66727	7.88027	5.73068	5.70281	5.72776	6.10144	5.74042	5.94369	5.83237	5.8074	5.69464	5.62875	5.60486	5.76472	7.47557	5.67082	5.92323	5.69331	5.66991	5.78788	5.87498	5.71135	5.90744	6.22834	5.80402	5.70532	5.7744	5.30181	6.19157	6.45427	6.19328	5.99532	6.41502	5.29728	5.87937	5.89787	6.25873	5.74331	5.40939	6.2608	5.30739	5.95085	6.11993	6.06997
AMOT	5.26805	5.24116	5.19321	5.37992	5.11532	5.3812	7.41495	5.43112	5.33721	5.26336	5.41424	5.34674	5.50716	5.30067	5.19459	5.24008	5.26758	5.36673	5.15985	5.20697	5.26703	5.45708	5.27112	5.30343	5.25881	5.18515	5.1672	5.65581	5.32151	5.18883	4.58319	5.18966	5.06487	5.2294	5.11042	5.26282	4.85042	5.79522	5.16688	5.43364	5.36688	6.09755	5.15898	5.24866	5.34656	5.34259	5.70103	5.54126	5.01152
AMOTL2	5.5397	5.79881	5.49449	5.567	5.69354	5.49388	5.11527	5.74111	5.82833	5.63582	5.55095	5.18628	5.38508	5.46592	5.49822	5.60626	5.45373	5.61825	5.97571	5.10803	5.72053	6.00628	5.96182	5.94915	5.82526	5.79168	5.81659	5.35044	5.10705	5.71487	5.28264	5.65192	5.56035	5.76689	5.47529	5.72239	5.3991	5.74743	5.43424	5.71258	5.14789	5.89561	5.66087	5.68402	5.60769	5.57637	5.54456	5.50812	5.73653
AMPD1	4.6265	4.40558	4.36337	4.23111	4.31624	4.39386	4.70339	4.29441	4.44404	4.30426	4.38032	4.3668	4.4575	4.34764	4.43684	4.40767	4.4724	4.37451	4.31483	4.59654	4.58989	4.47126	4.24081	4.30095	4.37822	4.49928	4.60054	4.50219	4.55086	4.4856	4.15204	4.57953	4.65803	4.41063	4.343	4.62005	4.15265	4.25631	4.28905	4.66787	4.36084	4.40653	4.38394	4.47752	4.55472	4.43596	4.44893	4.45805	4.41587
AMPD2	7.13857	6.8154	6.89909	7.34647	6.89937	6.90345	7.16002	6.9662	6.97386	7.02666	7.02761	6.97552	6.75935	6.88863	7.01587	6.87747	7.04754	7.06934	7.07222	7.49677	7.00333	6.88521	7.0087	7.03015	6.93009	6.92741	7.02011	6.9446	7.04724	7.24295	7.05572	6.82569	7.34157	6.32485	7.13419	7.06598	7.22871	8.19035	7.01475	6.16579	7.10478	7.2583	7.51994	7.13593	6.21429	7.05483	6.61589	7.67705	6.66706
AMPD3	6.81204	6.72075	6.96475	6.83797	6.85593	6.65827	8.60261	6.65654	6.65319	6.83763	6.90522	6.62124	6.73228	7.00153	6.75485	6.72498	6.83336	6.75008	6.86332	7.22402	6.94422	6.68002	6.84384	6.89696	6.72631	6.92254	6.77848	6.70595	6.64131	6.8213	7.30299	7.25612	6.73401	6.80534	6.56718	7.25407	6.85185	6.71111	6.68212	7.00106	6.5155	6.89188	6.79316	7.03273	6.65557	6.55541	6.82669	7.20649	6.83284
AMPH	5.36968	6.87758	4.99739	5.12037	4.98271	5.1157	4.46567	6.45344	4.91969	5.00193	5.09581	4.59035	4.98551	5.99721	5.68052	4.92286	6.15319	5.21838	5.74252	4.76398	5.15151	5.05422	5.16553	6.17047	5.81447	5.14233	5.76796	4.8181	4.6849	4.75032	4.51442	6.66782	5.32723	4.89383	5.63188	4.48092	6.05702	5.35637	3.73538	6.02235	5.71369	5.21635	5.26946	5.60799	6.15174	5.13436	7.14574	4.54793	5.91643
AMT	6.66658	6.41847	6.49823	6.69686	6.19663	6.65528	9.62695	6.19802	6.6824	6.4725	6.16284	6.35562	6.27564	6.50509	6.57262	6.76008	6.50236	6.6015	6.57784	6.81567	6.25483	6.60311	6.48325	6.43771	6.21168	6.46264	6.6767	6.30859	6.57841	6.36624	6.3499	5.91283	6.36908	6.66203	6.53368	5.67945	5.95191	5.98151	5.90387	6.78533	6.32263	6.74784	6.49969	6.3924	6.72341	6.89187	6.31682	7.24179	6.62281
AMZ2	8.2802	8.43506	8.31079	8.53938	8.25361	8.61077	7.15202	8.29219	8.39995	8.44287	8.5197	8.32959	8.48124	8.38366	8.47623	8.3092	8.35346	8.5038	8.35425	7.21893	8.52126	8.31869	8.32191	8.29911	8.39701	8.19163	8.45142	8.35371	8.17037	8.23184	7.70501	8.51399	8.42217	8.46136	7.74174	8.79626	8.19289	8.51671	8.73031	8.29185	8.04584	8.05842	7.81638	8.35269	7.90975	8.58817	8.51325	8.32875	8.05842
ANAPC1	5.73744	5.59028	5.77724	5.68415	5.65305	5.79658	5.55707	5.7636	5.84051	5.65724	6.05373	5.97233	5.8525	5.81917	5.57304	5.63734	5.64371	5.61573	5.83577	5.23596	5.60335	5.85662	5.73199	5.96304	5.71983	5.95727	5.78891	6.0027	5.85516	5.86842	5.69795	5.42504	6.13106	6.20447	5.63217	5.98002	5.30081	5.6414	6.37566	5.68346	6.37043	5.50653	6.12667	5.44964	5.4804	6.18489	6.1219	5.68778	5.56272
ANAPC10	5.33757	5.37832	5.15504	6.04253	5.44265	6.28695	4.91857	5.11952	4.93106	5.97755	5.1925	5.00175	5.07067	5.51403	5.45022	5.1793	5.05376	5.1985	5.40219	5.00547	5.48799	4.82868	4.96323	5.17508	5.13721	5.02132	5.15251	4.81461	4.82912	5.15182	4.99904	4.62984	5.12101	5.69693	5.27448	4.43438	5.48953	4.76478	5.22119	5.29217	5.82623	5.1	4.86679	5.70882	5.54857	5.46413	5.31337	4.7765	4.65282
ANAPC13	8.53591	8.15198	8.68294	8.48565	8.31459	8.14544	6.09102	8.22756	8.25474	8.66235	7.60797	7.89689	7.90007	8.05595	7.82859	8.26933	7.96347	8.17935	7.9891	6.38358	8.17143	7.77247	7.99141	7.66199	8.28837	8.21082	7.8957	8.1472	7.88473	8.11386	7.38249	8.8066	8.04065	7.66446	7.90783	8.56428	8.46208	6.9042	7.80888	7.96243	7.19746	7.09374	7.95786	8.0455	6.96863	8.58138	8.65795	8.3705	7.81177
ANAPC2	6.24011	6.63084	6.20068	6.44016	6.51913	6.51518	6.61417	6.39906	6.23045	6.65331	6.62415	6.41609	6.70052	6.81986	6.71693	6.86236	6.35175	6.18298	6.79954	6.69068	6.38244	6.32688	6.4699	6.50351	6.66963	6.58352	6.67127	6.95097	6.12116	6.27088	6.7068	6.66186	6.1834	6.76331	7.16413	6.6439	6.59437	7.07647	6.08813	6.32035	5.96103	6.77415	6.20719	6.56178	6.59023	6.75339	6.43809	6.91754	6.75317
ANAPC5	7.93547	7.72326	7.89614	7.99249	8.03968	8.4358	5.96652	7.84329	8.39058	7.8511	7.15069	7.96128	8.00898	8.01296	7.92598	8.01296	7.57027	7.98419	8.06976	5.96438	7.61364	7.98692	7.97507	7.79807	7.7305	8.07799	8.46708	8.0727	7.84329	7.52027	7.6257	7.02147	7.83844	7.54628	6.5824	7.9245	8.04892	8.25932	8.89335	7.8003	7.54991	6.83983	8.0044	7.57731	7.06075	8.44811	7.88001	7.7773	8.21313
ANG	5.58238	5.95899	5.44328	5.23544	6.24806	5.50604	5.74385	5.89418	6.03037	4.93216	4.79706	5.38357	5.37645	5.60443	5.65169	6.06857	5.59365	5.6523	5.42277	5.35789	5.09122	5.65081	5.53878	4.94767	5.33271	6.2978	5.93394	5.17632	5.92509	4.79119	4.76281	5.42021	5.25877	5.23734	5.56837	5.4396	5.73234	6.30739	5.63231	6.32601	5.94752	5.40026	5.83926	6.50784	5.96189	5.70946	6.02602	5.81135	5.57294
ANGEL1	5.79217	5.87933	5.93412	5.68738	5.99407	6.06638	5.72111	5.7833	6.23917	5.92692	5.68285	5.58107	6.15266	6.02356	5.80423	6.13664	6.02238	6.05726	6.00625	5.57481	5.91217	6.16845	5.95338	5.88516	5.96772	6.02137	5.95174	6.16419	5.70685	5.78065	6.42577	5.97865	5.59785	6.30211	6.06577	6.11877	5.85129	5.62472	5.95904	5.73894	6.43225	5.60146	5.94701	5.63885	6.01508	6.95038	6.09828	5.98649	6.30372
ANGEL2	6.89401	6.87112	6.90595	7.19361	6.50396	7.47126	5.26193	6.33251	6.406	7.05378	5.36246	6.3497	6.47237	6.67854	6.78473	6.68488	6.39741	6.62475	6.54893	5.15263	6.63944	5.69921	6.47886	6.33418	6.47641	6.18836	6.73671	6.43603	5.29231	6.60667	6.29965	5.78845	6.75346	6.38334	6.52948	6.45499	6.59131	5.15301	7.01994	6.60802	6.93929	5.26965	6.93974	7.16905	6.73001	7.32048	6.35931	6.56719	6.41325
ANGPT1	5.07298	4.8757	5.02377	4.86297	4.74499	4.82701	5.29898	5.08695	4.84052	4.96005	5.03048	5.16489	5.04897	4.91095	4.71729	5.09886	4.76138	5.00714	4.86477	5.754	4.80782	4.80923	4.90439	4.88107	4.94184	4.82089	4.86773	5.03233	4.89834	4.76685	4.51928	4.78291	4.59832	4.89439	4.90677	4.52377	4.9861	4.86073	4.73122	4.42181	5.56209	5.3152	5.7606	5.04377	4.39177	4.57528	4.64169	5.21863	4.87763
ANGPT2	5.72917	5.42486	5.59131	5.43649	5.62303	5.3429	6.04495	5.37549	5.44273	5.37333	5.49617	5.85149	5.75203	5.42982	5.49932	5.53672	5.50935	5.53478	5.371	5.89757	5.50268	5.43853	5.16066	5.46823	5.58807	5.71781	5.38419	5.91794	5.45996	5.5379	5.84785	5.70411	5.50515	6.18191	5.24581	5.67532	5.68133	5.69444	5.85388	5.15006	5.63815	5.221	5.86763	5.21709	5.12137	5.81219	5.69797	5.31158	5.46638
ANGPT4	5.34269	5.28835	5.39254	5.26778	5.32243	5.20906	5.48874	4.91256	5.38715	5.26345	5.27729	5.30951	5.2425	5.38424	5.09559	5.27738	5.43465	5.1588	5.26412	5.25322	5.09409	5.20185	5.2132	5.20864	5.26796	5.28543	5.29243	5.18473	5.14962	5.35441	5.30065	5.28794	5.18942	5.45059	5.23665	5.29734	5.39252	5.43493	5.19683	5.3469	5.27508	5.50038	5.15121	5.29443	5.2886	5.08635	5.18983	5.02822	5.19155
ANGPTL2	5.16848	5.20446	5.25445	5.21147	5.01667	5.28501	5.32226	5.30815	5.37042	5.28965	5.10223	5.03762	5.28298	5.21507	5.13828	5.04359	5.36872	5.44872	5.06225	5.15149	5.27308	5.34452	5.45566	5.25182	5.38699	5.12054	5.31557	5.3578	5.3064	5.26594	5.39111	5.38758	5.27849	5.47686	5.22585	5.29235	5.4274	5.26874	5.23309	5.32609	5.39539	5.34982	5.31797	5.28818	5.32495	5.17576	5.17199	5.33252	5.36931
ANGPTL3	4.14384	4.16238	4.10436	4.13192	4.03566	4.08797	4.59137	4.14598	4.13618	4.09772	4.71891	4.03139	4.09524	4.29464	4.0337	4.31618	4.18226	4.16285	4.09929	5.7775	4.17778	4.09495	4.20904	4.11107	4.08311	4.05286	4.02922	4.14873	4.28901	4.15789	4.05838	4.46938	4.19207	4.44656	4.12588	4.19766	4.22563	4.33951	4.68727	4.31916	3.91866	4.13762	4.39623	4.22901	4.55601	4.80733	4.03411	3.92653	3.89251
ANGPTL4	5.58077	5.62276	5.5106	5.65292	5.46794	5.62578	5.12255	5.61737	5.52935	5.46718	5.53709	5.24102	5.52495	5.36288	5.22668	5.6566	5.66125	5.66352	5.63091	4.91279	5.52057	5.81723	5.77224	5.31809	5.72608	5.21755	5.41737	5.48933	5.48503	5.50348	5.86296	5.15215	5.50204	5.58202	5.75914	5.85131	5.60787	5.76465	5.43641	5.80264	5.37147	5.52483	5.47539	5.3411	5.33745	5.20951	5.52153	5.4268	5.123
ANGPTL7	5.04048	4.93353	4.99539	5.16696	5.10276	4.77076	5.1813	4.944	5.19014	4.8795	5.04373	4.97783	4.86196	4.97877	5.03707	4.84147	4.801	4.95823	4.91815	5.34875	5.0843	4.84469	5.11371	5.15901	5.01058	4.9659	5.39863	5.31962	4.96791	4.89444	5.22421	4.88543	4.88393	4.79522	5.23573	4.63232	5.15246	5.38394	5.37209	4.96765	4.99273	4.95193	5.22558	4.84989	5.2954	5.3041	5.08069	5.06058	4.97061
ANK1	6.03697	5.69732	5.99264	5.86833	5.54296	5.69006	5.66043	5.91668	6.63868	5.85376	5.57219	6.28225	5.77505	5.61431	5.59437	5.71713	6.65006	5.69302	5.81004	5.72828	5.75606	6.52053	5.57707	5.97016	5.57352	5.74333	5.67643	5.8304	5.74858	5.45047	5.94679	5.57945	5.761	5.66283	5.96939	5.80257	5.45462	6.55965	5.3595	6.03738	5.96589	5.72755	5.52764	5.43524	5.56676	5.2372	5.57289	5.37561	5.87097
ANK2	4.75725	4.63957	4.72932	4.76559	4.77344	4.69368	5.17118	4.66103	4.44382	4.50287	4.69295	4.59321	4.54131	4.55064	4.60062	4.6348	4.67777	4.66811	4.70122	5.17842	4.65282	4.66943	4.57858	4.75435	4.59659	4.62091	4.70072	4.78734	4.68433	4.52179	4.65514	4.28228	5.0099	4.64379	4.39552	4.83121	4.71217	4.83289	4.68581	4.63911	4.48963	4.65411	4.59481	4.56406	4.66098	4.66608	4.73266	4.73823	4.72092
ANK3	5.20336	5.16534	5.16266	5.13699	5.11129	5.19474	6.80366	5.20974	5.26857	5.22976	5.46645	5.36109	5.22822	5.08221	5.13571	5.16706	5.29391	5.28014	5.16408	7.21876	5.17349	5.28262	5.29341	5.08381	5.15102	5.26372	5.16901	5.11448	5.3504	5.03971	5.89113	4.95562	6.00421	5.50883	5.01044	5.46407	5.19608	4.94365	5.71893	4.75639	5.00679	5.19764	5.8676	5.43785	4.53891	5.47612	6.07554	5.24698	5.30084
ANKFY1	6.17813	5.99655	6.22762	5.90856	5.94081	6.04251	5.78332	6.12	6.17368	6.09194	5.52162	6.21882	5.77772	6.12819	6.17307	6.41581	5.91381	6.20738	6.14788	5.39521	5.91547	6.11871	6.17753	6.04776	6.07526	6.04724	6.25944	6.05485	6.07697	6.55641	6.49614	5.75293	5.95704	5.91523	5.94885	6.14144	5.99388	6.87537	6.34531	6.15055	5.70604	5.81658	5.98947	5.88128	5.87036	6.41537	5.96494	6.15468	5.95676
ANKH	5.94711	5.9468	6.35521	5.93711	5.58371	5.8868	6.54955	5.98578	6.06627	5.77106	5.93986	6.42413	6.34268	5.84639	5.86274	5.76475	6.1562	6.03448	5.70297	6.03006	5.80015	6.5215	5.75057	6.15342	6.15342	6.02808	5.95183	5.85843	5.74486	5.53439	6.15319	5.30392	5.98854	5.92795	6.37676	5.97255	5.99368	6.73115	5.81322	6.36125	6.40243	6.41485	5.99472	5.38199	6.00021	5.6134	5.67674	5.60342	5.70893
ANKHD1	7.43756	7.34594	7.51594	7.43063	7.31473	7.3678	7.72698	7.53345	7.61511	7.4249	7.31623	7.40169	7.4838	7.43166	7.30624	7.66868	7.47262	7.5506	7.42279	8.63256	7.45076	7.45417	7.50656	7.38645	7.26052	7.14623	7.36183	7.45964	7.56303	7.39661	7.85624	7.6754	7.58292	7.51374	7.71553	7.9371	7.82542	7.49655	8.15728	7.31029	7.67849	7.71252	7.59355	7.50184	7.42376	8.02707	7.89919	7.76814	7.41526
ANKLE2	7.26211	7.07	7.24226	6.98262	7.22838	7.16767	6.26955	7.24056	7.24263	7.21946	7.67649	6.96571	7.37885	7.39534	7.4022	7.3126	7.30921	7.50857	7.22961	6.4578	7.24854	6.91488	6.91496	6.92153	6.87547	7.07607	7.29754	6.81857	7.30299	7.10249	6.96929	7.03617	7.07733	7.32974	7.1434	7.39091	6.91347	7.34483	6.89059	7.29611	6.63486	7.89932	7.19017	7.02103	7.0747	7.35066	7.35538	7.18723	7.08597
ANKMY1	5.90644	5.86999	5.81983	5.90668	5.59032	6.01836	5.60721	5.93405	6.02675	5.71514	5.47448	5.67978	5.60029	5.98588	5.65176	5.86693	5.69699	5.79464	5.99968	5.72158	5.74869	5.95331	5.78247	5.87427	5.96913	5.64164	6.04708	5.55287	5.33534	5.71048	6.12275	5.91496	5.45153	6.12311	5.90215	5.73293	5.48709	5.72834	5.97541	5.49502	5.75789	5.6583	5.77017	5.7876	5.8408	5.67812	5.93374	5.83685	5.50923
ANKMY2	6.57508	6.23231	6.48062	6.75115	6.24374	6.84995	5.63456	6.0069	6.0059	6.23829	5.55717	5.5927	5.71396	6.22007	6.26547	6.0493	5.77851	5.85548	6.05069	5.79123	6.06811	5.49371	6.16748	6.25051	5.9514	5.63226	6.22866	5.78517	5.78363	6.22875	5.74764	5.99629	6.4041	6.10669	5.71644	5.48223	5.98093	6.35085	6.23671	5.8491	5.3595	5.58611	6.26515	6.48866	6.3473	7.22227	5.70299	6.28579	6.30731
ANKRA2	6.95312	7.47394	6.82002	7.6361	6.46955	7.23032	8.23505	7.5323	6.81719	7.49466	6.15152	6.59598	6.4787	6.87175	6.5004	6.98502	7.16117	7.12059	6.98159	5.75657	7.41871	6.71706	7.06983	6.71573	7.18279	6.87905	7.2813	6.82994	6.63732	6.96769	7.23825	6.90416	7.435	7.1799	6.91717	6.57285	7.048	7.14105	7.95048	6.70807	7.74145	6.51572	6.78007	7.62087	7.30406	7.25767	6.48689	7.05714	6.69544
ANKRD1	4.93722	4.7956	4.82863	4.95293	4.90669	4.90734	6.817	4.89155	5.11129	4.90254	5.43872	4.97681	4.93555	4.93731	5.01682	4.96372	4.92309	4.94412	4.8099	5.32789	4.90639	5.03221	4.85715	4.8848	4.89584	4.82921	4.81296	4.92288	4.97451	4.969	5.46175	5.02652	4.90168	5.25352	4.84338	4.62317	4.89533	5.30608	4.77236	5.06435	4.79802	5.03091	4.9642	4.7663	5.13387	4.85189	5.31793	4.66724	4.70194
ANKRD10	8.07343	8.21386	8.34795	8.62895	8.09578	8.34879	7.00707	8.34304	7.64813	8.37789	7.26762	7.8361	8.12634	8.03389	7.74571	7.97361	8.1715	7.96399	7.77412	7.57311	8.33595	7.6458	8.10691	7.72886	8.20532	7.51518	8.07579	7.28888	7.13958	8.28313	8.11717	7.87126	8.22732	8.50648	7.93888	7.81118	8.40145	7.37452	8.25997	8.11909	8.02992	8.14234	7.49493	8.24304	7.8385	8.42375	7.83664	8.1932	7.58879
ANKRD11	6.05032	5.93168	6.00634	5.72433	5.66292	5.68726	5.95799	6.02954	5.92402	5.85894	5.35293	5.73613	5.8623	6.03217	5.92366	6.03773	6.1175	5.92913	5.81683	5.63144	5.82729	5.66535	5.79479	5.67601	5.90073	5.78786	5.96615	5.78461	5.36159	5.90434	6.31421	6.15356	5.76405	5.8047	5.88183	6.01908	6.16041	5.9315	5.76449	6.01599	5.86783	6.06611	5.89572	5.84572	5.66313	5.89173	5.96484	5.88199	5.67741
ANKRD12	7.89037	7.09609	8.13786	8.21418	6.67358	7.71862	7.26957	7.49037	6.75166	7.95143	7.8007	7.16925	7.11931	7.69823	7.03097	7.25483	7.81894	7.69929	6.45806	6.21189	7.27421	6.51228	6.7345	7.04374	6.99179	6.95098	7.0897	6.72613	6.63935	7.48474	6.87824	7.43451	7.91814	7.29018	7.55363	6.61526	7.44117	6.62755	7.6102	6.81016	7.39397	7.92266	6.95816	7.93795	7.6079	7.83359	7.39742	7.43005	7.40092
ANKRD17	7.25932	7.34695	7.77512	7.60456	7.72276	7.34145	7.4925	7.68296	7.16268	7.68497	6.89288	7.32264	7.00949	7.55086	7.43967	7.12223	7.21916	7.14638	7.34645	6.65766	7.25526	6.70387	6.9859	7.2875	7.30201	7.30176	7.06642	7.43197	6.50543	7.70813	7.5759	7.14247	7.41436	7.39989	7.40191	7.1801	7.49821	7.26436	7.99328	7.36157	7.22471	7.62092	7.10329	7.12596	7.40274	7.53268	7.48689	7.01512	7.55451
ANKRD2	5.69056	5.75995	5.77542	5.68213	5.82742	5.67609	5.84028	5.7602	5.84177	5.69129	5.77188	5.70021	5.67	5.79548	5.75438	5.9215	5.78651	5.84418	5.74117	6.75376	5.65591	5.66872	5.67325	5.79459	5.72373	5.85448	5.58036	5.77729	5.88789	5.62548	5.74897	5.74385	5.91014	5.37684	5.88048	5.5905	6.41993	6.06674	5.04092	6.22329	6.36238	5.76124	6.00925	5.57978	5.81673	5.58662	5.64869	5.78536	5.94847
ANKRD26	4.96122	5.07273	4.93924	4.76903	4.87362	5.07	6.53994	4.91481	4.81757	4.95474	4.84888	5.12737	4.86555	5.09345	5.08859	4.78703	5.16266	4.78274	4.80959	5.12812	4.78575	5.1654	4.92715	4.84267	4.7173	4.95197	4.62411	4.9309	4.8507	4.90253	5.05188	4.82258	5.19811	4.99935	4.9598	4.69226	4.8776	4.75857	5.39436	4.97856	4.99545	4.44425	5.30402	4.93359	4.93359	5.56437	4.77966	5.09816	4.93316
ANKRD27	7.29895	7.10068	7.18109	7.31597	7.54701	6.99541	9.34515	7.06541	7.06545	7.05683	7.67079	7.61622	7.29668	7.20018	7.0686	6.86648	6.87944	7.03169	7.18104	7.74273	7.30173	7.15388	7.11368	7.34347	7.09936	7.26958	6.90532	6.91714	6.91408	7.15501	6.46836	7.48279	8.00713	6.67453	6.47757	6.34553	7.98988	7.32248	7.31477	6.56868	6.27587	7.97403	7.39628	7.47636	7.50815	7.44897	7.32793	7.40671	7.91438
ANKRD28	6.57294	7.03167	7.01448	6.84683	6.66682	6.5339	6.38876	7.09641	6.76261	6.65431	6.24974	6.88852	6.43257	6.46908	6.52251	6.76308	6.47728	6.32675	6.38267	8.86105	6.8143	6.29131	6.41415	6.64568	6.52227	6.8945	6.71651	6.64015	6.68565	6.50747	6.09536	6.81287	6.34008	6.06564	8.00468	6.16762	7.79552	8.15701	6.26653	6.62241	7.86188	6.39909	6.42006	8.40575	8.3023	6.61321	7.27712	7.48076	7.63587
ANKRD36	5.55643	5.74077	5.47657	5.73256	5.69665	5.98365	5.64752	5.48043	5.6759	5.6598	5.49428	5.99401	5.8586	5.67753	5.72473	5.80259	5.5491	5.75572	5.80267	5.80752	5.70366	5.44832	5.77821	5.73842	5.51982	5.64837	6.11637	5.78318	5.8298	5.50918	6.11591	5.44296	6.035	6.38072	5.87116	5.48145	5.7934	5.75944	6.15014	5.5366	6.17164	5.66422	5.95564	5.45312	5.86143	6.14962	6.08465	5.55309	5.34455
ANKRD36B	5.90056	5.56114	6.15717	6.15622	5.82938	6.09579	6.09197	5.45146	5.99415	5.92253	5.71209	6.40595	6.26117	6.11032	6.10749	5.88876	5.83713	5.85748	5.85448	5.886	5.93204	5.90136	5.95997	6.24757	5.7199	6.36586	7.34094	5.93497	6.69968	6.22936	6.27254	5.40877	6.43107	6.72689	5.87193	5.76927	5.97803	5.59169	6.38731	5.50753	6.16737	6.04652	6.38829	5.60175	5.96319	6.44531	6.4195	5.8618	5.85327
ANKRD40	6.73498	6.62806	6.67691	6.64843	6.78544	6.5223	6.04622	6.97464	6.84328	6.8823	6.41164	7.04404	6.75451	6.57033	6.62007	6.58081	7.02323	6.99811	6.5875	5.99575	6.73687	7.18239	6.83996	6.82722	6.72994	6.87	6.86803	6.4012	6.56774	7.00675	6.85273	6.36659	7.05157	7.01401	6.34519	6.81888	6.53061	6.56683	6.9933	7.15134	6.35905	6.39999	7.22867	6.84811	6.79712	7.08448	7.09537	6.638	6.66396
ANKRD46	5.81847	5.75147	5.75652	5.86683	5.56636	6.40716	5.23109	5.52397	5.26174	5.77488	5.24605	5.34967	5.34829	5.59667	5.36732	5.43275	5.21469	5.78121	5.52929	5.01976	5.60815	5.07925	5.24231	5.36435	5.36636	5.1557	5.73654	5.23294	5.07167	5.20514	5.30825	5.23334	6.3598	5.58643	5.28237	5.38865	4.62108	5.59448	5.79268	5.6771	5.40066	5.20163	5.59278	5.54868	5.64148	5.34114	5.17304	5.41741	5.52446
ANKRD49	8.13073	7.49107	8.02101	9.26277	7.31687	8.53714	6.29056	7.05902	6.79208	8.44056	6.35072	6.54924	6.98434	8.02614	8.07313	7.1708	7.87568	7.77306	7.26397	6.33872	7.88688	6.50546	7.32593	7.06848	7.52298	6.87891	7.2609	6.56861	6.50154	8.00601	7.60115	7.17445	8.15038	7.0961	6.64417	6.61405	7.70452	6.52639	7.45687	6.50672	6.36058	6.55084	7.12494	8.56572	7.71266	8.08996	7.52358	7.05175	7.81735
ANKRD53	5.65019	5.51543	5.61251	5.48067	5.46256	5.42179	5.70867	5.48889	5.32218	5.46645	5.28033	5.45797	5.38068	5.46174	5.43449	5.37454	5.26418	5.37167	5.4109	5.3848	5.33298	5.36361	5.62267	5.55692	5.51425	5.59179	5.39323	5.34722	5.52796	5.5834	5.31165	5.60061	5.0145	5.40679	5.39072	5.27893	5.54412	5.55012	5.28488	5.38461	5.46508	5.39894	5.61795	5.44233	5.48948	5.45275	5.42424	5.52434	5.21541
ANKRD55	6.1919	7.72699	6.89476	6.18877	5.93177	6.45998	5.55344	6.82973	6.27824	8.95167	6.85816	5.76429	6.35435	6.13876	8.28711	5.74703	7.39181	6.77108	6.43292	5.47642	7.52676	6.02158	6.15943	6.72943	6.60369	6.53027	7.04206	5.88899	5.88785	5.76417	5.15975	6.72524	6.31717	6.95008	6.32305	5.72626	5.80056	6.15509	5.36157	7.94583	6.15583	7.59052	6.15056	7.17336	7.06027	5.61664	5.88616	6.08698	6.10235
ANKRD6	5.68344	5.73935	5.67192	5.55772	5.65094	5.48294	7.40991	5.59881	5.56862	5.59048	5.77879	5.43895	5.50666	5.60531	5.65198	5.72688	5.50513	5.65353	5.50774	5.45331	5.49438	5.54568	5.5551	5.58482	5.53808	5.56181	5.54336	5.6997	5.44361	5.51119	5.73003	5.77948	6.06171	5.18079	5.3421	5.33954	5.38747	5.66155	5.64185	5.0983	5.69464	6.00188	5.6163	6.16449	6.04495	5.5861	5.88018	5.49094	6.07505
ANKS1B	4.60178	4.555	4.65922	4.53556	4.62467	4.61975	5.5466	4.63831	4.56101	4.66321	4.99404	4.71621	4.61491	4.58975	4.50367	4.51712	4.70413	4.60035	4.63608	4.65381	4.55079	4.63835	4.59876	4.49584	4.57712	4.61464	4.67342	4.62912	4.97416	4.53566	4.46208	4.89314	4.63853	4.37816	4.60186	4.51313	4.51449	4.3216	4.53114	4.74225	4.67006	4.38877	4.59169	4.61171	4.79462	4.65705	4.78833	4.46616	4.5037
ANKZF1	7.32427	7.24219	7.4117	7.27707	7.1069	7.29086	6.81576	7.19316	7.47141	7.26757	6.84905	7.34277	7.25039	7.28918	7.16387	7.27971	7.35596	7.24879	7.36494	8.53849	7.29128	7.60298	7.34751	7.47511	7.4304	7.19775	7.42894	7.42406	7.79921	7.32173	7.48086	7.57647	7.46506	7.76977	7.00026	7.74394	6.78408	7.0666	7.64966	7.1474	7.7518	7.54953	7.53518	7.1952	7.36765	7.18045	7.67577	7.37682	7.33987
ANO1	5.03505	5.31755	5.14802	4.90542	5.06564	5.31642	5.12283	4.9527	5.35215	5.26526	5.2012	4.80407	5.14556	4.97474	5.30012	5.08857	5.08213	5.11257	5.15915	5.20392	5.31151	5.07979	5.06936	4.92797	5.07137	4.98953	5.21028	5.03535	4.92523	5.05795	5.11944	5.04133	4.94875	5.21167	5.06146	5.17821	5.04493	5.38728	4.98871	5.26219	4.86932	5.12014	5.04114	5.08154	5.19197	4.78826	5.0316	5.19342	5.10148
ANO10	7.45978	7.89046	7.58881	7.28577	7.76201	7.10074	6.99067	7.95968	7.43316	8.14812	6.9134	7.39254	8.05714	8.62533	8.40603	8.10185	7.91352	7.81699	8.28015	7.04101	7.89968	7.8531	7.78078	7.96206	7.97518	7.0809	6.96486	8.34748	8.06618	7.7425	8.3486	8.54564	7.3601	7.78551	8.39502	8.165	8.47756	7.88097	8.15319	8.27705	7.51718	8.096	7.59242	7.90415	7.75838	7.4449	7.96349	7.98731	7.92236
ANO2	5.12175	5.02156	5.1297	4.8457	4.95407	4.98035	4.98405	5.29208	5.50404	5.16522	4.83644	4.94883	5.01039	5.12407	4.90363	4.76582	4.89795	5.04147	5.02185	5.02927	5.038	5.36181	5.12565	4.90697	5.14274	5.06493	5.00683	5.07007	5.12416	5.09464	5.2752	4.98925	4.84522	5.00471	4.85911	5.05117	4.91126	5.11571	4.75434	5.16314	4.91205	5.158	5.07487	4.86712	5.00381	5.07959	4.98327	5.2116	4.96053
ANO3	4.71372	4.76429	4.66559	4.94845	4.79071	4.59088	4.84627	4.63156	4.71956	4.73428	4.92591	4.87277	4.85846	4.71904	4.83516	4.88102	4.98499	4.80647	4.68054	4.95424	4.66874	4.86831	4.81042	4.66068	4.90905	4.8991	4.59562	4.9252	4.87966	4.91626	4.83915	4.94197	4.77164	4.80562	4.73985	5.0593	5.00671	5.04112	4.66609	4.65627	4.7977	4.62807	4.75932	4.68422	4.82774	4.79632	4.72889	4.94146	4.80214
ANP32A	9.08143	10.3725	9.70976	9.01358	9.98192	8.82188	10.2494	9.74596	8.92427	8.92174	9.5156	8.98447	8.77243	8.8067	8.91325	8.72116	9.22469	8.91957	10.2336	8.56598	10.6507	10.2754	10.3671	10.5776	10.4813	10.2183	8.81077	9.40873	8.85144	9.48897	10.2306	10.2413	9.9879	10.3351	10.0037	10.7932	10.2306	9.21504	9.62332	10.1921	9.33201	9.53366	9.36508	8.89714	8.5401	9.22047	9.15227	9.62332	8.6939
ANP32B	11.0126	10.6226	10.9758	10.8052	11.3592	11.2117	7.48821	11.0647	11.0857	10.6406	10.8998	11.3852	11.252	11.1981	10.8089	10.7581	11.2853	10.5177	10.8429	7.74891	10.4583	10.9269	10.4374	10.9923	10.4521	10.7509	11.2789	10.8896	11.0949	10.1584	11.284	9.93511	11.3422	11.2452	11.4258	10.6609	10.3138	11.0572	9.94921	11.148	11.2636	9.97108	10.7588	8.4319	9.51485	10.1113	9.59514	9.85245	9.97564
ANP32C	6.8683	6.92506	6.96512	6.81827	7.0569	6.66645	7.8521	6.97649	6.6639	6.80802	7.09454	7.06146	6.70492	6.66118	6.79462	6.78897	6.86552	6.78269	7.04059	7.82453	7.05286	6.99916	7.19681	7.06412	7.13597	7.19108	6.84759	6.9106	7.21436	6.81802	7.30375	7.27	7.73934	7.4339	7.21946	7.86195	7.46363	6.9828	7.40921	7.19726	6.91935	6.77556	6.8641	6.47981	6.6978	6.7725	7.09697	6.90758	6.62514
ANP32D	5.30194	5.24497	5.2012	5.14867	5.67359	5.13762	5.79572	5.38006	5.37761	5.12115	5.82401	5.17136	5.22635	5.38829	5.55014	5.46409	5.4297	5.28711	5.17205	5.28149	5.19281	5.32798	5.31372	5.15059	5.23138	5.33662	5.38693	5.21671	5.32848	5.15281	5.28181	5.41984	5.29799	5.64706	5.56506	5.51838	5.64566	4.8645	5.26108	5.75616	5.64921	5.41579	5.26036	5.28298	5.15793	5.25799	5.15488	5.38575	5.18035
ANP32E	7.61858	8.23187	8.24566	8.30083	7.53628	7.53916	7.81459	8.36855	7.87338	8.12895	7.65168	7.63993	7.42358	7.63954	7.50221	7.35667	7.98564	7.47869	8.2166	7.60337	8.06811	7.73172	8.03737	7.93458	8.5023	7.59907	7.95036	7.25324	8.45339	7.81153	8.20945	7.81186	8.35963	7.36795	7.79528	8.40793	7.92828	8.11727	7.29212	8.72509	6.8376	7.57586	6.9151	8.23053	7.9943	7.54796	7.84243	7.98602	7.19659
ANPEP	10.1538	10.3753	10.1457	9.47328	9.342	8.76713	9.20072	10.216	9.89772	10.1928	10.1538	10.7128	10.2516	11.1695	11.3476	10.671	11.0042	10.4616	10.7938	7.41702	10.2197	10.6778	10.0299	10.1702	10.6627	10.4321	9.60567	10.5917	11.0883	8.38498	11.6154	10.719	11.042	10.4839	10.8069	11.5793	10.8212	10.8143	10.2034	10.1229	9.64681	10.1879	10.0535	9.88122	9.40576	9.33718	10.7929	11.1593	9.8611
ANTXR1	4.72936	4.75833	4.85191	4.85126	4.76539	4.84943	5.15065	4.87551	4.77948	4.83659	4.94631	4.80196	4.8592	4.72611	4.81483	4.76287	4.88158	4.83886	4.73508	5.15891	4.80663	4.85125	4.80313	4.78943	4.79568	4.89924	4.86826	4.867	4.87298	4.8508	4.65809	4.85725	4.77869	4.91679	4.95421	4.85302	4.81953	4.40432	4.7524	4.70877	4.88674	5.33737	4.93946	4.80775	5.00378	4.9664	4.96748	5.2296	4.63701
ANXA1	11.7514	12.3492	12.09	12.2467	12.0929	11.5479	8.34446	11.1485	11.6681	12.2241	12.3072	11.1708	12.2316	12.4633	12.8521	12.129	11.5223	11.5244	11.6019	8.18515	12.2576	10.5606	11.3814	11.9226	11.5223	11.1587	11.4708	11.9377	10.8989	12.6539	9.08619	11.4031	10.1974	10.6469	12.292	10.6626	11.4824	10.7782	9.95532	11.9394	11.2931	10.071	11.1511	13.6613	13.1122	11.3817	12.0187	12.7366	12.2107
ANXA10	4.84339	4.76059	4.80497	4.74317	5.01321	4.83607	5.05308	4.77958	4.82879	4.86482	4.81855	4.81682	4.79118	4.84394	4.87998	4.82273	4.85612	4.7681	4.85403	6.90802	4.73117	4.78861	4.87192	4.90511	4.8958	4.89218	4.86898	4.87831	4.81247	4.66108	4.61531	5.20825	4.59901	4.9538	4.76009	5.08023	4.91679	4.82961	5.0353	5.01214	5.07938	4.89488	4.05979	5.26855	4.76885	5.05938	4.94078	4.76009	4.7332
ANXA11	8.87774	8.38904	9.01581	8.21004	8.43113	8.1483	7.48012	9.02767	8.854	8.75181	8.19015	9.06319	8.97475	8.84428	8.68464	8.75737	8.83201	8.75147	8.94276	7.35448	8.65826	8.78036	8.90166	9.62001	8.95746	9.10797	9.03658	9.21669	9.25953	9.01491	8.85172	8.90908	8.44213	8.04803	8.59982	9.01248	8.40941	8.62658	8.07419	8.1091	8.78933	8.57986	8.70588	8.1239	8.47304	7.65936	8.77464	8.79492	8.95082
ANXA13	4.61745	4.54424	4.56776	4.53677	4.84227	4.58911	5.18859	4.59656	4.71313	4.61408	4.80969	4.67396	4.67383	4.57436	4.62221	4.65999	4.76495	4.59369	4.62714	4.90003	4.57617	4.63923	4.65208	4.73919	4.60668	4.68162	4.64026	4.73956	4.70929	4.69573	4.60036	4.61879	4.36242	4.66048	4.91145	4.75144	4.57298	4.43084	4.7485	4.76795	4.5528	4.92528	4.34625	4.67552	4.84598	4.67827	4.61307	4.72613	4.69587
ANXA2	9.49522	9.83752	9.32951	9.3691	11.1362	9.65148	7.40893	9.24825	9.67638	9.20888	9.26878	9.60403	9.80577	9.49695	10.2454	10.1652	9.18932	9.713	8.99106	8.07526	9.3511	9.50788	9.41393	8.33463	8.92288	9.65997	9.19313	9.1978	9.4501	8.92854	9.91747	8.91314	9.86157	9.29216	9.0915	9.8583	9.51909	9.38954	10.0094	9.801	9.08128	8.9364	10.0471	9.37582	9.35141	9.72118	9.71231	9.20176	9.44674
ANXA2P1	5.97386	7.77899	6.08399	5.93676	8.56887	5.98729	5.06074	6.01496	5.57029	5.51772	6.01365	6.26786	5.58122	5.6234	5.96859	5.57529	5.42742	5.3771	6.41756	5.8965	6.77812	6.99738	6.89642	6.11368	6.55429	7.22671	5.77317	6.07139	6.11854	5.83703	6.48988	5.3483	6.18618	5.94551	6.08913	6.84419	5.92939	6.80571	6.7638	7.07297	6.13395	5.60203	6.5111	6.18505	6.12962	6.21133	6.30769	5.44976	6.19461
ANXA2P2	11.2295	11.1041	10.9709	11.2295	11.4112	11.0832	11.1826	11.3523	11.3281	11.2295	11.1311	11.3281	11.4112	11.2295	11.2063	11.2754	11.2063	11.3523	11.1826	11.3281	11.1826	11.3523	11.3523	11.3028	11.0832	11.4112	11.2295	11.3028	11.2754	11.3281	11.5326	10.7751	12.1136	11.0926	10.8286	12.2829	11.3755	11.1394	11.6747	11.9173	10.9917	10.227	11.8082	10.8658	10.9875	11.4026	11.4887	10.8824	11.2845
ANXA2P3	4.99881	5.83326	5.29815	5.39086	6.23399	5.25865	5.74244	5.2365	5.4162	5.16263	5.49014	5.3383	5.20188	5.33719	5.37243	5.3084	5.49636	5.24287	5.37127	5.30014	5.35909	5.53304	5.59219	5.22199	5.33019	5.636	5.13633	5.24331	5.28914	5.45989	5.10864	5.68722	5.37233	5.49834	4.82664	5.59063	5.27755	4.97158	5.7248	5.76777	5.09209	5.67985	5.06717	5.86598	5.61651	4.9283	5.83197	5.1156	5.12903
ANXA3	10.775	11.4673	11.0619	11.704	9.65945	9.4704	7.7977	10.7045	9.58864	11.4908	11.6144	9.86615	10.3704	10.9477	10.7791	9.22237	10.9966	10.1525	11.5638	7.85166	12.3263	9.88831	11.0841	11.6144	11.5178	10.195	9.66838	10.8168	9.88201	11.7301	9.54507	10.6563	9.54507	9.22494	10.8582	9.18231	10.5418	9.7817	9.45611	10.8582	9.70054	10.7998	9.78424	11.8639	11.7458	9.05098	11.1993	10.8618	11.647
ANXA4	7.37875	8.3147	7.831	7.58074	9.28537	7.79552	7.27451	7.65454	7.17955	7.23849	7.05511	7.24814	7.00722	7.357	7.31807	6.99383	7.10529	7.10692	7.48632	7.23422	8.10145	7.20928	7.80575	7.54456	7.52226	7.55938	7.0675	7.16428	7.08332	7.65082	6.35232	6.91861	7.77479	6.91464	7.38849	7.3136	7.41459	7.06215	7.70514	7.64489	7.10975	7.27216	7.82843	7.72259	7.77684	8.20313	7.35907	7.67823	7.24768
ANXA5	10.9969	10.6114	10.4357	10.5106	11.8876	10.8144	8.22678	10.3982	10.92	10.8868	11.3721	11.2264	11.4977	10.955	11.4429	11.3562	10.8382	10.9804	10.7671	8.15463	10.8213	10.4977	10.6884	10.1358	10.5979	10.8832	10.8175	10.633	11.0617	11.3187	10.5283	10.5553	10.7482	10.3257	11.0056	10.7549	11.2984	10.0301	11.7136	11.3957	10.0562	9.06465	10.7919	11.0551	11.0476	11.6857	10.8917	11.2452	10.0782
ANXA6	7.81902	8.00344	7.87245	7.78247	8.14768	8.25057	7.9264	7.45648	8.64651	8.1197	7.43505	7.93898	8.37574	8.24895	8.45015	7.61239	7.44634	7.99377	7.79186	7.43667	7.79922	7.77794	7.70079	7.66539	7.39273	7.99888	8.60668	7.38946	8.38256	8.32654	8.91994	6.87682	7.50773	8.09695	7.55263	7.78638	7.39923	7.28265	8.13717	8.14227	7.08532	7.42572	8.04579	7.54458	7.59759	7.5476	7.87407	7.53699	7.91963
ANXA7	8.84696	8.60418	8.87721	8.7102	9.15251	8.84188	7.53224	8.80698	8.57632	8.87361	8.66676	8.7817	8.88121	8.8673	8.62745	8.92499	8.75037	8.59583	8.54061	7.7837	8.91677	8.54365	8.79046	8.71097	8.61847	8.71044	8.79756	8.63742	8.33453	8.89052	9.41074	8.59277	8.07718	8.01604	8.55521	8.92652	9.13437	9.04367	8.54517	8.4259	8.58296	8.45882	8.64793	8.44199	8.34054	8.18026	8.6997	8.55521	8.6997
ANXA8	5.2828	5.1996	5.2568	5.37895	5.36784	5.40739	5.41725	5.38328	5.15932	5.47288	5.42749	5.48096	5.27113	5.38595	5.36045	5.29509	5.29074	5.35712	5.48062	5.21179	5.10109	5.29789	5.38102	5.24838	5.29071	5.36836	5.22774	5.26565	5.63463	5.27538	5.26149	5.4765	5.302	5.14213	5.41261	5.35218	5.39987	5.45706	5.3488	5.40304	5.26401	5.44028	5.30995	5.32893	5.42332	5.21982	5.40571	5.37834	5.27812
ANXA9	5.61477	5.46743	5.72891	5.62111	5.51194	5.67334	5.93845	5.62727	5.68707	5.39023	5.70349	5.62769	5.63631	5.45872	5.56655	5.64133	5.56489	5.56005	5.51392	5.76753	5.71304	5.70922	5.56893	5.61362	5.39302	5.32899	5.45777	5.56945	5.43473	5.69622	5.65472	5.91609	5.30689	5.82492	5.69958	5.74655	5.71934	5.80848	5.53053	5.52554	5.63034	5.49676	5.53281	5.65233	5.53778	5.52611	5.65041	5.71649	5.53025
AOAH	9.71198	10.1078	9.65136	9.74063	9.21488	9.57625	7.47211	9.62559	9.70712	10.3698	9.17741	9.53221	9.67893	10.2689	9.752	10.2023	10.0717	9.64131	10.2997	7.40903	9.93933	10.2708	9.78065	9.53938	10.2439	9.65749	9.30945	9.78821	9.68412	9.68753	9.54264	9.74476	10.0588	10.2616	9.66705	10.5002	10.0562	8.80126	10.321	9.78947	9.38275	11.0095	10.5656	8.69652	8.90519	10.862	8.86439	9.97261	8.49469
AOC2	5.50668	5.42958	5.70355	5.39021	5.50818	5.41684	7.70918	5.63438	5.5487	5.53899	5.45873	5.61082	5.4866	5.48283	5.39503	5.69615	5.66234	5.61433	5.4317	7.32454	5.51004	5.58532	5.68711	5.48476	5.52544	5.55453	5.3337	5.55154	5.54316	5.47762	5.43845	5.97857	5.75546	5.39434	5.63411	6.0565	5.52445	5.32973	5.6558	5.31707	5.41561	5.93619	6.47414	5.46877	5.39535	5.67158	5.42412	6.06221	5.34489
AOC3	6.21973	5.64658	6.29653	5.67787	5.5063	5.7536	5.31965	5.94013	5.53834	5.54299	5.67892	5.7957	5.4039	5.43111	5.66668	5.61187	4.55431	6.13023	5.73726	4.62522	6.35868	5.98764	6.01844	5.61946	6.26911	5.78283	5.38891	5.40229	5.29797	5.61801	5.57209	4.64721	5.80231	5.92109	5.22322	6.05486	4.07838	5.48062	6.20906	5.35862	5.58184	6.82874	5.86924	5.88954	5.66473	5.34469	5.32969	5.95943	5.59104
AOX1	4.36538	4.28485	4.2932	4.28668	4.53015	4.11506	4.60713	4.15501	4.46301	4.53564	4.41112	4.25787	4.2975	4.25018	4.29084	4.46138	4.44406	4.48953	4.4419	4.36151	4.22499	4.5698	4.38652	4.31094	4.3945	4.43931	4.51769	4.43742	4.45566	4.33071	4.38113	4.161	4.52099	4.27471	4.29025	4.59874	4.37181	4.26917	4.2153	4.36428	4.24086	4.41785	4.42193	4.53904	4.42818	4.45831	4.39939	4.43571	4.40856
AP1B1	6.90205	7.12509	6.97263	6.62407	7.92196	6.9255	6.19873	7.06508	7.06728	6.74025	6.30117	6.79264	6.98697	7.10106	7.0044	7.00511	6.7219	6.87055	6.95071	6.29793	6.70498	7.13911	6.91977	6.75421	6.82505	6.92385	6.67284	6.80789	6.48464	6.60099	6.61302	6.17022	6.96267	6.61869	6.76289	6.99307	6.888	5.84426	6.52289	6.89238	6.63764	6.30572	7.1933	6.89879	6.97515	7.01544	7.1163	6.79083	7.31081
AP1G1	7.92861	7.69909	8.35798	8.4063	8.04411	7.87445	6.91425	8.55149	7.86889	8.11224	7.71864	8.37241	8.17966	8.36815	8.50014	8.39462	8.26888	8.25549	8.08664	7.21047	8.46027	8.01751	8.2066	8.30421	8.01284	8.17476	7.90099	7.84063	8.00472	8.08199	8.32438	8.10229	7.82908	7.75739	7.83474	7.74164	8.19933	8.21019	8.13993	8.03903	8.16627	8.60565	7.9869	8.08918	8.7539	8.10901	8.87217	8.13993	8.93667
AP1G2	6.65522	6.76037	6.62191	6.72719	6.74999	6.92876	7.51312	6.57003	6.93458	6.43361	6.82636	6.58987	6.44204	6.58539	6.77423	6.64591	6.31355	6.89746	6.90422	6.06484	6.71203	6.83267	6.83102	7.03118	6.69137	6.92379	7.07926	6.72558	6.94636	6.92737	6.75008	5.93757	6.37482	6.4504	6.82721	6.83039	6.70674	6.81498	6.67211	6.13558	6.4784	6.79947	6.72198	6.70819	6.9768	6.74946	6.66739	6.73637	6.95035
AP1M2	4.94984	4.92866	5.23049	4.85351	4.92677	5.11925	4.98255	5.16849	5.07879	5.06567	4.97338	5.20598	4.96282	4.85916	4.98842	5.00639	4.88609	5.20619	5.15482	4.68946	4.94183	5.00422	5.08083	4.96536	5.24769	5.03171	4.97874	5.06863	4.91788	4.70643	4.78138	5.03508	5.05587	5.04472	5.22854	5.10314	5.15456	5.22142	5.00536	5.01662	5.00872	5.1241	4.93214	4.90882	5.04551	4.85577	4.82253	4.98158	5.02704
AP1S2	8.97145	8.6831	8.48677	9.07772	9.3164	8.84534	6.14333	8.00961	8.27596	8.02861	8.36638	8.22104	8.46377	8.76861	8.73634	9.34199	8.5536	8.9235	8.09538	6.10094	8.40674	7.47412	8.1975	7.95725	8.34621	8.20919	7.64551	8.20042	7.77081	7.93564	7.69599	7.56705	7.87897	7.64141	7.42513	7.19308	7.78133	7.27922	8.7259	8.7307	8.78811	8.02365	8.5777	9.0154	8.85194	9.96664	7.89673	7.85393	7.85926
AP2A2	6.41713	6.42301	6.44335	6.31158	6.64196	6.39887	6.15786	6.12162	6.45415	6.38528	6.00193	6.67483	6.62184	6.43591	6.6189	6.30637	6.10003	6.56177	6.51604	7.58333	6.36808	6.5344	6.53044	6.41296	6.13989	6.58112	6.58528	6.66602	6.61867	6.49499	7.06323	6.63202	6.84243	6.09571	6.29834	7.28366	6.58486	6.84274	6.242	6.23746	6.8248	5.81479	6.38679	6.56676	6.69025	6.11365	5.84906	6.40749	6.99667
AP2B1	7.76095	8.11651	8.01273	7.72987	7.82784	8.04637	6.94889	8.22913	8.77486	8.10704	7.88327	8.19727	7.95178	7.84764	7.9206	7.98747	8.52848	8.29609	8.64603	7.82655	8.08524	8.94828	8.17736	7.96953	8.36734	7.79387	8.27795	7.74372	7.64848	7.80499	7.69195	7.86017	7.90594	8.15127	8.40105	7.74126	7.81511	8.68697	7.76322	8.59192	8.22187	8.4586	7.90316	7.49042	8.2121	7.35583	7.41786	7.727	8.18501
AP2M1	9.8171	9.48483	9.58626	9.06137	9.78242	9.2661	7.5063	9.77718	9.93779	9.16076	10.2564	10.19	9.75142	9.37969	9.46526	9.7393	10.2082	9.73455	9.54846	7.85797	9.30928	10.2793	9.25636	9.81199	9.66208	9.84483	9.60903	9.95626	10.0416	8.93669	9.51149	8.44075	9.29886	8.65933	9.55633	9.35922	9.15668	10.4053	8.22296	9.54211	9.33106	9.33774	9.53808	8.51914	9.06414	8.51129	9.54755	9.23759	9.46878
AP2S1	9.86646	9.71595	9.60559	9.48792	10.4937	9.69042	8.08112	9.99803	10.0802	9.56766	10.5422	10.1315	9.77259	9.76014	9.94443	10.0489	10.2983	9.74691	9.78353	8.12004	9.6885	10.0412	9.94443	9.89344	9.65488	10.0294	9.89754	9.87967	10.1544	9.57588	10.3643	9.02369	9.87492	9.71156	9.82973	10.1271	9.81837	10.6927	9.5582	10.2335	9.73829	9.31664	9.63288	9.04984	9.34866	9.1782	9.16505	9.20515	8.94029
AP3B1	8.0343	8.28109	8.21654	8.22645	8.53414	8.26266	6.05622	8.39135	7.95129	8.38143	8.29071	7.91295	8.29557	8.25752	8.3245	8.3679	8.18193	7.92325	8.08326	5.8538	8.29962	7.92504	8.04983	8.01443	8.3455	8.0652	7.87887	8.02545	7.90788	8.34958	7.16419	8.39207	7.80665	7.88441	8.32766	7.60753	8.31451	7.95117	8.64285	7.82007	8.35582	8.06405	7.9882	9.06112	8.30521	9.27316	8.09014	8.26777	7.68981
AP3B2	6.51935	6.31652	6.24055	5.58086	5.55851	5.48716	5.60216	5.68921	5.34099	6.49561	7.86113	5.33105	7.05424	6.77671	8.33878	5.64156	7.11206	5.47161	5.84555	5.60894	6.56684	6.13772	5.24448	5.57617	9.30988	5.79669	5.64088	6.25617	5.90103	5.92835	5.75439	5.53199	6.35148	5.01402	6.16794	5.53116	5.94115	5.81786	5.17677	6.77131	5.84596	5.69974	5.07478	6.19347	6.03788	4.76795	5.68865	6.18548	9.30781
AP3D1	6.61122	6.63866	6.58739	6.26942	6.76206	6.55817	6.00038	6.72915	6.72631	6.61709	6.10952	6.19486	6.55487	6.49957	6.6255	6.64572	6.63762	6.58328	6.47029	6.14562	6.46967	6.49428	6.51849	6.38201	6.53631	6.58218	6.4156	6.48235	6.31435	6.71366	6.26425	6.51533	6.82204	6.25193	6.42065	6.77887	6.51767	6.03442	6.34556	6.43352	6.21353	6.4857	6.62827	6.25441	6.40635	6.45798	6.38199	6.30405	6.70426
AP3M2	5.22256	5.31588	5.61014	5.43114	5.22743	6.01167	4.83591	5.07882	5.78318	5.68456	5.00677	5.11387	5.1441	5.69621	5.13877	5.10484	5.05063	5.55336	5.27679	5.01624	5.35981	4.93126	5.11371	5.43597	5.02605	5.1193	5.2517	4.96163	4.94609	4.86937	5.86708	4.69516	6.06349	5.66765	5.2568	5.31837	5.37923	5.35449	6.07266	4.82457	5.05751	4.71107	5.16161	5.09909	5.26322	5.31416	5.16355	5.08231	5.10181
AP3S1	9.21727	8.98544	9.35454	9.59546	9.01328	8.80862	8.2891	9.32274	8.59583	9.04162	9.44533	9.15636	9.34672	9.49576	9.27696	8.90428	9.46656	8.5587	8.93444	7.45679	9.63722	8.32229	9.1059	9.33426	8.62801	8.50665	8.57987	8.55629	9.2388	9.69491	7.61906	9.08663	8.9234	9.04035	8.66765	8.08632	8.84697	8.37654	7.98946	8.86245	8.63123	9.00541	8.71067	9.86803	9.54068	9.24918	9.04676	9.48339	8.8306
AP4E1	5.76308	5.76666	5.67607	6.0374	5.90606	5.84014	5.08412	5.29549	5.5624	5.92555	5.71382	5.19179	6.12641	5.77789	6.31949	6.08369	6.04006	5.6133	5.65456	6.15884	5.71644	5.53853	5.55261	5.28388	5.47084	5.64168	5.90258	5.08628	5.12862	5.74292	5.68763	5.29041	5.54342	5.63959	5.25293	5.14388	5.46783	5.57263	5.90672	5.68008	5.97036	5.30608	5.89862	6.074	6.31341	6.21585	5.70425	5.80479	5.52372
AP4M1	5.40918	5.42749	5.32064	5.31047	5.52936	5.36197	5.19279	5.25732	5.29615	5.34879	4.97632	5.31302	5.14519	5.40098	5.27632	5.2302	5.16576	5.20662	5.27796	5.31475	5.31763	5.22439	5.58153	5.1977	5.26246	5.20066	5.22281	5.15718	5.12307	5.25345	5.35494	5.07802	5.37273	5.17178	5.34874	5.17922	5.35322	5.15936	5.07175	5.33286	5.26775	5.35596	5.17093	5.31091	5.2576	4.89591	5.27323	5.22179	5.3979
AP4S1	5.23615	5.18697	5.63308	5.44109	5.13005	5.58039	5.2588	5.68429	5.36391	5.54658	5.69751	5.61086	5.33156	5.39838	5.15285	5.45872	5.64305	5.38417	5.36398	5.58402	5.56117	5.66865	5.25275	5.46868	5.4693	5.85892	5.04638	5.63934	5.24458	5.49989	5.48042	5.29663	5.71345	5.65978	5.61189	5.38701	5.64791	4.48983	5.47975	5.19615	4.932	5.26138	5.54288	5.58225	5.68772	5.75931	5.55367	5.50431	5.95114
APAF1	8.09605	7.94417	8.10175	7.87355	7.84329	7.47841	6.76433	8.00244	7.62591	7.92508	7.86961	7.79382	7.81563	7.99487	7.76332	7.94496	8.21335	7.89995	7.92942	6.69117	8.17335	7.79325	8.07361	8.04843	7.92643	8.00858	7.62955	7.49811	7.50651	8.43323	6.97361	8.0729	7.36928	8.09961	7.89017	8.04152	7.8775	6.97293	7.69071	8.03555	7.82434	8.09173	7.90102	8.28651	8.26837	8.23274	7.81601	7.90948	7.87867
APBA1	5.23423	5.1554	5.2079	5.20217	5.24232	5.25811	5.26025	5.2105	5.162	5.18988	5.29762	5.23509	5.17138	5.19842	5.23862	5.28347	5.31137	5.21242	5.2336	5.75604	5.22062	5.42881	5.10755	5.21841	5.20699	5.23222	5.31209	5.42761	5.19239	5.21867	5.36004	5.59664	5.40094	5.6806	5.35433	5.0109	5.33251	5.50352	5.37787	5.37693	5.04725	5.27465	5.11827	5.2992	5.13592	4.90593	5.12705	5.48159	4.86124
APBA2	5.84183	5.67969	6.09796	5.80657	5.59386	6.30786	5.86241	5.67271	5.82365	5.49788	5.79049	5.91326	5.70643	5.88704	5.61509	5.57182	5.49799	5.83524	5.80394	5.98726	5.60905	5.5555	5.40311	5.96873	5.64478	5.63224	6.08424	5.81251	5.67583	5.93956	6.0013	5.56588	5.52373	6.35705	5.38578	5.72449	5.61552	5.54378	5.74141	5.58457	5.81531	5.88751	5.76632	5.35841	5.94805	5.73499	5.95785	5.73011	5.52574
APBA3	6.82102	6.45325	6.42984	6.09382	6.27746	6.39368	5.27629	6.58649	7.00399	6.84507	5.63017	6.68956	6.55294	6.26283	6.02703	6.91239	6.77729	7.01871	6.48305	5.51424	6.38045	6.63499	6.8081	6.12339	6.73425	6.18437	6.75549	6.68498	6.68164	6.61153	6.69881	6.55972	6.01418	6.06905	6.20107	6.66648	6.47693	7.0878	6.17224	6.56957	6.07279	6.72643	6.31036	6.20278	6.51435	5.90478	6.45767	6.12679	6.77414
APBB1	5.44994	5.70811	5.36811	5.59692	5.50292	5.55357	5.60458	5.6821	5.50804	5.51615	5.40242	5.31712	5.45225	5.45806	5.38899	5.41813	5.42095	5.587	5.60627	5.7673	5.7222	5.62208	5.62455	5.42991	5.48174	5.46216	5.37418	5.31494	5.38629	5.5333	5.45922	5.51935	5.90156	5.71693	5.32883	5.73483	5.48378	5.10044	5.65592	5.81086	5.35689	5.86794	5.76206	5.4211	5.48084	5.39571	5.90555	5.6092	5.31373
APBB1IP	9.95777	10.0661	10.5168	9.8243	10.1098	9.2816	6.91663	10.4988	9.92269	9.96967	10.2763	10.3923	10.6814	10.3557	10.5141	10.1552	10.3864	10.0192	9.85333	6.90791	10.2813	9.92449	10.0153	10.279	10.1875	10.2153	9.97138	10.5487	10.3434	10.4764	10.1726	10.8259	10.2673	9.5677	10.4242	11.0257	9.88466	9.01301	10.5603	9.92904	9.62607	9.7665	10.0084	9.87618	9.85133	9.28224	10.2775	10.4947	10.7814
APBB2	4.96349	5.13403	4.88757	5.02835	5.15926	5.07335	5.23191	5.06124	4.97404	4.99646	5.17839	5.06141	5.06771	4.99321	5.06471	4.95791	5.10146	4.84079	4.91185	5.12376	5.16493	5.06674	5.23281	5.14106	4.9482	5.14269	4.74466	5.22159	5.03383	4.72916	5.00459	5.10612	4.55951	4.95932	5.14523	5.0336	5.22896	5.04962	4.90007	5.28879	4.97744	5.16062	5.05013	5.07095	5.01398	4.85487	5.01959	5.14657	5.08226
APBB3	6.77186	6.94664	6.7552	6.67418	6.15521	6.47459	5.48072	6.48275	6.70688	6.94751	6.45449	6.50069	6.20805	6.79313	6.90292	6.68819	7.06397	6.95999	6.85752	5.41316	6.49664	6.87631	6.62744	6.33454	6.24308	6.72511	6.61065	6.33273	6.86323	6.15564	6.18765	6.86237	6.70878	6.82901	6.42805	6.5963	6.81383	6.08519	6.80936	6.70539	6.62938	7.02075	6.4945	6.67923	6.2369	6.51188	6.61328	6.88776	6.46695
APC	6.22482	6.2676	6.22582	5.80686	6.00977	6.06063	5.87054	5.81426	6.46755	5.88449	6.47502	5.80119	6.05775	6.04453	6.22089	6.27365	6.11773	6.35635	6.13324	6.05979	5.72559	6.077	5.7843	5.97892	6.09303	5.7354	5.99548	6.18827	6.11853	5.86944	5.47282	6.25072	5.88137	6.14375	6.29515	6.01755	6.12648	5.79242	6.30664	6.25089	6.49108	6.24615	6.4628	6.66734	6.36399	6.59658	5.87519	6.61089	6.29751
APC2	5.58067	5.46085	5.78077	5.81867	5.50413	5.64986	5.76449	5.58665	5.40005	5.67006	5.55003	5.77149	5.63274	5.40216	5.61278	5.4818	5.45565	5.49068	5.50851	5.80533	5.64646	5.68901	5.53384	5.50512	5.42518	5.971	5.38229	5.63018	5.80277	5.64161	5.3507	5.59038	5.28496	5.5779	5.56371	5.66499	5.63037	5.71036	5.35019	5.46797	5.80582	5.78171	5.69758	5.6609	5.54233	5.52488	5.59438	5.41562	5.70405
APCS	5.15186	4.94239	5.22668	4.7811	5.19786	4.99945	4.81932	4.85655	5.21871	5.12263	5.09625	5.09436	4.98213	4.95002	5.02754	4.9195	4.93969	4.85878	5.03164	5.02369	5.23389	4.95494	5.16858	5.11001	5.03319	4.93348	4.96378	5.26138	5.01743	4.74414	4.73572	5.14748	4.74365	5.02402	5.02955	5.14387	5.02585	5.25429	4.9654	5.05	4.71447	5.17976	4.87636	4.97986	5.08025	5.02419	5.19175	5.0467	4.84579
APEH	8.07887	8.11317	7.89909	7.75861	8.38796	8.21994	6.15986	7.89298	8.21994	7.87831	7.44703	7.99145	7.9854	8.15282	8.01358	8.02672	7.88344	8.03451	8.16793	6.04722	8.01967	8.03711	7.97991	7.84049	7.95232	8.04121	8.19381	7.98372	8.17574	7.89115	7.84643	7.40151	8.28687	6.88101	7.98813	8.26313	7.3909	6.9552	7.19326	7.59721	7.87757	7.43015	8.33057	7.70882	7.84222	7.87179	7.45992	8.04118	8.23133
APEX1	8.56926	7.44636	7.67891	8.7226	8.99407	9.7364	6.42933	7.9553	8.67409	7.9465	7.50565	8.68122	9.04881	9.39508	8.39152	9.15909	7.68407	8.40648	8.97954	8.86975	7.87002	8.41405	8.34412	8.74247	7.75274	8.93503	9.25675	8.70789	8.77747	7.47992	9.16587	7.54276	9.03211	8.3648	7.87469	9.13625	7.88172	7.62696	9.0416	8.84134	8.92744	7.60084	9.35277	7.75945	7.99069	8.94711	9.22254	8.46095	8.44875
APEX2	6.98464	6.97587	6.9714	6.68645	7.49842	7.15157	5.80151	6.69412	7.03025	7.1408	6.03125	6.69696	6.84467	7.01706	7.08355	7.18618	6.90242	6.73872	6.93905	5.98467	6.8521	6.6219	7.03639	6.44483	6.71744	6.87407	6.92765	6.85998	6.73726	7.16463	6.14875	6.75219	6.97532	6.84772	6.50216	6.29128	6.59874	6.86759	6.62182	6.88938	6.5754	6.76297	6.86791	7.01149	6.95607	7.33638	7.01396	6.8805	6.65158
APH1A	7.64685	8.30035	7.57256	7.69504	8.88074	7.83831	5.67221	7.78157	7.54126	7.70513	7.94452	8.22844	7.61914	7.36817	7.90426	7.73788	7.50031	7.46764	7.74758	7.52879	8.4756	8.22284	8.35657	7.82486	8.34834	8.01592	7.7094	7.44769	7.89328	8.324	8.51901	7.64768	7.46757	7.53883	7.76963	8.07773	6.22318	8.62783	7.38411	7.77081	7.45691	7.79678	7.21327	8.0554	8.06109	7.05275	7.78433	8.50988	7.61282
APH1B	8.19674	8.79587	8.68862	8.66089	8.27124	7.71023	6.42408	9.61874	8.65252	8.78192	8.51566	8.01989	8.91306	8.82242	8.6839	9.01852	8.74192	8.36846	8.61128	6.2931	8.99191	8.57636	8.96061	9.05585	8.65414	8.37038	8.67371	8.96749	8.41074	8.58506	8.12006	9.56115	8.45205	8.99241	9.01203	8.63609	9.19116	9.03101	8.70727	9.42319	8.4403	7.9971	8.10819	8.6619	8.89772	8.00664	9.07883	8.32869	9.17355
API5	7.27469	7.08847	7.15609	7.53506	7.35609	7.97047	6.06479	6.97334	6.97346	7.4933	6.15028	6.80854	7.32411	7.31441	7.18303	7.42852	6.94411	7.27859	7.1283	5.87471	7.20914	6.54892	6.78906	6.91949	6.80291	6.85506	7.22305	6.38595	6.36893	7.45536	6.70969	6.08342	7.47712	7.0426	6.9187	6.33063	6.78501	6.40844	7.22093	7.0615	6.8652	5.94888	7.06217	7.23627	7.11745	7.45693	6.64074	6.68356	7.44402
APIP	6.20649	5.81628	5.98571	6.64079	6.14321	6.66494	5.701	5.54448	5.5966	6.18784	5.60604	5.65114	5.94034	6.33512	6.4977	6.06263	5.78414	5.93139	5.81047	5.5286	6.15051	5.43386	5.8132	5.97525	5.62491	5.81298	5.92024	5.45042	5.46426	6.355	5.27917	5.22939	5.42367	6.09743	6.05303	5.60577	6.31645	6.06418	5.69638	6.15756	6.11075	5.61057	5.63462	6.08284	6.08775	5.60302	6.18143	5.95794	5.85908
APLNR	5.38079	5.35206	5.25068	5.29	5.42642	5.20799	6.53992	5.1927	5.40584	5.28038	5.90066	5.49309	5.34475	5.40127	5.39742	5.34711	5.39865	5.36386	5.25734	5.4414	5.2503	5.39255	5.45866	5.25437	5.40135	5.35177	5.29928	5.47611	5.37611	5.23646	5.4755	5.36884	4.99264	5.30049	5.49867	5.66535	5.17288	5.45561	5.11426	5.46117	5.18534	5.50526	5.26996	5.58767	5.61265	5.21767	5.35972	5.37375	5.24885
APLP1	5.13729	4.97262	5.05376	5.05318	5.01799	4.9897	5.432	5.0506	5.08909	4.94344	5.08828	4.89253	4.97399	5.01162	4.99059	4.98749	5.11155	4.99765	4.94806	5.2495	5.02196	5.00231	5.02705	5.0038	4.91075	4.97097	4.84911	5.03329	5.11815	5.02076	5.12406	4.90993	4.9658	4.99064	5.34776	5.15017	5.12423	5.16288	4.9535	5.21506	5.11074	5.19843	4.92433	4.99506	5.04626	4.79489	4.96754	4.96961	4.97845
APLP2	8.93214	9.74469	9.06544	8.76845	10.3412	8.94238	7.88389	9.43659	9.15875	9.2054	9.26075	9.58605	9.4139	9.69906	9.86709	9.27192	9.58551	9.27944	9.63907	9.86031	9.76675	9.93037	9.04791	8.99757	9.53584	9.54866	8.69776	9.08914	9.21069	9.13042	9.15216	9.29327	9.57138	9.44514	9.07252	9.91324	9.20089	9.12228	9.34722	9.51209	8.71806	9.55368	9.44756	9.49518	9.06832	9.66345	9.41504	9.40966	9.62892
APOA1	5.76426	5.63064	5.69455	5.7377	5.63931	5.69997	6.45335	5.81225	5.748	5.80135	5.70348	5.71994	5.81941	5.59345	5.86427	5.64192	5.72985	5.58897	5.53853	6.94893	5.63123	5.65949	5.61128	5.62314	5.54875	5.6769	5.61592	5.66743	5.83297	5.6328	5.37139	5.97271	4.99074	5.6551	5.90817	5.64217	5.9374	5.99759	5.74345	5.53531	5.67505	5.6875	5.54083	5.95103	5.56468	5.61065	5.68646	5.818	5.36407
APOA2	5.96815	5.73884	5.72811	5.7463	5.88138	5.65315	7.39019	5.60228	5.73185	5.82931	6.56753	5.99676	6.04418	6.04643	5.89761	5.92442	5.842	5.9073	5.57988	7.12902	5.87894	5.85537	5.76395	5.81198	5.78333	5.81526	5.93855	5.79743	5.8624	6.26746	5.95818	6.41969	6.02189	5.92119	5.90715	5.95047	5.83458	5.64183	5.71809	5.97826	5.86631	7.22108	5.77086	6.10231	6.34425	5.64885	5.87533	6.40491	6.27706
APOA4	5.46361	5.86029	5.75117	5.37876	5.40674	5.4152	5.4706	5.74518	5.65931	5.39319	5.41209	5.57063	5.73478	5.5913	5.41815	5.95675	5.68033	5.71922	5.27838	5.66503	5.55394	5.69758	5.74985	5.50618	5.74533	5.35857	5.63807	5.3724	5.62908	5.71824	5.7471	5.61709	5.73876	5.45219	5.81858	5.54997	5.70631	5.94199	5.37824	5.51912	5.60374	5.8704	5.59275	5.58122	5.47933	5.36792	5.50121	5.4699	5.67432
APOB	5.02913	4.89909	5.02112	5.0008	5.02723	5.0824	5.13631	5.18228	5.06723	4.92515	4.98731	5.21321	5.03661	5.06951	4.98026	5.13627	4.972	5.04691	5.03121	5.36384	5.0022	5.01596	5.05357	5.2244	4.98077	5.13035	4.98026	5.16237	5.0107	5.11913	5.16023	5.36946	4.93129	5.03613	4.76759	5.02442	5.02566	5.3123	4.86935	5.19123	4.9822	5.34634	5.19608	4.94899	5.19893	5.16533	4.96464	5.05305	4.91139
APOBEC1	5.07764	4.88451	4.93536	5.20934	5.14636	4.76657	4.86429	5.05125	4.938	5.07436	5.13649	4.81677	4.97967	5.00015	4.82879	5.14421	5.08677	5.09897	4.91498	4.88926	4.92479	4.95667	5.09034	4.95543	4.93901	5.08979	4.90982	4.88387	4.88525	5.02012	5.07121	5.0999	4.86333	4.82247	4.99645	5.20949	4.99532	4.99978	4.85377	5.19814	5.22105	5.0462	4.95739	4.98821	4.95591	5.05814	4.98613	5.03979	5.19663
APOBEC2	5.3144	4.86654	5.15041	5.26729	5.32863	5.31408	5.31142	5.30593	5.34445	5.2988	5.20956	5.35552	5.23627	5.17618	5.46174	5.28595	5.38364	5.47129	5.31513	5.26002	5.32311	5.32414	5.85094	5.58581	5.15555	5.20894	5.3498	5.19989	4.97529	5.33298	5.28105	5.3741	5.1137	5.2468	5.09666	4.83737	5.21226	5.42414	5.2057	5.09383	5.14929	5.51799	5.52729	5.28475	5.34956	5.54476	5.66633	5.55956	5.45793
APOBEC3A	9.39799	10.8432	9.50608	9.59989	10.1732	8.78439	9.21969	9.80263	8.86054	8.89579	8.89885	9.38196	9.24544	8.88353	9.20855	8.7562	9.22793	8.73047	10.1427	11.0485	10.5499	10.1458	10.338	11.0438	10.8635	10.6712	9.33791	9.64072	9.6604	10.549	9.89254	9.87375	9.74134	9.6107	9.18321	9.50834	9.3168	10.7241	9.12989	8.77314	9.93036	10.6252	10.5329	9.33755	10.1444	10.1478	10.1802	10.5786	9.46139
APOBEC3B	5.64809	5.45793	5.42962	5.33747	6.41021	7.58651	5.2964	5.93901	5.59385	5.88361	5.55859	5.3758	7.77544	5.91333	6.83965	5.67778	5.70165	5.72648	6.80539	5.78503	6.38029	5.61311	5.9665	5.55823	5.77381	5.59763	5.3512	5.74324	5.7257	5.5382	5.80592	4.48799	6.94461	4.05377	6.6645	5.24546	5.54632	6.47805	5.34755	5.69218	5.20641	5.59546	5.57206	6.3602	5.30777	5.99697	5.32432	5.65103	5.8645
APOBEC3C	7.0312	7.27098	6.54615	6.89374	7.22254	7.07433	9.0716	6.98666	7.07265	6.66892	8.38288	7.82284	7.30025	7.0045	7.24326	6.99857	6.95804	6.96318	7.05425	9.29839	6.97565	7.52804	6.89001	6.99604	6.8449	7.28727	7.41998	7.56937	7.81911	6.94804	7.14379	6.42975	7.09471	6.8503	7.9378	7.51551	7.03503	8.96264	7.46262	6.56489	7.50528	7.28826	7.21298	6.55093	6.22734	7.6983	7.41526	6.68156	7.04055
APOBEC3F	6.55269	6.38032	6.19976	6.44584	6.09135	6.88894	5.66042	6.16218	6.1751	6.32738	5.9393	6.15472	6.6435	5.68225	6.43187	6.67413	6.58637	6.48337	6.57844	5.93039	6.37778	6.40521	6.55094	6.1388	6.1449	6.3572	6.49243	6.11747	6.16607	6.8935	6.31242	6.16907	5.8653	6.44021	5.96344	6.35397	5.80014	7.54755	6.60297	6.22481	6.13304	6.00267	6.98435	5.92872	5.8451	7.03355	6.26323	6.30646	6.49683
APOBEC3G	8.01768	7.51701	7.11002	8.11736	7.18992	7.94365	6.34576	6.78512	7.78829	7.98834	7.11885	8.18111	8.1188	7.22722	8.26834	7.65947	7.18927	7.45271	7.23215	5.84779	7.37908	7.23691	7.55692	7.15461	7.13551	7.40499	8.76265	7.19096	7.44363	8.45045	7.50309	7.27359	6.84282	7.53345	7.51516	6.91895	7.30268	7.89301	7.5576	7.18698	6.68111	6.92143	7.28327	6.61635	6.7996	8.05762	6.99512	7.18368	7.71997
APOC1	5.46996	5.73227	5.43887	5.5384	5.36281	5.98302	5.50019	5.65046	5.55813	5.59983	5.49248	5.50869	5.46075	5.55154	5.51463	5.8415	5.58614	5.46702	5.61668	5.58731	5.51748	5.8316	5.44146	5.6791	5.59274	5.53736	5.59541	5.59702	5.50903	5.2237	5.62087	5.89298	5.64057	5.76218	5.44781	5.75376	5.88808	5.46388	5.47146	5.51458	5.59354	5.81368	5.67126	5.41513	5.72315	5.57046	5.41127	5.77313	5.44439
APOC2	5.79954	5.58224	5.62584	5.70939	5.63395	5.52951	6.99487	5.67625	5.57054	5.5433	6.57853	5.61133	5.76812	5.73857	5.7358	5.49567	5.59806	5.55427	5.56405	8.69862	5.57152	5.61858	5.62427	5.54394	5.51828	5.77328	5.64084	5.65081	6.33047	5.52974	5.81909	6.34439	5.64	5.68619	5.73204	6.34088	5.73548	5.98467	5.55632	5.59523	5.7737	6.47893	6.03035	5.98115	6.01616	5.63001	6.24299	5.99511	5.97796
APOC3	5.39943	5.53778	5.59842	5.67282	5.54151	5.5528	5.57466	5.68961	5.50683	5.44192	5.94653	5.48814	5.48324	5.51873	5.41724	5.42407	5.51961	5.63508	5.62827	5.5803	5.39785	5.52936	5.49129	5.67575	5.48526	5.54533	5.57368	5.63123	5.68957	5.51918	5.47656	5.86461	5.53579	5.55151	5.56998	5.63448	5.814	5.72537	5.38845	5.55598	5.55276	5.6163	5.40783	5.60523	5.51158	5.25627	5.52238	5.56714	5.297
APOC4	5.53287	5.36894	5.51563	5.52161	5.53013	5.37574	5.58201	5.51946	5.52895	5.58879	5.58129	5.72055	5.47147	5.4771	5.43406	5.58142	5.59945	5.52606	5.41743	5.77758	5.31018	5.50698	5.43038	5.52868	5.49171	5.52509	5.4021	5.46769	5.58922	5.47936	5.74307	5.82595	5.58385	5.93438	5.73599	5.99269	5.65861	5.75207	5.35978	5.58568	5.45332	5.56017	5.36789	5.35006	5.59046	5.3784	5.44769	5.43198	5.53345
APOD	5.16505	5.01079	5.02351	4.87841	4.79477	5.01039	4.98574	5.08134	5.09291	4.85366	5.02535	5.02867	4.92973	4.75844	5.1154	4.96827	4.92961	4.94564	4.93303	5.0937	5.11348	4.88776	5.04498	5.04805	4.83868	5.17417	4.87291	5.18848	5.2167	4.72863	4.94747	4.94801	4.91949	4.89896	4.95275	5.10315	4.94905	5.2166	4.89782	4.70189	5.0306	5.12475	5.00241	4.9901	4.86546	5.02976	4.93067	4.98644	5.01875
APOE	6.02915	5.91833	6.02275	5.93014	5.84718	6.23953	5.97477	5.65495	5.86667	5.81192	5.84799	5.82687	5.9484	5.94887	5.86184	5.88832	5.9516	5.56611	5.93736	6.00303	5.70208	5.95767	5.94082	5.78629	5.83905	6.08282	5.85935	5.87712	5.83166	5.83363	6.08941	6.05809	5.83215	6.03455	5.92848	6.03956	6.07869	6.10555	5.84115	5.7734	6.0565	6.06476	5.86531	5.83773	5.7631	5.73129	6.02589	5.94943	5.73453
APOF	4.85534	4.87853	5.00307	4.8673	4.84641	4.84359	4.91747	4.75449	4.6254	4.88022	4.90657	4.87323	4.78625	4.92614	4.9258	4.7497	4.86953	4.89232	5.09346	5.14261	5.24347	5.2167	5.03132	5.36678	5.02853	4.96101	5.16541	5.3733	4.87418	4.82631	5.01848	5.29373	5.25861	5.05287	5.26637	4.89277	4.6998	5.10814	4.90502	4.88317	4.9673	4.7874	4.79926	4.96769	5.06311	4.96074	4.9812	4.60838	4.78583
APOH	4.65573	4.62298	4.74667	4.52348	4.72458	4.61738	4.8089	5.04063	4.67046	4.76071	4.67782	4.59549	4.538	4.4708	4.46382	4.55604	4.58468	4.51689	4.69942	4.96766	4.4649	4.58962	4.5469	4.59204	4.40531	4.80798	4.75808	4.61872	4.82623	4.67291	4.64847	4.73787	4.9178	4.39031	4.40328	4.73641	4.51183	4.93343	4.84379	4.60737	4.74783	4.67057	4.65234	4.80035	4.6266	4.67535	4.47369	4.80159	4.68642
APOL1	6.72953	6.83547	7.084	7.14791	6.45911	6.9059	6.86286	6.563	6.78818	7.41711	6.7709	6.96304	6.81352	6.84175	6.91126	6.68865	6.65328	6.87088	6.55455	6.7799	6.6988	6.87476	6.6279	6.45826	6.63346	6.49292	6.53114	6.86187	6.37007	7.73937	6.5328	6.39685	6.4426	6.8824	7.51275	7.53008	7.02022	7.83005	7.79192	6.01597	6.31627	6.87925	7.03054	6.04583	6.34695	7.67667	5.69446	6.72138	5.84304
APOL2	6.6544	6.66688	6.79471	6.85416	6.36329	6.94176	6.53569	6.64371	7.24963	7.3104	6.3581	7.34925	6.68553	6.52555	6.74644	7.21055	6.95752	7.04746	6.62614	6.58004	6.65538	6.90651	7.25733	6.33798	6.43364	6.67735	6.79328	6.94281	6.87166	7.74635	7.1772	6.78131	6.44615	7.41873	6.89936	6.50777	6.80779	7.97946	7.51533	6.57208	6.38597	6.60344	6.96187	6.49472	6.70728	7.36056	6.427	6.95982	6.47683
APOL3	6.78584	6.71908	6.62039	6.71332	6.53745	7.56223	5.97341	6.63118	7.01608	6.80887	6.74626	7.18868	7.03959	6.66529	6.58012	6.89525	6.61639	6.85561	6.85044	6.29176	6.59617	7.12265	7.1743	6.47497	6.59294	6.81902	6.95902	6.88254	7.37854	6.97602	7.24064	6.3783	7.16005	7.4136	6.74682	6.78739	6.56275	6.41337	7.01789	6.00312	6.44981	6.5282	7.19746	6.45088	6.61	7.5604	6.91321	6.84659	6.49461
APOL5	4.47811	4.65282	4.65482	4.71102	4.5459	4.68233	4.64102	4.92917	4.84394	4.82036	4.56727	4.57735	4.77399	4.70585	4.83249	4.74273	4.57079	4.67206	4.68657	4.64501	4.65434	4.81375	4.62229	4.66312	4.78412	4.97671	4.79945	4.62461	4.54135	4.67545	4.52702	4.81718	4.8746	4.61452	4.9228	4.80993	4.90358	4.79274	4.42028	4.83454	4.55883	4.68513	4.52313	4.81284	4.97852	4.52167	4.65581	4.64899	4.65191
APOL6	5.77101	5.60279	6.24568	6.52418	5.9339	6.18823	7.42763	5.77478	5.60812	6.36192	5.95105	6.21927	6.41924	5.33878	5.81937	5.88674	5.53558	5.67967	5.73219	6.37942	6.27575	5.51157	6.31807	6.24488	5.57124	6.06495	6.10311	5.84262	6.04228	7.71862	6.32362	6.36213	5.73784	6.71818	6.68623	5.48191	5.44397	7.47869	6.93883	5.78588	5.58251	6.11041	5.93241	6.04181	6.4101	7.34193	5.25342	5.5706	5.71192
APOLD1	5.90201	5.6914	5.88296	5.45853	5.66974	5.80894	7.12664	5.63708	5.69888	5.76599	5.67596	5.67437	5.76295	5.76331	5.71253	5.89846	5.70998	5.64858	5.53134	5.7618	5.72406	5.69301	5.73692	5.53317	5.76347	5.79922	5.83876	5.71216	5.77979	5.62372	4.80138	5.19204	4.71623	6.21699	5.58301	6.19079	5.60304	5.55546	6.00291	4.99106	6.78905	5.85928	6.32577	5.85888	6.05596	5.69658	6.09926	6.18318	5.75984
APOM	5.61774	5.60219	5.67231	5.44124	5.36072	5.96557	5.35021	5.52436	5.22941	5.31782	5.39478	5.47055	5.24131	5.65423	5.39992	5.44261	5.56025	5.31017	5.51342	5.34616	5.7901	5.5741	5.64996	5.37918	5.45657	5.47054	5.32474	5.52568	5.22944	5.33396	5.21585	4.80992	5.40607	5.54923	5.54181	5.69672	5.82005	5.33689	5.19737	5.97601	5.71711	5.56481	5.62273	5.72091	5.48013	5.56628	5.35899	5.65781	5.49052
APOO	5.91	5.65368	5.77949	6.1791	6.16462	6.08161	8.09999	6.05562	5.46664	6.2269	7.34167	6.36698	6.13878	5.81958	6.16448	5.82288	6.16323	6.06411	5.84831	5.07017	5.96978	6.11356	6.0306	6.06798	5.95739	6.34956	5.96334	6.13707	6.49341	5.90808	6.80548	6.02994	6.41352	5.62968	5.27286	5.56228	6.07371	5.58833	5.39978	6.24009	5.68462	5.85257	5.91662	6.21933	6.68143	5.61978	6.47159	6.70458	6.31051
APOOL	5.82645	5.54672	5.70558	5.99081	5.86842	5.81444	6.86484	5.36474	5.26086	5.66891	5.78387	5.50384	6.9614	6.06872	5.80502	5.66004	5.78769	5.47369	5.86794	6.2926	5.62636	5.21395	5.66451	5.64832	5.40049	5.35029	5.81736	6.08264	5.63406	6.10296	5.69144	4.76813	5.84097	4.85511	5.2069	5.53478	4.91318	4.88383	5.44992	5.72204	5.65527	5.28645	6.06614	6.13298	6.23718	6.24533	5.85293	5.45545	6.23361
APP	7.61911	6.75888	7.25773	6.45836	7.47798	6.58039	6.19724	7.66555	6.93701	6.82787	6.90693	6.8336	7.38904	7.63802	7.45724	7.40875	7.12891	6.76838	6.92895	6.34897	6.5684	6.51097	6.5462	6.58623	6.86563	6.66765	6.48205	6.67381	7.03222	7.01823	7.21898	6.97817	7.19823	6.39824	6.66694	6.98036	6.63974	6.92745	6.49613	7.50103	6.29196	6.68431	6.7276	6.53785	6.55177	6.4149	6.99809	6.38113	6.78882
APPBP2	7.10448	6.6528	6.95906	6.78996	6.42113	6.78648	8.03011	6.91748	6.5614	7.04003	6.10412	6.26376	6.34164	6.66353	6.68902	6.78766	6.83805	6.58407	6.54485	6.29294	6.76688	6.23552	6.61706	6.27639	6.69735	6.37978	6.78156	6.7415	6.07383	6.58835	6.21975	6.27455	6.6521	6.35233	6.438	6.49195	6.75156	6.9326	7.07797	6.37163	6.46766	6.61814	6.50494	7.2337	6.70399	7.22175	6.80916	6.7984	6.77994
APPL1	6.50431	6.82465	6.84064	6.55751	6.99986	6.43782	5.2652	7.10426	6.64295	6.62173	6.60877	6.709	6.4509	6.55202	6.306	7.07056	7.13835	6.54582	6.71856	5.23194	6.95829	7.25453	6.99581	7.16855	7.07233	6.76853	6.70648	6.65444	5.86096	7.16591	6.62497	5.76363	6.79728	6.77149	6.6034	6.68891	6.99007	5.38949	7.25047	6.92688	6.32235	5.44525	6.54534	7.29724	6.82685	7.06627	6.78469	6.92343	7.12264
APPL2	7.6094	7.72893	7.94014	8.17274	6.90112	7.26613	6.50287	8.35723	8.3078	7.74609	8.41325	7.6387	8.45073	8.23054	7.82964	8.20793	8.50978	8.10224	7.70825	5.40827	7.76764	7.35969	7.56564	7.88531	7.44056	7.1275	8.32573	7.44987	7.52758	7.43751	8.31294	8.885	8.10723	8.12809	8.02438	8.40657	7.60808	7.9963	7.47491	7.6848	8.38133	8.45048	7.62146	7.93899	7.40222	7.30598	8.31625	8.1406	8.34318
APRT	7.79477	7.78251	7.47357	8.03707	8.96233	8.21538	6.45059	7.72011	8.68111	7.71916	7.317	8.7437	8.49741	8.37355	8.15203	8.60216	7.59335	8.39537	8.08087	6.41956	7.88641	8.07551	8.21226	7.83662	7.6863	8.52111	8.90745	8.24341	8.78076	7.44957	7.75896	7.37905	7.53597	7.71825	7.87057	8.2144	8.35488	7.26125	7.92815	8.20384	7.8604	7.65822	8.51562	7.487	8.21147	7.37224	8.45028	8.02083	7.97623
APTX	5.81778	5.83856	5.74763	5.92115	5.91295	5.94628	6.0994	5.65155	5.85674	5.82985	5.86714	5.93488	5.81061	5.93873	5.87957	5.74121	5.78477	5.89775	5.82476	6.90417	5.7356	5.63039	5.71773	5.69409	5.77605	5.87521	5.82047	5.75012	5.95633	5.84431	6.38097	5.61186	6.05228	5.97924	5.64813	6.24662	5.81862	5.61731	6.2554	5.83553	5.61766	5.51331	5.77985	5.68475	6.14523	6.31359	5.88649	5.75766	5.90349
AQP1	5.43817	5.29118	5.38122	5.21524	5.17767	5.22541	5.45111	5.50428	5.49977	5.47956	5.39742	5.24823	5.28827	5.29429	5.27823	5.20712	5.33817	5.62076	5.48803	5.81542	5.40653	5.77118	5.57534	5.18966	5.36002	5.21878	5.43626	5.29376	5.25847	5.15464	5.5473	4.77341	5.40515	4.98719	5.58692	5.48286	5.11381	5.85177	5.32741	5.76675	5.20399	5.76042	5.0683	5.23724	5.25622	5.42781	5.14457	5.2421	5.50197
AQP2	5.6599	5.86035	5.92358	5.99806	5.70926	5.85442	6.89107	6.07904	5.83283	5.8168	5.9609	5.93425	5.97877	5.76033	5.86637	6.03082	5.93329	6.37418	5.75138	5.94061	5.56909	5.96289	5.71128	5.89017	5.7209	5.61026	5.73363	6.30291	6.3525	5.843	6.12542	6.361	5.5143	5.81097	5.68346	6.18031	6.26312	6.16873	5.78059	5.71395	5.91887	6.19404	5.77993	5.97273	5.84253	5.67715	6.21544	5.91366	5.81005
AQP3	6.06376	6.57429	6.18673	6.06653	5.84604	6.90581	5.70458	6.57151	6.6078	6.06494	6.02546	5.98523	6.32629	5.99469	5.82884	6.15359	6.80092	6.2028	6.59192	5.98787	6.65428	6.30521	6.22718	6.24791	6.39661	5.94223	6.38543	5.93579	6.35357	5.96605	7.25291	6.18267	6.58569	6.10104	5.90837	6.41051	6.26378	6.13087	5.93858	5.92791	6.33425	6.26108	6.46984	6.3712	6.4314	6.04537	6.28959	6.2445	6.35704
AQP4	4.71621	4.58933	4.7705	4.59687	4.64016	4.65475	4.90027	4.64785	4.70461	4.62335	4.59007	4.83836	4.64252	4.75493	4.60669	4.76365	4.7766	4.54805	4.686	4.66131	4.60596	4.47443	4.79486	4.64839	4.50979	4.62082	4.61903	4.69647	4.72456	4.75452	4.83182	4.32537	4.66618	4.58903	4.63716	4.67428	4.54796	4.82342	4.69972	4.52409	4.64775	4.77169	4.51587	4.53886	4.7586	4.46621	4.83429	4.63196	4.8112
AQP5	6.03946	6.52875	6.37138	6.33959	6.25438	6.34942	7.00374	6.21964	6.0934	6.37021	6.30626	6.12936	6.5446	6.3284	6.52592	6.25032	6.11894	6.29377	6.24074	6.63921	6.3317	5.96162	5.93516	6.03275	6.18713	6.24172	6.18553	5.59229	6.22846	6.44323	6.28716	6.63389	6.5699	5.7402	6.38743	6.00865	6.14955	6.55289	5.53658	6.36837	5.87962	6.38938	6.12763	6.15741	6.46335	5.8081	6.48628	6.28093	6.36867
AQP6	5.18403	5.376	5.37144	5.26756	5.02495	5.26782	5.34472	5.36056	5.31274	5.30882	5.24062	5.29404	5.33352	5.39236	5.33355	5.24115	5.35023	5.4313	5.38719	5.38771	5.42009	5.36922	5.33329	5.38292	5.34609	5.17682	5.26505	5.08882	5.35877	5.47329	5.32877	5.30744	5.15587	5.29822	5.36382	5.34941	5.13684	5.31703	5.19863	5.24693	5.30901	5.46506	5.29647	5.30837	5.36526	5.22229	5.35583	5.40525	5.34118
AQP7	6.31666	5.79501	5.92326	5.93217	5.98844	6.15957	5.83467	5.69183	5.89869	5.71021	5.74476	6.1008	6.11541	5.64514	6.06752	5.96693	5.56255	5.87901	5.79192	5.63817	5.97146	6.12432	6.38225	5.97092	6.3868	5.97078	6.07756	6.05852	5.7139	5.58679	6.3525	6.24179	6.25686	5.98026	5.6713	5.7744	6.26564	6.59023	6.05752	6.065	6.10262	6.03648	5.73718	5.97483	5.53849	5.64628	6.11644	6.00182	6.46122
AQP8	5.36799	5.45227	4.98407	5.43055	5.35189	5.37136	5.52435	5.40242	5.45298	5.40959	5.49307	5.272	5.44711	5.47726	5.16841	5.30657	5.42466	5.37359	5.22533	5.47859	5.432	5.37073	5.14346	5.34922	5.33849	5.38856	5.39827	5.63041	5.42576	5.33507	5.35123	5.39512	5.29604	5.46783	5.49457	5.36168	5.51498	5.33196	5.25044	5.35402	5.35815	5.40598	5.37101	5.3905	5.42105	5.32629	5.47507	5.44224	5.35281
AQP9	12.9734	12.5279	13.3018	13.2176	11.8724	11.6609	8.8015	13.1599	12.4987	13.2593	12.6618	12.6266	12.7726	12.6781	12.6781	12.7635	13.0884	12.9101	12.6932	8.5661	13.0651	12.0889	12.8289	12.6654	13.0948	12.2612	12.3324	13.0172	12.3459	13.0773	12.1297	13.1037	11.9005	11.2461	12.283	11.9971	12.5576	12.1497	12.343	11.5248	12.4279	14.3856	12.903	13.0683	13.0208	12.3023	12.7409	13.1037	13.2643
AQR	7.01986	7.03544	6.9458	7.00299	6.95411	6.90674	6.26785	6.67757	6.91801	6.87369	6.50592	6.9957	6.8424	6.9608	7.04095	6.9274	6.99679	6.79573	7.1692	8.01368	6.99209	6.73461	7.04118	6.72808	6.8724	6.82936	6.98527	6.81324	6.7998	6.83124	7.02258	6.82153	7.18824	7.30298	6.74178	7.13586	6.93485	5.65458	7.61319	7.24829	7.36116	6.3516	7.04629	7.25704	6.91988	7.54326	6.97162	6.93485	6.79786
AR	5.1637	4.98824	5.11763	4.97304	4.92599	5.00331	5.08326	5.04698	4.97169	5.09961	5.04412	5.19912	5.17912	5.06319	4.97017	4.95918	5.23049	4.87845	4.99045	5.14793	5.129	5.15619	4.98889	4.97528	5.07379	5.17276	5.09679	4.99888	5.06509	5.08123	5.17191	4.84134	5.17493	5.14993	4.98068	5.14819	5.15653	5.02642	4.80032	5.00522	5.04533	4.88743	5.04457	5.14602	4.99845	5.06984	5.11268	5.01152	5.08436
ARAF	8.55625	8.73505	8.52648	8.02667	8.40753	7.97654	6.79507	8.66866	8.55472	8.24354	8.42895	8.17498	7.81466	8.00368	7.79788	8.10905	8.54453	8.26863	8.56972	6.82138	8.41213	8.80605	8.59591	8.29972	8.77418	8.47361	8.10302	8.46222	8.41213	8.04994	8.15969	8.22074	7.45769	7.74341	8.06	8.22637	8.29766	8.12895	7.60956	7.54168	7.90805	8.55716	8.41902	7.59321	8.05682	7.73434	8.13193	8.1959	8.51404
ARAP1	8.13055	8.43489	8.65105	7.96023	7.97391	7.89792	6.67038	8.52557	8.45484	8.31321	8.21757	8.22042	8.38157	8.39628	8.03653	8.32328	8.25784	8.4225	8.25061	6.62301	8.42197	8.51716	8.59149	8.09726	8.78898	8.30121	7.99482	8.29715	7.77888	8.32219	8.80231	8.94088	8.78718	7.80275	8.67324	9.1067	8.21301	8.44809	7.99068	8.11973	7.80362	8.65438	8.14294	7.99811	8.15589	7.62004	7.98436	8.34332	8.24868
ARAP2	7.14089	7.55859	7.24992	8.06378	7.4612	7.73903	6.54567	6.4866	6.89529	7.40384	6.67549	7.333	7.31154	7.43129	7.81607	7.56906	7.71264	7.22624	7.14488	6.69075	7.17532	7.00594	7.56964	8.02911	7.02617	7.0528	8.28145	7.00232	6.79659	8.81618	7.2731	7.08379	6.77484	7.92624	7.45478	6.15582	6.10945	7.08919	7.74212	7.24888	6.89307	8.1623	6.87098	8.40754	8.16581	8.52593	8.01372	7.07598	8.07038
ARAP3	8.85468	8.10959	9.24917	7.64636	6.43262	7.06934	7.23718	9.04298	8.98258	8.08454	7.44585	8.2577	8.22719	8.75372	7.48597	8.99607	9.04423	9.09546	8.3033	7.8177	8.12293	8.72774	8.78485	8.22816	7.71908	7.95348	7.92063	8.5023	8.34058	7.71394	7.64911	7.94444	8.49831	8.28911	7.73959	9.22528	7.90598	8.28762	8.19247	7.51943	8.40841	8.94407	8.72427	8.38883	7.88427	8.03134	7.9505	9.05759	7.74888
ARC	5.63711	5.66619	5.73723	5.49851	5.86864	5.95459	6.06032	5.61451	5.68926	5.60369	6.08031	5.4001	5.39636	5.71372	5.73077	5.8516	5.65195	5.46178	5.6355	5.78378	5.71241	5.63035	5.54462	5.44244	5.86331	5.90653	5.58592	5.57018	5.87248	5.30159	5.60084	5.58599	5.60576	5.76555	5.55262	5.94376	5.54545	5.90555	5.57907	5.83645	5.58418	5.66581	5.57826	5.75083	5.51291	5.42895	5.9098	5.49787	5.60605
ARCN1	9.28885	9.06257	9.52443	9.32099	9.71705	9.48213	7.42126	9.61064	9.48771	9.52139	9.1649	9.54769	9.83827	9.44133	9.59501	9.43411	9.35398	9.36204	9.42336	7.42777	9.55421	9.32806	9.53306	9.39585	9.35935	9.54846	9.48857	9.45194	9.38998	9.76687	9.21756	9.12549	8.7446	9.02788	9.861	9.61674	9.75963	9.56075	9.45534	9.34249	9.25378	8.99675	9.74129	8.90576	9.22556	9.68994	8.97978	9.17964	10.0797
AREG	4.74263	5.13333	4.84053	5.09199	4.61721	5.51124	4.52275	4.99247	4.82905	4.6992	4.75821	4.77688	4.81396	5.07293	4.49243	4.54203	5.01976	5.05428	4.99819	4.63933	4.71951	4.46543	5.0167	5.06428	5.24008	5.22915	4.73165	4.57176	5.35579	5.24707	5.22836	4.77144	4.40856	5.35565	4.69861	4.97094	4.65553	5.73724	4.52396	4.03762	4.80048	5.24401	4.20049	4.62328	7.49779	4.93109	4.56066	4.4975	5.11127
ARF1	10.0818	10.1946	9.92153	9.55592	10.1962	9.79076	9.02467	10.2137	9.94752	10.0769	9.91177	9.9375	9.90356	9.8772	10.1241	9.88276	10.2033	9.7994	9.70895	9.31264	10.157	9.93904	9.70054	9.84472	10.2327	10.0139	9.67208	9.84632	9.8868	10.0011	9.86194	9.37466	9.4274	9.36991	9.66755	9.66938	9.60521	9.95552	9.13148	9.91298	9.59824	9.86451	9.96579	9.31748	9.54185	9.20516	9.64577	9.79352	9.88536
ARF3	8.91804	9.09239	9.16626	8.35921	9.50772	8.66666	7.22981	9.59988	9.27105	9.15316	9.16803	9.12487	8.98074	8.92131	9.06454	8.86807	8.95579	9.07975	9.2097	7.06874	9.27909	9.42914	9.35875	9.31889	9.41895	9.50367	8.77686	8.95417	9.20513	9.26284	8.74567	8.91482	8.38697	8.25371	8.25321	8.93993	8.98479	8.75149	8.11415	8.52282	8.18285	9.07014	9.3172	8.61723	8.50852	8.79611	8.89008	8.88487	9.29267
ARF4	9.0929	8.8803	8.99439	9.31106	9.38461	9.16106	7.26138	9.35036	9.04245	9.24644	9.62534	9.14277	9.35168	9.01111	9.31418	9.25666	9.44251	9.11834	8.75855	7.30414	9.18955	8.81128	8.99925	8.75815	8.91679	8.96794	9.03599	8.52121	8.78882	9.25997	8.74623	9.39396	9.11126	8.56148	8.87229	8.65691	9.21982	8.43611	8.72914	8.79373	8.71123	9.44306	8.87943	9.13338	9.2413	8.54081	8.98106	9.03725	9.13215
ARF5	8.74671	8.97034	8.83068	8.89062	8.79088	8.84954	6.85799	9.01377	9.03635	9.21967	9.13174	8.84256	9.16405	9.00929	9.19963	9.03635	8.97777	9.02524	9.04208	6.84754	9.30165	8.97207	9.18597	8.81047	9.25483	8.8404	8.80831	9.07626	8.89365	9.25483	8.67522	8.74535	8.5564	9.44342	9.72108	8.50534	9.4235	9.06769	8.62634	9.04774	8.24544	9.09036	8.66785	8.40147	8.91643	8.45256	8.30424	9.48222	8.98407
ARF6	6.89107	7.47603	6.99579	7.13078	7.73708	7.17794	6.90422	7.35996	7.20663	7.20623	7.16369	7.16496	6.72621	6.97523	6.68297	7.25407	7.23822	7.40259	7.50918	6.95266	7.59049	7.63007	7.2007	7.20344	7.47566	7.21964	7.33836	7.23325	7.12802	7.07123	7.75185	6.93763	7.09922	6.65991	7.39661	7.64176	6.99204	7.45889	7.09733	7.2462	6.84312	7.11509	7.10368	6.69315	7.07918	6.71262	7.1566	7.36406	7.04807
ARFGAP1	6.76289	7.29639	6.8946	6.93136	6.93376	7.24706	7.13883	6.80882	7.1076	7.22279	6.42564	6.62987	6.80791	7.17544	7.16949	6.91905	7.0752	7.1076	7.1376	6.68514	6.93517	7.42971	6.95757	6.83456	6.9845	6.66699	7.19608	6.63048	6.45265	6.62036	7.14975	7.05829	7.11636	6.64599	6.88169	7.27364	7.00588	6.68918	7.01588	6.87218	6.77731	6.97982	6.70084	6.82189	6.88169	6.82257	7.32269	6.95493	7.05549
ARFGAP2	7.71225	7.80519	7.46918	7.11447	7.39676	7.40162	6.42021	7.6797	7.73027	7.47233	7.40508	7.3264	7.00986	7.36642	7.1699	7.67463	7.50419	7.59164	7.72859	6.3039	7.66998	7.77573	7.60494	7.16349	7.91082	7.27793	7.32343	7.37754	7.21308	7.46676	8.03227	6.9404	6.93733	6.44948	7.16562	7.49822	7.7733	6.80574	7.17512	7.13901	7.41848	7.42567	7.52007	7.61462	7.75498	7.51978	7.17141	7.35779	7.38519
ARFGAP3	7.79189	8.03863	8.14516	8.10232	8.2665	7.92601	8.47121	7.82312	7.72398	8.62759	7.27519	7.82487	8.67694	8.47087	8.44864	8.11528	8.45988	8.25738	8.0815	7.10401	8.54865	7.67181	8.1068	7.80893	7.97018	8.00733	7.90637	7.94829	8.42372	8.39499	8.17954	8.61699	8.13295	6.98473	8.15589	8.01679	8.74048	8.0719	8.0422	8.07606	8.08148	8.35436	8.01125	8.45619	8.27061	7.82047	8.4813	8.13772	8.50869
ARFGEF1	8.46152	8.45188	8.57187	8.41394	8.20325	7.86305	6.55935	8.09987	7.60176	8.0614	7.74354	7.76998	7.60963	8.04127	7.82158	7.65212	7.66432	7.7648	8.4662	6.70799	8.52488	7.37492	8.046	8.62815	8.36074	7.76212	7.65984	7.68931	7.53471	7.88106	7.24148	8.23017	7.93391	8.11059	8.25885	7.68382	8.47077	7.21163	8.27729	7.83843	8.12397	8.1556	8.12018	8.82699	8.74471	8.51367	8.21744	8.25885	8.47613
ARFGEF2	5.81646	6.1102	5.68428	5.75897	6.16635	6.21865	6.01221	5.32187	5.76559	5.91959	5.71348	5.46309	5.49678	5.79887	6.10766	5.8676	5.72627	5.961	5.44947	5.98717	5.81338	6.19141	5.43148	5.77184	5.72388	5.84478	5.6417	5.65084	5.39478	5.74738	5.7724	5.00591	6.25799	5.81834	5.18087	5.97329	5.96168	5.45662	6.13481	6.03677	5.44814	5.26018	5.81603	5.77264	5.98213	6.15208	6.12614	5.6176	6.20066
ARFIP1	7.21669	7.18213	7.28882	7.16574	7.08384	6.85427	7.94934	6.84201	6.80303	6.88974	7.08605	6.81272	6.67217	6.84258	6.89547	7.03206	6.96125	7.17005	6.95574	9.40247	6.81165	6.57135	6.91027	6.86683	6.89222	7.13049	6.7952	6.78832	6.34164	7.00722	6.11799	7.25646	7.03809	7.06046	7.5705	7.06389	7.32996	7.41135	7.29393	7.03161	7.51828	7.51773	7.64735	7.03093	7.01987	7.41301	6.91881	7.01258	6.32089
ARFIP2	6.75945	6.64851	6.77928	6.73569	6.56593	6.61114	6.91023	7.11386	6.97868	6.80097	7.48255	6.47902	7.03602	6.6336	6.69085	6.54919	6.67288	6.50969	7.01189	8.26844	6.77986	6.62124	6.843	6.37158	6.65495	7.16735	6.43589	6.5576	6.48186	6.51337	6.72944	7.02938	6.65196	6.83682	6.8365	7.06659	6.35671	6.30848	6.98492	6.45005	6.31285	7.24188	7.02252	6.9694	6.55276	6.69537	7.25423	7.14052	6.6828
ARFRP1	6.66564	6.54115	6.61307	6.1479	6.26634	6.80312	6.2325	6.51914	6.18232	6.74139	6.26673	6.419	6.19209	6.47355	6.59394	6.19726	6.036	6.68326	6.55734	6.29383	6.35435	6.46797	6.23854	6.44729	6.34877	6.50106	6.4186	6.23967	6.34174	6.65703	6.17746	6.51078	6.10746	6.12314	6.51598	6.29781	6.66016	6.7985	6.13874	6.139	6.19299	6.48759	6.52879	6.58057	6.53905	5.91296	6.18483	6.29575	6.55745
ARG1	10.2197	11.7553	10.3339	10.5077	8.45432	8.9295	8.65307	10.5037	9.2239	10.4916	11.3359	7.89942	11.7797	12.0664	11.8743	9.09498	11.0286	8.63507	10.5358	7.31109	10.5891	9.02098	9.82701	11.621	11.3758	8.74395	9.81993	10.726	8.6116	8.64849	8.58189	10.7147	10.2079	10.2599	10.9512	8.94473	10.0222	10.93	5.96726	10.3734	10.4057	9.97433	8.95713	11.483	11.8861	6.46355	11.2933	10.127	11.7216
ARG2	5.79213	5.35414	5.7808	5.74989	5.21662	5.78654	5.44424	5.69051	5.83732	5.31637	5.33587	5.77789	5.38551	5.22026	4.78466	5.35816	5.65222	5.6362	5.61254	5.66235	5.15152	5.42742	5.59	5.69523	5.35923	5.56513	5.28781	5.2622	5.45456	5.46765	5.57125	5.31161	5.20874	5.41588	5.60452	4.98987	5.69358	6.45391	5.21863	6.04788	5.46156	5.55383	5.62866	5.25964	5.47693	5.53296	5.29293	5.29384	5.39629
ARGLU1	10.1011	10.2638	9.83954	11.4231	9.63918	10.9848	7.4175	9.63851	9.3103	10.5272	9.91618	9.54598	9.90923	10.4054	9.941	9.86223	10.2471	10.0113	9.35907	7.33441	9.72178	8.35248	9.50192	9.52821	9.31375	8.99619	10.2661	9.10457	8.55808	10.1222	8.4832	8.99521	9.79689	10.2097	9.09917	9.46877	9.79023	8.57311	10.1894	9.40381	9.89187	10.0715	9.71535	10.624	10.4002	10.7941	10.2848	9.90109	9.64781
ARHGAP1	8.50456	8.28861	8.60084	7.65071	8.42641	7.90568	6.23429	8.70344	8.24025	8.21466	8.08045	8.38442	8.43107	8.33647	8.24366	8.47158	8.27444	8.2242	8.23021	6.32954	8.19904	8.28547	8.48623	8.03174	8.43679	8.46839	8.19781	8.22698	8.42413	8.23088	8.26	8.30346	8.15034	7.74507	8.26973	8.40075	7.84993	8.58141	7.80303	8.1674	7.32625	7.77875	7.98245	7.46592	7.53983	7.39348	8.139	8.109	8.29731
ARHGAP10	5.29456	5.5251	5.17764	5.03277	5.66592	5.23834	5.05013	4.83421	5.44824	5.23294	4.85008	4.94468	4.79566	5.14666	4.95687	5.10431	4.92575	5.20704	4.85056	4.74436	4.95975	5.00511	4.84199	4.98919	4.90881	5.04993	5.4229	4.66717	4.98872	5.04319	5.18895	4.80282	5.40656	5.65187	4.95618	5.06462	4.88938	4.69686	4.98074	4.79286	5.26614	4.92891	5.31584	5.10647	4.88678	5.24025	4.9285	5.14832	4.90017
ARHGAP11A	4.99416	4.87121	4.90113	4.79808	4.88821	4.81028	4.64575	5.04837	4.69952	4.51905	5.23135	4.56426	4.76212	4.51923	4.52737	4.78437	5.05283	4.9476	4.8767	5.3186	4.92939	4.61569	5.23444	5.09119	5.11313	5.2352	4.70008	5.14092	4.63754	4.98987	4.90381	4.63611	5.17848	4.48305	4.37418	4.5564	4.68168	4.54096	4.74742	4.14233	4.94049	4.91705	4.49755	4.85556	5.25961	4.91252	5.01064	4.81964	4.74115
ARHGAP12	6.59175	6.51974	6.54328	6.8441	6.63181	6.44581	8.16787	6.52785	6.4403	6.41165	6.51594	6.7615	6.6248	6.56606	6.77912	6.13299	6.79533	6.26956	6.00701	7.67905	6.70829	6.14609	6.29583	6.32025	6.2474	6.35514	6.50227	6.28166	6.24381	7.0423	5.29234	7.32511	7.1697	7.74706	5.93388	6.02748	5.98624	6.12237	6.90298	6.84651	6.70204	5.9966	6.41936	6.76979	6.10812	7.46824	6.68481	6.77555	7.23236
ARHGAP15	10.4659	10.7813	11.041	10.5373	9.94445	10.3618	10.3003	11.135	10.5814	10.8366	10.5797	10.3583	10.8768	10.8071	10.6505	10.2297	10.7605	10.5695	10.3678	8.21889	10.7791	10.0146	10.6348	10.6868	10.9213	10.3394	10.6032	10.7062	10.364	10.6297	10.5553	10.8246	10.6917	10.4987	11.077	9.69454	11.1964	9.8819	10.5908	10.3135	11.077	10.6079	10.2443	11.4096	10.923	10.3823	10.1738	10.7825	10.3019
ARHGAP17	7.33458	7.10951	7.29574	7.07281	7.62226	7.64926	6.40293	7.29377	7.34161	7.28129	6.38176	7.01751	6.94495	7.11232	7.13907	7.64172	7.01751	7.15423	7.15952	6.37637	7.14223	7.07886	7.35791	6.73053	7.12752	7.11554	7.12921	6.84301	7.12997	7.577	7.42288	6.59149	7.09233	6.67922	7.05052	7.40337	6.70708	7.59908	7.47707	7.48722	6.75316	6.78045	7.21142	7.10822	7.19179	7.58937	7.37239	7.20047	7.10454
ARHGAP19	8.03311	8.26754	8.58427	8.37607	7.5644	7.9454	6.53953	8.60957	8.12105	8.12698	7.76893	7.85457	8.19771	8.66934	8.11416	8.10156	8.63288	8.21841	8.37455	6.87707	8.71164	7.99088	8.15687	8.19434	8.59681	7.60238	7.77743	8.08457	7.22156	7.62981	6.95121	8.35584	7.83987	8.07704	8.23959	7.47512	8.39106	7.78944	7.65438	7.54089	8.8211	7.78618	8.23729	8.13946	8.82679	7.96959	8.39462	8.62786	8.4866
ARHGAP22	5.40654	5.30671	5.21119	5.23584	5.52111	5.32497	5.36098	5.14765	5.27502	5.20252	5.17426	5.18038	5.26373	5.26534	5.22976	5.44936	5.04437	5.07252	5.45375	5.45881	5.21647	5.30255	5.34695	5.35949	5.33362	5.29148	5.09526	5.14626	5.28614	5.12225	5.21684	5.206	5.38926	5.49068	5.26301	5.16023	5.37074	5.39259	5.55764	5.27634	5.37074	5.24989	5.44547	5.27185	5.37633	5.39956	5.17205	5.19822	5.14384
ARHGAP24	5.87771	6.37354	6.25191	6.07224	5.83058	5.69859	5.68108	6.50026	5.76714	6.03322	6.60963	5.6658	6.14995	6.69853	6.38292	6.34859	6.12253	5.66887	6.3706	7.30923	6.14604	5.69555	6.12542	6.6867	6.23005	6.21441	5.82561	6.42203	5.82294	5.89161	5.65428	6.663	6.07508	5.6801	6.22838	6.03338	5.90932	5.80902	6.12019	6.64006	6.62475	5.90897	6.34398	6.99804	6.47143	6.05397	6.47038	6.05824	6.75439
ARHGAP25	9.01231	8.95469	9.2096	8.76111	8.60829	8.68357	7.56075	9.29084	9.15607	9.06319	8.88096	9.01394	9.02138	9.00599	8.83371	9.07515	9.00599	9.05285	8.83161	7.61255	8.96899	8.92258	9.12649	8.93161	9.13513	8.95739	8.91709	8.93202	9.08821	9.06194	9.20914	9.1906	8.50119	8.92067	8.9951	9.3635	8.84614	8.5164	9.03956	8.57969	9.01963	8.13477	9.28405	8.53222	7.99005	8.83679	8.79174	9.14096	8.4532
ARHGAP26	7.85607	8.19629	8.90064	7.57513	7.58536	7.66818	7.46187	8.53349	7.93976	8.22356	7.22705	7.65498	7.49331	7.86592	7.71262	8.30334	7.65346	7.76887	8.28207	7.34568	8.21434	8.18893	8.48709	8.39293	8.07336	7.48079	7.74548	8.25578	7.59094	7.74688	7.87705	8.41918	7.95548	7.5278	8.00146	8.04109	8.02106	8.22093	8.1965	7.56005	8.02106	7.99876	8.08273	7.92715	8.0556	7.91189	8.249	8.1889	8.18024
ARHGAP28	4.41303	4.34283	4.39251	4.48019	4.28216	4.41626	5.23401	4.3499	4.42641	4.33147	4.54832	4.37385	4.40916	4.42271	4.37356	4.34363	4.34703	4.38411	4.41815	4.54206	4.44975	4.42562	4.3542	4.40986	4.43562	4.4547	4.37291	4.487	4.61293	4.37486	4.38611	4.71131	4.19178	4.75466	4.35834	4.64515	4.6684	4.50794	4.53243	4.63195	4.21869	4.54523	4.34081	4.36402	4.305	4.47794	4.15072	4.3715	4.23863
ARHGAP29	4.41255	4.38152	4.07616	4.74417	4.4545	4.3802	4.48959	4.51852	4.4706	4.44273	4.18016	4.40919	4.8566	4.4525	4.61973	3.98661	4.65821	4.46287	4.39715	4.96128	4.0448	4.56653	4.42944	4.49687	4.35182	4.75552	4.58344	4.60462	4.2833	4.2412	4.33882	4.93765	3.80798	4.29713	4.40307	4.36359	4.18747	4.30296	4.37286	4.61525	4.74859	4.20986	4.33243	4.6209	4.97144	4.54293	4.55761	4.32208	5.16365
ARHGAP4	8.90008	9.13075	8.97141	8.6713	8.27179	8.72506	7.72423	8.48289	8.90239	8.96197	8.6636	8.27179	8.54499	8.62668	8.89744	8.82549	8.63402	8.91723	8.88579	7.07664	8.74781	8.91309	8.61413	8.35809	8.81549	8.17534	8.9633	8.77474	8.46412	8.34591	9.25991	8.89335	8.52413	7.91453	8.75237	9.44106	8.97849	8.97602	8.05719	8.91979	8.25856	8.72643	8.37683	8.74611	8.6885	7.9756	8.63365	9.07044	8.36265
ARHGAP5	6.00359	5.62989	5.66977	5.80271	5.60333	5.55593	5.3922	5.77365	6.0908	5.67484	5.45627	5.81651	5.68986	6.73692	5.58515	5.86827	5.57387	5.62853	6.52453	5.75895	5.72491	5.73389	5.8623	6.54531	5.73932	6.51621	5.76972	5.51341	5.9232	5.87317	5.78581	5.87513	6.00623	5.72313	5.89178	5.47599	5.70711	6.05738	6.01025	5.61592	6.03542	5.40927	5.73446	5.72992	5.77431	6.46415	6.01025	5.84364	5.67544
ARHGAP6	5.44429	5.28531	5.29307	5.3125	5.40726	5.275	6.765	5.39513	5.32705	5.28768	5.72864	5.57627	5.36165	5.32984	5.32802	5.41398	5.39792	5.29541	5.14238	6.21395	5.23023	5.41937	5.16263	5.28037	5.2535	5.45379	5.30185	5.82784	5.57605	5.30045	5.59663	5.72551	5.7319	4.99187	5.35378	5.68003	4.88117	5.75584	5.29501	5.15745	5.45164	5.81722	5.67214	5.30136	5.1007	4.46107	5.49061	5.39599	5.50348
ARHGDIA	8.14001	8.93896	8.37719	7.88778	9.47192	8.82786	6.19685	8.46456	8.4492	8.23702	8.3358	8.4864	8.5288	8.4092	8.52393	8.1689	8.21724	8.28617	8.57445	6.04805	8.56518	8.84346	8.55037	8.41163	8.4932	8.70836	8.84478	8.55534	8.81867	8.29521	8.63404	7.62546	7.99053	7.3982	7.0869	8.15333	7.22642	8.33954	7.16743	8.62466	7.37941	8.67262	7.98381	8.06897	8.37232	7.66121	8.61395	8.27131	9.09587
ARHGDIB	13.516	13.4445	13.624	13.4119	13.3448	13.0376	13.6977	13.8465	13.7148	13.5549	13.5984	13.516	13.6387	13.6523	13.5549	13.5984	13.6387	13.4335	13.4549	9.20585	13.4549	13.2235	13.4658	13.4549	13.6977	13.3776	13.4235	13.7717	13.4549	13.3529	13.4512	13.144	12.7365	13.7816	13.8487	13.5627	13.2337	12.4454	12.9384	14.0665	13.4512	12.6895	13.3823	13.144	13.2337	12.6895	13.1832	13.7816	13.1832
ARHGDIG	5.607	5.50685	5.59772	5.55028	5.63893	5.55696	7.27829	5.76013	5.58014	5.66273	5.71752	5.53818	5.6043	5.69957	5.76334	5.57645	5.79021	5.61392	5.55266	7.15264	5.51613	5.604	5.62786	5.56296	5.55133	5.62244	5.59554	5.65241	5.57286	5.63102	5.87633	5.99838	5.68072	5.0915	5.99298	5.76988	5.87633	5.82889	5.95368	5.85917	5.40343	5.6974	5.38214	5.78227	5.75275	5.2519	5.5675	6.00187	5.57725
ARHGEF1	7.52795	7.38644	7.57084	7.27339	7.62908	7.35026	6.59852	7.61373	7.72207	7.49694	8.26059	7.79989	7.79917	7.8717	7.81453	7.51416	7.85182	7.72032	7.46903	6.32345	7.40211	7.81332	7.60583	7.60638	7.52928	7.61468	7.77357	7.55818	7.73026	7.77693	7.76773	7.52873	7.66474	7.88861	7.40879	7.60343	7.39372	7.32395	7.24664	7.23657	7.31115	7.74681	7.45166	7.11757	7.36993	7.31386	7.65535	7.56878	7.6683
ARHGEF10	5.50079	5.30846	5.39666	5.36508	5.54111	5.41602	6.49571	5.34414	5.32738	5.31495	5.33662	5.36615	5.25598	5.58145	5.40464	5.33988	5.06985	5.58624	5.40024	5.51054	5.40967	5.29469	5.31376	5.73966	5.50069	5.48771	5.47969	5.59731	5.20925	5.27252	5.76726	5.44241	6.20791	5.05791	5.07518	5.96689	5.45536	5.36421	5.6799	5.17348	5.32849	5.478	5.67544	5.59423	5.57557	5.30194	5.98572	5.32586	5.45376
ARHGEF10L	5.64345	6.03554	5.83216	5.72665	5.69636	5.96586	5.56475	5.84045	5.94422	5.82195	5.67049	5.65559	5.70595	5.63884	5.72257	6.03769	5.77071	5.76371	5.86408	5.5714	6.06042	6.07029	5.77498	5.96233	6.05142	5.76207	5.97543	5.5584	5.58055	6.00598	5.83794	6.25912	5.64138	5.70578	5.94633	5.96232	5.96986	5.89762	5.71727	5.64138	5.95048	6.17784	5.90734	5.77152	5.60463	5.77122	5.92637	5.76271	5.8611
ARHGEF11	6.7073	7.07707	6.96254	6.48682	7.02175	6.51721	6.03029	6.99948	6.77585	6.75247	6.19364	6.61094	6.58505	6.92361	6.8758	6.79082	6.92608	7.13826	6.91933	6.23147	7.00529	6.97685	6.79199	6.92176	7.09346	6.9207	6.58461	6.411	6.51325	7.19539	5.92091	6.69704	6.80305	6.49677	7.06428	7.23542	6.76942	6.59456	6.68241	6.68559	6.51191	6.91778	6.91083	6.83746	6.48397	6.74891	6.83953	6.90073	6.93487
ARHGEF12	6.56214	6.25916	6.53425	6.79969	6.19145	6.43967	11.0517	6.91192	7.05758	6.39944	6.27889	6.60557	6.87595	6.62613	6.45171	6.70363	7.61563	6.39339	6.76794	6.73449	6.21029	6.79526	6.40213	6.90445	6.24	6.59387	6.39783	7.1204	6.66403	6.48131	7.17481	7.21355	6.68554	6.52019	7.30274	6.77995	6.34552	8.13267	5.16826	7.02117	7.1527	6.58694	6.05612	5.60219	6.86304	5.07267	6.73244	5.28535	6.73122
ARHGEF15	5.96975	5.66062	5.69696	5.72545	5.79803	5.55426	5.9983	5.76763	5.52002	5.57176	5.79497	5.69942	5.65229	5.83031	5.72182	5.74018	5.92083	5.66659	5.70703	5.92374	5.62538	5.82575	5.61756	5.69253	5.6809	5.96569	5.90319	5.77981	5.6114	5.60829	5.67144	5.92508	5.68328	5.70784	5.70497	5.80031	5.64437	5.70186	5.52737	5.67919	5.78433	5.81567	5.65076	5.7754	5.67432	5.43782	5.80099	5.83776	5.79163
ARHGEF16	5.56695	5.67097	5.44798	5.35297	5.40551	5.52149	5.31826	5.70663	5.45994	5.52663	5.4711	5.26027	5.5824	5.31622	5.33789	5.48721	5.38105	5.45251	5.46238	5.54368	5.61834	5.39809	5.39184	5.38134	5.53151	5.32847	5.40119	5.3246	5.44835	5.26953	5.62037	5.64275	5.21464	5.43351	5.48402	5.32353	5.38698	5.64275	5.21042	5.30387	5.39053	5.58067	5.47507	5.47445	5.58298	5.46742	5.53439	5.3815	5.45496
ARHGEF18	9.26756	9.11912	9.35187	8.59842	8.88538	9.38609	6.75379	9.29068	9.47414	8.92176	8.33447	9.04347	9.18281	9.04824	8.82409	9.03173	8.88765	9.22477	9.23798	6.78555	9.0693	9.02734	9.2116	9.03173	9.3324	9.26083	9.38478	8.95096	9.17057	8.84706	9.45271	9.0981	8.67177	8.86318	8.78395	8.77029	8.48663	8.7595	8.95123	7.6278	8.31426	8.09514	9.27146	8.67512	8.58058	8.72994	9.00858	8.77086	8.45869
ARHGEF2	9.52391	9.46058	9.59007	9.50611	9.28578	9.27284	6.21854	9.77842	9.82627	9.56695	9.14631	9.47541	9.44817	9.6805	9.48621	9.91216	9.73176	9.73513	9.60153	6.26165	9.48855	9.47819	9.75539	9.28961	9.85854	9.40382	9.48621	9.59281	9.55602	9.29219	8.97685	10.1788	9.55297	9.18185	9.78857	10.4571	9.19633	9.08755	8.75849	9.21049	9.37367	9.83691	8.98732	8.73832	8.84839	8.71982	8.95163	10.1503	9.20911
ARHGEF4	5.26862	5.12688	5.26517	5.07107	5.23196	5.06446	5.41514	5.23297	5.05855	5.26212	5.3338	5.20959	5.12505	5.33645	5.34225	5.35394	5.23344	5.17176	5.13288	5.18314	5.11858	5.22818	5.22818	5.26557	5.18551	5.20062	5.25587	5.22875	5.17395	5.09255	5.32938	5.30722	5.20482	5.37141	5.29174	5.35802	5.27975	5.37262	5.12575	5.16691	5.19535	5.24304	5.19201	5.30742	5.28201	5.21616	5.25083	5.24089	5.29829
ARHGEF5	5.2146	5.34408	5.25515	5.23267	5.32305	5.49761	5.39018	5.39906	5.3752	5.13165	5.04879	5.21713	5.35473	5.51798	5.34204	5.20773	5.26141	5.19866	5.45928	5.00672	5.26897	5.16446	5.13336	5.48556	5.12936	5.32743	5.34172	5.05285	5.29908	5.33194	5.27934	5.35677	5.27053	5.18172	5.27127	5.33773	5.24172	5.07041	4.85281	5.1304	5.09389	5.28541	5.23902	5.38701	5.53968	5.23247	5.47282	5.24342	5.243
ARHGEF6	9.78543	10.0306	9.5893	9.98696	9.41171	10.0984	7.70069	9.41762	9.82549	10.462	9.75974	9.6803	9.95421	10.2483	10.2522	9.99118	9.70767	9.9178	9.96383	7.72704	10.0171	9.56398	9.54821	9.63335	9.61322	9.35821	9.75146	9.87223	9.38586	9.59813	10.3327	9.8083	9.48105	10.2591	9.72524	10.3098	9.71472	9.18943	10.4735	10.0934	9.74338	9.1182	9.56833	9.99649	9.75527	10.2904	9.21112	10.0359	9.04324
ARHGEF7	6.48866	6.51446	6.46504	6.39573	6.55706	6.48348	6.68028	6.336	6.34085	6.37593	6.75109	6.39737	6.36192	6.36475	6.64917	6.59849	6.26926	6.49094	6.43429	6.09504	6.36942	6.3129	6.30674	6.19557	6.17767	6.23973	6.4863	6.27812	6.43374	6.40345	6.29081	6.29081	6.14913	6.3763	6.1424	7.15501	6.47714	6.41718	7.01057	6.36478	6.44786	6.43342	6.19351	6.33813	6.61531	6.28364	6.38448	6.24809	6.49417
ARHGEF9	5.63053	5.71781	5.71181	5.7473	5.65893	5.71157	5.94692	5.57049	5.72076	5.71142	6.13156	5.5538	5.60474	5.85885	5.88147	5.62201	5.67992	5.5608	5.75281	5.65597	5.52818	5.60112	5.61192	5.66375	5.59734	5.62118	5.64955	5.78108	5.62778	5.68672	6.21898	5.62771	5.69459	6.38052	5.48881	5.86483	6.13022	5.57215	5.90503	5.18246	5.70564	5.16006	5.86782	5.78381	5.67975	6.11774	6.02105	5.72951	5.8831
ARID1A	7.4946	7.56483	7.71079	7.37757	7.14431	7.24167	6.19007	7.8877	7.43338	7.5281	7.27574	7.50441	7.51697	7.65227	7.5069	7.71038	7.73223	7.40828	7.29746	8.1352	7.39987	7.09253	7.46416	7.26249	7.35659	7.11266	7.25133	7.30943	7.30006	7.29943	7.78448	7.56034	7.32993	7.08194	7.60981	8.05253	7.19848	6.92592	7.42379	7.23788	7.10909	7.18604	7.33906	6.86795	7.01146	7.12316	7.44165	7.59014	7.72863
ARID3A	8.2037	8.52184	8.55343	7.69303	8.03771	7.91261	5.98819	8.73543	8.29062	8.21478	8.41752	8.20726	8.78816	8.91576	8.44387	8.23989	8.53439	8.30637	8.49096	5.97486	8.46682	8.37068	8.58949	8.50559	8.52772	8.45472	8.07978	8.31587	8.54576	8.26132	8.88525	8.67077	8.84405	8.26699	8.58009	8.25019	7.88744	8.22159	7.8504	8.59333	7.92418	8.5273	8.14852	7.72999	8.28474	7.37361	8.41321	8.08548	8.27596
ARID3B	8.24714	7.79324	7.92996	7.664	7.14664	7.19862	8.52324	8.0601	8.0601	7.91849	8.02134	7.61456	7.96106	7.59278	7.49177	7.89263	8.03169	8.01201	7.91153	8.63709	7.74183	7.83873	8.02651	7.61309	8.23908	7.70492	7.64341	7.825	7.78251	7.7059	8.10006	8.85358	8.74612	7.63136	8.57716	8.92119	8.24958	6.50126	7.54158	8.15171	8.37846	8.24362	7.83929	7.78162	7.62498	7.27566	7.86991	7.71761	8.22584
ARID4A	7.9266	7.79201	8.4146	8.12002	7.71513	7.59559	7.48877	8.00801	7.34825	8.13471	7.85263	7.84668	7.65999	8.00801	7.68826	7.87069	8.11629	7.62849	7.59078	9.62376	8.08975	7.1503	7.75505	7.98146	7.77336	7.18276	7.70746	7.42231	7.97304	7.88181	7.43346	8.59799	7.87243	7.90902	8.12694	7.75656	8.15988	7.39128	8.17164	7.65692	7.73933	7.81467	7.973	8.58847	8.39067	8.29414	8.19248	8.46337	8.65966
ARID4B	7.66017	7.15288	7.93977	7.75967	7.76431	7.25065	7.68292	7.59326	7.54007	7.65581	7.57778	8.18812	8.28853	7.92206	8.03348	7.78204	7.94332	7.8105	7.51691	8.65	7.48477	7.30758	7.60666	8.29665	7.49771	8.04401	7.99046	7.91241	8.23103	8.32992	7.08253	8.15684	7.76225	7.64526	7.89109	7.27622	7.87978	7.55454	7.84625	7.66264	7.94714	8.27667	7.88464	8.23324	8.22952	8.20302	7.95455	7.93735	8.22037
ARID5A	6.74372	7.1992	7.32387	7.26437	7.16677	6.87519	6.69471	7.62203	7.08475	7.57954	6.96866	7.33101	8.08043	7.45906	7.1786	6.99497	7.25395	7.16743	7.10726	6.64626	7.48667	6.92089	7.27328	7.91411	7.35227	7.21682	7.2082	8.33306	6.95278	7.59187	7.30767	7.234	6.43816	6.8665	6.98687	6.91483	7.25695	7.62052	6.82965	6.88753	7.02076	7.79138	7.15701	7.15467	7.64779	6.42551	7.56228	7.32469	7.61874
ARID5B	7.65025	9.06055	8.55883	8.56897	7.98749	9.18973	6.26026	7.88974	7.81846	8.97674	6.75423	7.38202	8.33709	7.75099	8.45692	7.49707	7.6428	7.76726	7.80578	6.33525	8.51531	6.96545	8.16923	7.72617	8.15515	7.71359	8.11922	6.84424	6.85132	8.94014	7.65208	8.03133	7.90135	7.90585	7.37739	7.07377	7.44486	7.64168	8.26203	8.43305	7.46282	9.07854	7.35564	8.85293	8.19972	7.55601	7.83341	8.22083	6.43168
ARIH1	7.43995	7.45026	7.60935	7.38021	7.33511	7.11761	6.6538	7.75053	7.26643	7.5295	6.73705	6.63217	7.00915	7.24414	7.30668	6.96265	7.07049	7.02528	6.99001	6.54016	7.15918	6.65624	7.07518	6.96238	7.2849	6.95124	6.90171	6.69378	6.44928	7.59524	7.53858	7.74583	7.46214	6.84325	7.33492	7.6088	7.07765	7.75601	7.19673	6.64847	7.56101	7.6067	6.81862	6.87755	7.26851	7.18626	6.64099	6.9719	7.40385
ARIH2	7.22052	6.8793	7.00506	6.93937	6.62321	7.33744	5.89029	7.0904	7.38518	7.2133	7.19301	7.13564	7.35622	6.90819	6.90222	7.26025	7.25312	7.20404	7.03035	5.90366	6.95309	7.39593	6.86279	7.09748	7.09008	6.87668	7.52015	7.07817	6.84593	6.84557	7.07711	6.3835	7.44303	7.33471	6.40152	6.64121	6.78111	6.71794	8.2047	6.75205	6.883	7.29697	7.30635	6.88502	6.78302	7.29675	6.97965	6.99753	7.23741
ARL1	5.89947	6.03296	5.86717	6.1909	6.42077	6.95927	5.49118	5.58957	5.77638	5.94099	5.30747	5.47671	5.84259	6.13478	6.60039	5.5969	5.59994	5.77736	5.6418	5.57094	5.80617	5.58605	5.68295	5.80966	5.65146	5.81329	6.0688	5.50536	5.7515	5.89892	5.49137	5.72033	6.20322	6.10181	6.11536	5.9723	5.75098	5.53517	5.85919	6.24195	5.46264	5.6137	5.98098	5.89842	5.80857	6.46796	5.74266	5.81796	5.72115
ARL14	4.6377	4.33261	4.33	4.53898	4.47112	4.43711	4.62592	4.50646	4.47281	4.55624	4.72548	4.44189	4.64516	4.55239	4.6032	4.35757	4.41044	4.50266	4.48887	4.62513	4.4583	4.28017	4.65953	4.60549	4.58719	4.72155	4.69279	4.72874	4.47288	4.32708	4.78135	4.46908	4.55161	4.38344	4.67784	4.53753	4.49305	4.64218	4.58931	4.36365	4.33555	4.52364	4.41294	4.35425	4.41171	4.61909	4.60987	4.64471	4.57035
ARL15	6.31395	6.33171	6.29908	6.33958	6.21648	6.14354	8.82852	6.39204	6.19993	6.38577	6.61646	6.43824	6.1003	6.19983	6.32493	6.07242	6.54593	6.32708	6.18021	7.61773	6.29957	6.3036	6.26961	6.26586	6.32609	6.24145	6.33933	6.18365	6.11726	6.22762	6.91966	6.32679	6.94014	7.23271	6.64104	6.94622	6.74546	6.93689	6.6753	6.90089	6.57387	6.8946	6.50577	6.26001	5.89033	6.61497	5.71397	6.30297	5.54364
ARL17B	6.31826	6.54693	6.27055	6.81553	6.40683	6.27911	6.0753	6.10942	6.20603	6.20738	6.40134	5.93632	6.09952	6.42704	6.36552	6.11241	6.73642	6.05797	6.3037	6.68108	6.11691	6.15576	6.3379	6.28314	6.18799	6.08056	6.75846	6.2711	6.17155	6.75444	6.23245	6.02427	6.22713	6.35822	6.36765	6.12776	6.14483	6.19536	6.74537	6.3309	6.18502	5.88024	6.96165	6.40888	6.32693	6.16434	6.29804	6.48182	6.19113
ARL2	7.10568	7.20892	6.7402	6.69466	7.4955	7.02144	5.41082	7.36546	7.77102	6.67639	7.17653	7.1824	6.93629	7.14907	6.91675	7.14646	6.7957	7.15327	7.34935	5.55823	6.73948	7.53437	7.06769	7.33063	6.99928	7.16024	7.30141	7.59815	7.36231	6.70868	7.02326	6.8635	6.30669	6.24927	6.56086	6.64588	6.45739	6.76133	6.61256	6.87219	6.23353	6.39039	6.78179	6.43295	7.05006	7.04564	7.14866	7.30625	6.69351
ARL2BP	7.62795	7.77056	7.3998	7.69878	8.14423	8.39329	5.86021	7.45658	7.81667	7.31895	7.67484	7.74279	7.34933	7.65323	7.38917	7.79638	7.56631	7.78139	7.12562	6.06938	7.43683	7.12715	7.36025	7.17028	7.11153	7.40982	7.6237	7.57508	6.80621	7.16491	7.6847	6.55058	7.54386	7.15676	7.30899	7.05654	7.28256	7.18823	7.48367	5.58899	7.7499	7.32112	7.69325	7.40339	7.66965	8.02239	8.11483	7.89767	7.60416
ARL3	6.97156	6.8782	7.37165	6.81095	6.4825	6.90284	6.67302	6.65039	6.89978	7.36991	6.46597	6.72465	6.71176	6.53167	6.65474	6.87353	6.92757	6.82197	6.54247	6.96253	7.40919	7.31212	6.69146	6.7495	7.24727	6.72136	6.93421	6.74048	6.64754	6.7077	6.57242	7.05937	6.82979	6.93201	6.92358	6.85805	7.05321	6.9159	6.70549	6.85176	7.0745	6.28866	6.84713	7.59508	6.85495	6.48405	6.91683	7.1533	6.77905
ARL4A	6.91909	7.03969	6.83674	6.87068	6.97844	6.83037	6.57294	7.02124	6.60326	6.42759	7.12591	6.73051	6.67738	6.5106	6.6344	6.55975	7.27084	6.34946	6.57831	6.4407	6.49386	6.76076	6.59471	6.86125	6.64885	6.42755	6.50121	6.8163	6.49386	6.24987	5.25782	6.158	6.74757	6.94671	6.86538	6.13336	5.87589	7.17845	6.17526	6.22657	7.30115	6.8453	6.27866	7.04956	8.33009	6.35706	6.35838	6.74757	7.27768
ARL4C	6.91335	6.73785	6.60181	7.1859	6.38037	7.45758	5.55579	6.33609	6.97889	6.55778	5.31522	6.44498	6.55925	6.11987	5.98776	6.40471	5.91773	6.55969	6.42481	5.99341	6.68523	6.4588	6.05219	5.86437	6.52994	6.23548	7.36845	6.24176	5.79262	6.33472	7.12212	5.36069	6.6877	6.90921	6.41697	6.3274	6.15515	5.86544	6.95952	5.68061	6.50511	6.27968	6.56825	5.46283	6.13983	6.53778	6.43582	6.38842	6.41995
ARL4D	5.35937	5.33416	5.49112	5.21891	5.43429	5.34147	8.88819	5.34912	5.40371	5.46052	5.37868	5.65416	5.56871	5.3115	5.35121	5.34463	5.35722	5.57965	5.38813	5.68392	5.29773	5.54726	5.46405	5.42295	5.4716	5.51834	5.41993	5.94911	5.53737	5.3847	5.83104	6.67049	6.22566	4.98795	5.90386	5.91857	4.68104	5.59187	5.76022	6.05904	5.88016	6.09067	4.98795	5.40096	5.20539	5.52195	5.42436	4.66533	5.64626
ARL5A	6.88137	6.68929	6.40101	7.20885	7.02422	7.78133	4.78369	6.16139	6.50911	6.66305	6.12041	6.50911	6.33132	6.70477	6.8081	6.64161	6.36543	6.7093	6.54819	4.97998	6.33258	6.10705	6.11026	6.22435	6.5592	6.5679	6.68706	6.48784	6.1887	5.94747	6.20423	5.65559	6.88069	6.39487	6.56282	5.77735	6.38628	5.26581	6.37154	6.36799	7.44764	5.90536	6.68238	6.84761	6.44217	8.28221	6.77403	6.36876	6.72929
ARL6IP1	9.88991	10.0549	10.0651	10.4162	10.2304	10.3691	9.1567	9.67017	9.72869	10.121	10.1235	10.0441	10.2072	10.0943	10.1129	10.218	9.95593	9.81394	9.57259	10.6946	10.1945	9.20681	9.84962	10.0238	9.69697	9.84161	10.0937	9.74103	9.68989	10.0366	9.20243	9.53255	9.23347	10.0354	9.70405	9.60147	9.4174	10.3191	9.72546	10.1169	9.78549	9.7408	10.1103	10.3751	10.3751	9.89949	9.88809	9.82917	9.39626
ARL6IP4	7.9423	8.25813	7.85208	8.08627	8.24867	8.33127	7.43668	7.81729	7.98431	7.93502	8.49246	8.13075	7.98947	8.01949	8.27706	8.10826	8.03975	8.11214	8.3706	6.88514	8.2124	8.38635	8.26171	8.16819	8.0699	8.20459	8.29284	8.38803	8.43565	7.96949	8.26162	7.66918	7.69786	8.38162	8.1018	8.46786	7.92769	7.93999	7.73731	8.24928	7.87028	8.13505	7.85596	8.02227	8.13729	7.63688	8.15228	8.25832	7.49929
ARL6IP5	10.6067	11.0677	10.8781	10.7777	10.2798	10.7609	7.45329	10.6738	10.1547	11.1234	10.5978	10.2809	10.4324	10.696	10.1958	10.4772	10.5894	10.2024	10.2491	7.34952	10.9534	9.61706	10.4497	9.98771	10.7004	9.93741	10.2838	10.1426	9.31084	10.7932	9.40643	10.164	9.68631	10.4981	9.72357	10.029	10.114	7.94993	10.3052	9.7742	9.80089	10.0596	10.1948	10.4707	9.67572	10.6651	9.59949	10.7184	9.38454
ARL8B	9.50366	9.53859	9.68448	9.42742	9.90958	9.26969	7.36779	9.10897	8.62722	9.38007	9.37327	8.7984	8.92087	9.19357	9.46227	8.78376	9.32312	8.95492	9.17442	7.43258	9.31493	8.39074	9.08524	9.1616	9.10976	8.9336	8.74546	8.92728	8.16304	9.86618	8.91428	8.23627	8.44388	8.68993	8.16771	8.24894	9.12162	8.42005	8.22226	9.80825	8.41531	8.96345	9.10075	9.68725	9.01204	9.3806	8.63048	8.86536	8.90504
ARMC1	5.77121	5.94057	5.623	6.09429	6.18947	6.64168	5.84617	4.90358	5.55093	5.75637	5.07147	5.26907	5.44729	5.51724	5.76912	5.81115	5.17147	5.57314	5.94743	4.94116	5.91557	5.62968	5.724	5.87093	5.64707	5.72139	5.68021	6.24916	5.21935	5.94175	5.64273	4.94078	6.27882	5.65957	5.3888	5.82975	5.06609	5.4523	6.30157	5.3718	5.96093	5.1509	5.85533	5.60151	5.62472	6.07842	5.616	5.56409	5.46458
ARMC4	4.77887	4.59863	4.51312	4.74467	4.78703	4.50066	4.76465	4.46241	4.54365	4.51862	4.4752	4.40233	4.55581	4.62014	4.55331	4.53284	4.73163	4.56213	4.71494	4.79073	4.6157	4.6428	4.54014	4.62955	4.61438	4.64263	4.54752	4.34823	4.69263	4.66626	4.70221	4.50341	4.61953	4.47547	4.47102	4.71244	4.68728	4.65284	4.70436	4.51928	4.46311	4.63031	4.36812	4.62963	4.84955	4.3254	4.55807	4.62015	4.48159
ARMC6	6.709	6.0634	6.45578	6.10773	6.56095	6.54108	5.7314	6.75569	6.69025	6.10115	5.81143	6.02978	6.59055	6.19389	6.33583	5.78311	5.99596	6.32021	6.19118	5.78727	6.18775	6.98437	6.90367	6.30715	6.5752	6.71142	6.62848	6.38034	6.363	6.07267	6.57125	6.51063	6.45755	6.41298	6.32994	6.88845	5.98847	6.92291	5.97658	7.16133	6.14577	5.96092	6.29254	6.49857	6.17661	6.19121	6.33755	6.22984	6.32737
ARMC7	7.05461	7.48174	7.32668	7.16515	7.41484	7.24704	6.16965	6.7739	7.50413	7.6003	6.5144	6.53105	7.48762	7.65898	7.55653	7.4909	7.16559	7.23618	7.05366	6.52305	7.3477	7.64901	7.31634	6.98163	7.13881	6.83099	6.94126	7.1283	6.88634	7.25773	7.54647	7.2504	7.28565	7.37868	7.71592	7.10092	7.55527	7.9274	6.8308	7.79238	7.32676	7.05264	6.57258	6.78023	6.4199	7.00138	6.85481	7.38608	7.38347
ARMC8	7.18829	6.91642	7.27463	7.16973	6.99117	7.10266	6.90399	7.25277	7.04146	7.17063	6.89579	6.91394	7.25277	7.26063	7.3209	7.00792	7.43638	6.92343	6.96919	8.03431	7.16589	6.7792	7.06173	7.12507	6.99493	6.93442	6.81539	6.80566	6.9938	7.26807	7.07543	7.2078	6.6853	7.23609	7.04921	6.67705	7.52249	7.31119	7.16942	7.63584	6.95115	7.1864	6.86906	7.32675	7.28324	7.49596	7.13346	7.13666	7.2544
ARMC9	5.00729	4.96701	4.90472	4.92607	4.60758	5.15511	4.82605	5.26077	5.02282	4.87827	4.86818	4.8251	4.93567	4.80759	4.75531	4.79434	5.1496	5.10971	5.01259	5.05058	4.89053	5.14062	4.89871	4.73904	5.07891	4.90121	4.73744	4.72557	4.81288	4.82132	4.62316	4.9744	4.88297	4.72051	5.12638	5.33029	4.97168	4.84391	4.86029	4.88173	4.65697	5.1016	5.04205	4.96423	5.08081	4.95245	4.93015	4.93214	5.12808
ARMCX1	5.32385	5.35877	5.25218	5.15835	5.50155	5.2716	5.36619	5.24038	5.27582	5.20576	5.49473	5.37758	5.42315	5.34006	5.38237	5.43834	5.33434	5.35189	5.26453	5.73754	5.26172	5.21932	5.13198	5.24459	5.07163	5.2378	5.30275	5.1941	5.28783	5.40819	5.49539	5.45577	5.11892	5.09423	5.39774	5.32463	5.15873	5.52874	5.43983	5.3952	5.34409	5.30814	5.30911	5.1666	5.34619	5.51433	5.26211	5.23768	5.28837
ARMCX2	4.98415	4.9981	5.10402	5.07666	5.03517	5.43287	5.1205	4.98519	5.13002	5.04945	4.8607	4.96915	5.00593	4.94727	5.00779	4.94877	4.97241	4.87462	5.09774	5.11218	5.0039	4.8647	5.1612	4.92308	4.94781	4.96984	4.99852	5.00889	5.00601	5.02686	4.98366	4.84134	5.01105	5.28685	4.96808	5.36101	5.27253	5.1072	5.1891	4.9478	4.80375	4.99575	4.90541	4.92004	4.96019	4.87116	5.05009	4.89878	4.88401
ARMCX3	6.58106	6.55708	7.13103	6.86566	6.85566	6.74804	7.27284	6.8451	6.6621	6.69844	6.5644	6.78991	6.76287	6.85422	6.50433	6.62918	6.42963	6.7941	6.54679	6.90989	6.83026	6.65001	6.68661	6.61442	6.54234	6.61435	6.22028	6.88504	6.45715	7.17456	5.95235	6.35787	6.38865	6.21	6.32993	6.1451	6.59297	4.88534	6.93396	7.2679	6.02135	7.77442	6.86251	7.86298	7.84387	7.11004	5.91571	7.05352	6.80428
ARMCX4	5.11197	4.99563	5.10773	5.1431	5.15171	4.98549	6.64949	5.20137	5.05983	5.12046	6.00244	5.02781	5.30038	5.12406	5.03594	5.04844	5.1551	4.97774	4.92309	5.2733	4.92896	4.99159	5.28318	5.08812	4.96046	5.02965	4.99079	5.2061	5.14637	5.03538	4.44734	6.01764	4.05565	5.45495	5.15953	5.95389	5.99383	5.69431	5.75715	4.45204	5.33133	5.75434	5.40384	6.44891	5.323	5.45063	5.25283	5.34924	4.32046
ARMCX5	5.37393	5.31509	5.35868	5.45873	5.35264	5.35056	5.22816	5.28765	5.19358	5.35808	5.26842	5.7128	5.50531	5.43184	5.28419	5.46625	5.69753	5.30041	5.37212	5.47684	5.36579	5.39072	5.38507	5.36407	5.28771	5.40144	5.22394	5.29302	5.28139	5.36446	5.25386	5.65782	5.49565	5.07164	5.15532	5.18977	5.66953	5.463	5.44432	5.51663	5.08491	4.88167	5.82224	5.71732	5.34623	5.40723	5.48019	5.12733	5.9207
ARMCX6	6.57705	6.33511	6.70473	6.93649	6.75877	6.91764	6.25412	7.23116	6.91268	6.79729	6.36331	6.11669	7.07237	6.56491	6.54784	6.68549	6.12609	6.69551	6.61762	7.51395	6.74881	7.06875	6.8526	6.97212	6.90354	6.77538	6.50495	6.31707	6.94807	7.38015	6.09328	6.42953	6.46659	5.29551	6.18174	6.80315	7.30948	7.33578	6.45107	6.39039	7.01103	6.35526	7.01223	6.60363	6.60026	6.50229	6.6045	6.42116	6.63231
ARNT	6.77707	7.32334	7.2886	6.9371	7.18956	7.15219	6.65365	7.45681	7.25578	7.01032	6.66335	6.78709	6.6927	6.95573	7.18924	7.2374	7.10595	7.17403	7.39192	6.47258	7.423	7.26378	7.30063	7.1922	7.48601	6.99077	7.03945	6.84433	6.65852	7.0588	7.28621	7.26764	7.17525	6.88156	6.66673	7.42176	6.72874	6.73828	6.94653	7.36459	6.82232	7.07105	7.0717	7.30868	7.34778	7.18201	7.32885	7.11707	7.18754
ARNT2	5.43866	5.22186	5.23566	5.25045	5.32435	5.30899	6.66281	5.2672	5.23641	5.32563	5.29081	5.56711	5.28523	5.32153	5.4057	5.49055	5.46834	5.26361	5.29715	7.96894	5.22499	5.50191	5.48646	5.2543	5.31751	5.33156	5.45395	5.5176	5.82489	5.60918	5.87986	5.8013	5.44824	5.33197	5.83955	5.90963	4.8915	6.63139	4.81539	5.4407	4.70687	5.68735	5.05308	4.9327	5.32436	4.65424	5.76057	5.59321	5.10629
ARNTL	7.20656	6.95237	7.39892	7.07004	6.69498	6.65183	5.98937	7.33094	6.87711	7.35991	6.26659	6.62416	6.97503	7.48018	6.77713	7.02416	7.2584	7.16727	6.76563	6.12783	7.05176	6.65981	6.98171	6.82362	6.23109	6.76616	6.95344	6.31305	6.34054	7.2244	6.42905	7.5747	7.05443	6.74646	7.12173	6.84803	6.9468	6.85729	7.29187	7.06541	7.31167	6.6536	7.02202	7.12072	6.69989	6.72379	7.20881	7.2337	7.06248
ARNTL2	4.99971	4.6259	4.82298	4.75187	4.70089	5.077	4.94893	4.9231	4.82405	4.72965	4.88485	4.76587	4.87957	5.06803	4.43567	4.72573	4.53775	4.91038	4.77411	4.70961	5.11268	4.68322	5.18305	4.77651	4.68122	4.75049	5.03561	4.52559	4.71343	5.05711	4.8689	4.78387	4.86065	5.05662	4.70304	4.58869	4.64413	4.64107	4.65074	4.90542	4.5092	4.7887	4.84535	4.93618	5.03748	4.62497	4.85027	4.67776	4.53888
ARPC1A	8.61707	8.86747	8.36931	8.73051	8.91159	8.76531	7.85564	8.51834	8.6911	9.15557	8.92662	8.5774	9.29446	8.95768	9.90319	8.85337	8.91549	8.80321	8.51746	8.18179	9.0497	8.62181	8.57516	8.30323	8.70475	8.59349	8.58496	8.86546	8.8202	9.19502	8.58648	9.27107	8.6107	7.81193	8.76421	8.83549	8.77638	9.1368	8.84842	8.78704	8.18946	8.97693	8.32965	8.4058	8.56171	8.67702	8.60034	8.72794	9.14562
ARPC1B	10.5516	9.90025	10.5273	9.9267	10.6666	9.9841	9.59593	10.7573	10.8452	11.0099	11.073	10.6548	11.1231	10.4898	11.1844	11.1736	10.7641	10.8627	10.2739	7.88382	10.815	10.4537	10.6324	10.3533	10.4448	10.5856	10.32	10.2616	10.8952	10.7857	10.3179	10.0306	10.4113	10.4098	10.1449	10.5786	9.97005	10.3776	9.69571	10.7255	9.68677	10.2803	10.3763	10.2241	10.2212	9.47394	10.2787	10.6576	9.9001
ARPC2	11.046	11.0343	11.0287	11.112	10.9197	11.0339	9.50677	11.1311	11.0911	11.1643	11.3804	10.996	11.1393	10.9382	11.1865	11.1489	11.2292	11.1521	11.0542	10.939	11.2306	10.9864	11.0547	11.1154	11.2826	10.8924	11.0552	11.0579	10.8905	11.1334	10.3026	11.1022	10.3115	10.8427	10.7345	10.7217	10.9138	10.0952	10.669	10.8997	10.5291	11.2519	11.0229	11.5436	11.3395	11.2882	11.2519	11.5628	11.2882
ARPC3	11.7698	10.9149	11.519	11.8351	11.4958	11.1434	7.98593	11.5705	11.31	11.6267	11.9926	11.6397	11.8581	11.6032	12.0127	11.7151	11.657	11.5767	11.0786	8.24954	11.8283	10.8874	11.3769	11.4869	11.3425	11.4023	11.4782	11.2923	11.3381	12.0489	10.8135	12.0825	11.3908	11.7464	12.3029	11.6861	12.0293	10.6741	11.4135	12.2713	10.4939	11.2203	10.2183	11.643	11.34	11.0429	10.7822	11.757	11.7137
ARPC4	9.3664	9.11609	9.28639	9.15964	9.43891	9.08839	7.32622	9.50026	9.43145	9.37284	9.71541	9.38093	9.58957	9.27347	9.60584	9.48078	9.47995	9.45493	9.35878	7.36524	9.47117	9.33244	9.34424	9.43145	9.22639	9.42826	9.19717	9.26453	9.44225	9.43552	9.72886	8.70162	8.70162	9.73991	8.9528	9.70148	9.02615	8.74818	8.55804	9.66816	8.92261	9.46282	9.25526	8.91217	8.93976	8.27336	9.03951	9.40975	9.16113
ARPC5	12.3806	12.4345	12.5476	12.2793	12.3497	11.786	12.4073	12.532	11.569	12.3569	12.4778	11.9945	12.0737	11.9488	12.2101	11.4913	12.0637	11.6761	11.8557	8.69248	12.5575	11.4006	12.2472	12.0275	12.3015	11.8909	11.7915	11.9227	11.2943	12.7791	12.1837	12.3391	10.6758	11.7396	11.3912	12.4212	11.956	10.9902	10.9191	11.8914	11.4829	11.5379	11.5102	12.5837	12.1837	11.0756	12.0375	11.8281	11.6704
ARPC5L	7.79544	8.39721	7.58843	8.09944	8.21913	9.01274	6.66086	7.59676	7.99994	8.18233	8.20578	8.09281	8.22906	7.95592	8.43182	7.89765	7.67889	7.71364	7.95398	6.86793	7.99977	8.15805	7.92094	7.72395	7.91277	7.94293	8.70407	7.08921	7.30175	8.14106	7.90905	7.4604	7.26349	7.34365	7.897	7.68048	7.67494	7.95374	7.77736	8.34142	7.38324	8.32165	7.7554	7.76166	8.36659	7.64465	8.2603	7.65569	8.19218
ARPP19	7.51131	7.85954	7.87046	8.06451	7.82859	8.05894	9.63821	8.07543	7.42418	7.76616	7.69489	7.73335	7.57701	7.42264	7.2143	7.31091	7.64772	7.53411	7.91854	7.37776	8.36484	7.87206	8.13205	7.72	8.23933	7.9441	7.6464	7.73097	7.55112	7.75718	8.09378	8.48585	7.79359	8.3812	7.69134	7.95261	7.76902	7.64508	8.01842	8.25409	8.24412	7.13419	7.4952	8.05348	7.82222	7.19388	7.17289	7.60738	7.67355
ARR3	5.42305	5.41993	5.34763	5.25913	5.47391	5.34423	6.01146	5.31121	5.4345	5.37794	5.34426	5.4381	5.5455	5.68014	5.14929	5.42668	5.57555	5.32892	5.52614	5.43722	5.2449	5.23191	5.24839	5.37027	5.28956	5.48469	5.40664	5.44072	5.43179	5.41702	5.41556	5.41232	5.35012	5.27554	5.17003	5.55947	5.49467	5.66426	5.33826	5.26769	5.15816	5.38486	5.50975	5.42465	5.43114	5.30023	5.5115	5.43601	5.54098
ARRB1	6.77673	6.62796	6.70717	6.52352	7.53091	6.16627	8.74016	6.92624	6.94428	6.50693	6.51718	7.16126	6.54772	6.37675	6.7056	7.2645	6.50476	7.02109	6.77393	8.87148	6.7895	7.53433	7.26128	6.83357	7.16039	7.10877	6.34468	6.95094	6.69995	6.31881	7.94806	5.63252	7.61916	7.35547	6.63027	7.95781	7.21037	6.61487	7.95409	6.78325	7.43949	6.4295	7.65876	6.42564	6.2281	7.99982	6.69983	7.146	6.23918
ARRB2	9.55917	9.63424	9.74836	9.61687	9.94601	9.17108	8.37466	9.75744	9.67198	9.7716	10.1463	9.79645	9.89364	9.67292	9.67198	9.5417	9.84478	9.71019	10.0015	8.32336	10.0841	9.89181	10.0241	9.96854	9.99855	9.88062	9.49302	9.69971	9.81087	10.0331	10.4215	10.2096	9.73194	9.36958	9.95573	10.0409	9.69319	9.85029	9.13513	9.88369	9.70141	9.75345	9.74929	8.96932	9.60987	8.65097	9.5666	9.76221	9.98822
ARSA	5.75975	6.16475	5.83716	5.79077	5.88384	5.55929	4.77133	6.50094	6.12294	6.01222	5.25955	6.39887	5.51468	5.57143	6.07011	6.00834	5.98002	5.87762	6.01677	5.49646	6.00374	5.92954	6.00155	5.7447	6.05922	5.97126	5.87853	6.02212	6.17775	5.98362	6.2468	5.53555	5.75697	4.76352	6.0692	6.019	6.11127	5.56869	5.9898	5.82599	5.94233	6.41166	5.94478	5.99125	5.55997	5.64624	5.61912	5.79859	5.76192
ARSB	5.73834	5.60687	5.67097	5.6014	5.68368	5.56354	5.27475	5.85973	5.47803	5.79196	5.15783	5.35657	5.47496	5.69125	5.56692	5.72866	5.33869	5.67843	5.79264	5.32768	5.73023	5.59488	5.64992	5.37819	5.72432	5.23859	5.39046	5.22231	5.31264	6.15479	5.06476	5.41747	5.28118	5.34589	5.25064	5.10045	5.41296	5.63348	5.39942	5.41967	5.41519	5.76102	5.7315	5.5797	5.49403	6.01827	5.56425	5.92201	5.53435
ARSD	5.7167	5.69154	5.57027	5.65644	5.56144	5.48133	5.00622	5.77832	5.62282	5.76086	5.38755	5.47068	5.62561	5.76253	6.02684	5.85417	5.45183	5.55223	5.73251	6.17906	5.81887	5.63732	5.59611	5.4428	5.55677	5.54117	5.56875	5.53464	5.48925	5.64474	5.47208	5.35691	6.12361	5.75675	5.63455	5.54674	5.91361	5.88296	5.87378	5.61854	5.84055	5.62693	5.56829	5.83249	5.7887	5.86629	5.6617	5.71295	5.58281
ARSE	4.85982	4.79943	4.78023	4.80346	4.90726	4.74242	4.96452	4.99786	4.85017	4.9358	4.78853	4.92541	4.54178	5.1064	5.13437	5.08353	4.93081	4.87965	4.85997	4.94326	4.43383	4.99634	4.97987	4.73361	4.76607	4.89618	4.66659	4.92253	4.92196	4.92354	4.38859	4.87906	5.05267	4.51745	4.8647	4.77029	4.82959	4.88901	4.95803	5.14964	5.22863	4.89564	4.7649	4.80545	4.88526	4.63342	4.94935	5.03838	4.58061
ARSF	4.10747	4.50947	4.35218	4.18018	4.36108	4.19049	4.57483	4.35616	4.38751	4.39555	4.32242	4.62739	4.26673	4.16474	4.24827	4.47471	4.44355	4.55174	4.40149	4.83298	4.27071	4.45272	4.18645	4.45214	4.18232	4.22791	4.51302	4.51657	4.39703	4.33052	4.20078	4.18773	4.30768	4.63228	4.54428	4.53946	4.41291	4.80639	4.1374	4.3224	4.45967	4.44912	4.28409	4.33409	4.44278	4.21171	4.2892	4.37826	4.64665
ARSJ	5.18445	4.90126	5.03495	4.97876	5.33341	4.90463	8.38876	4.96751	4.96817	4.9885	5.10189	5.10867	5.0919	5.05592	5.24065	5.10133	5.23569	5.08638	4.96817	5.39282	4.95325	4.9942	5.01119	4.92349	5.0642	5.07261	5.07945	5.18991	5.15506	5.14284	4.68403	5.09082	4.72886	4.6593	4.53744	5.51712	5.24941	4.652	4.55921	4.95808	5.32853	5.3242	5.21864	4.96296	5.59641	4.84931	5.10847	4.59625	4.89501
ART1	5.64186	5.72167	5.72686	5.66565	5.44347	5.71935	5.35568	6.14905	6.16844	5.73378	5.58447	5.35522	5.49463	5.38825	5.41681	5.957	5.46514	5.81833	5.84947	5.36284	5.81283	6.20397	5.79066	6.26433	5.94184	5.74317	5.61888	6.11214	5.5676	5.71364	5.80963	5.77639	5.40236	5.72205	5.79259	5.63032	6.26627	5.84391	5.21573	5.87148	5.82746	5.67318	5.79125	5.65718	5.96701	5.3761	5.73325	5.63918	5.75107
ART3	4.65859	4.44486	4.53812	4.49031	4.4727	4.46414	4.68732	4.38179	4.49572	4.68567	4.61284	4.68401	4.31958	4.19742	4.57777	4.37848	4.63915	4.28353	4.09979	4.5426	4.44723	4.36151	4.53503	4.54822	4.56314	4.44146	4.43035	4.71998	4.79787	4.47313	4.49689	4.48225	4.69689	4.76343	4.48694	4.49519	4.52913	4.85237	4.38057	4.42846	4.43403	4.53094	4.23029	4.38796	4.35166	4.48274	4.23893	4.47117	4.42687
ART4	4.76326	4.50971	4.72147	4.44066	4.47542	4.52696	5.27895	4.69349	4.66311	4.3532	5.03739	4.81122	4.28747	4.3995	4.58689	4.51448	4.41902	4.55054	4.51526	6.44065	4.45744	4.60601	4.49551	4.44685	4.3502	4.52984	4.57231	4.92934	5.0595	4.79885	4.74104	4.71515	4.56485	4.82471	4.77618	4.35622	4.38668	4.38277	4.44417	4.71828	4.46749	4.62984	4.65067	4.82741	4.86196	4.3378	4.48438	4.64944	5.02637
ARTN	5.51391	5.36547	5.46751	5.35014	5.28999	5.2525	5.3694	5.51975	5.2641	5.28726	5.69834	5.55984	5.27175	5.30576	5.22073	5.38931	5.48221	5.40026	5.32538	5.38583	5.32516	5.29531	5.72096	5.47027	5.50633	5.56313	5.28558	5.33533	5.25921	5.31556	5.41803	5.47644	5.35424	5.39521	5.31331	5.38977	5.5174	5.33225	5.35098	5.2905	5.39383	5.29058	5.31266	5.42704	5.53541	5.3339	5.3714	5.4095	5.38934
ARVCF	6.22251	5.64254	6.12428	5.9011	5.16849	6.17493	5.75434	6.22149	5.85768	6.14089	5.90361	6.01895	5.81455	5.83945	5.88233	6.05407	5.93407	6.07742	6.21891	5.50015	6.34176	6.08895	5.9429	6.02285	5.91548	5.73451	6.41736	5.84834	6.01924	6.00032	6.13869	6.19345	5.17643	5.92868	6.34947	5.81553	6.25257	6.09202	5.85379	5.69496	6.15249	6.01931	6.01559	5.97746	6.52872	5.34337	5.99233	6.07128	5.93457
ASAH1	9.01597	8.86347	8.8002	9.0079	8.87855	8.67904	10.5627	9.12538	8.81287	9.01129	9.65848	8.98154	9.29899	9.12229	8.92557	9.08458	9.07749	9.05883	8.71512	10.6385	8.95621	8.81029	8.87436	8.95635	9.14321	9.04081	8.78934	9.08864	9.07015	9.21112	9.62522	9.94745	9.588	9.87957	9.45967	9.83079	9.45586	9.21613	9.45967	9.00517	9.77706	9.43637	9.15476	9.36491	9.16231	9.54612	9.08092	9.69638	8.68843
ASAP1	9.87123	9.74094	10.5717	10.3309	9.44665	9.29675	7.95828	9.86679	10.034	10.1886	9.5183	10.0879	9.86018	10.2145	9.95221	10.1646	9.85135	10.4248	10.1157	7.91535	10.1768	10.1993	9.82504	10.0851	10.3135	10.113	9.57548	10.5335	10.0275	9.75894	10.8193	10.8845	9.65346	9.68122	10.7777	10.6214	10.6071	10.1396	10.1687	9.8398	9.79882	9.61279	9.70609	9.60336	9.11423	9.07253	10.3578	10.134	10.1118
ASAP2	5.50988	5.11748	5.86369	5.97943	5.29713	5.26546	5.5851	5.52438	5.49389	5.2653	5.21426	5.79488	5.31624	5.2487	5.30977	5.09988	5.13065	5.26948	5.10046	4.92556	5.02143	5.35285	5.44614	5.7529	5.55321	5.89261	4.98915	5.43187	5.2794	5.2423	5.08581	5.02229	4.86537	4.89314	5.53836	5.89053	5.03688	4.78976	5.04044	5.62444	4.92745	5.9371	5.5013	4.54017	4.80448	5.54634	5.16381	4.78581	5.01467
ASAP3	5.48746	5.44303	5.55774	5.4787	5.43346	5.45618	5.62902	5.59089	5.57451	5.39322	5.4316	5.82868	5.63247	5.37677	5.38799	5.5502	5.48117	5.65834	5.53583	5.92571	5.48352	5.7564	5.50484	5.39152	5.58495	5.3955	5.50321	5.55558	5.3912	5.43346	5.55131	5.493	5.31587	5.49103	5.3934	5.4666	5.26516	6.1213	5.12534	5.69754	5.78104	6.12713	5.46586	5.79349	5.55565	5.39171	5.89817	5.27733	5.40691
ASB1	7.0684	7.30774	7.02109	6.92857	6.71612	6.95537	5.75263	6.93519	6.78449	6.80579	5.95161	5.97211	6.41562	6.85836	7.1094	6.49467	6.46268	6.49515	7.32058	5.92841	7.03821	6.98154	6.57274	7.10283	7.04742	6.58951	7.16384	6.18563	6.07172	6.09135	7.07217	6.67749	6.14053	6.65179	6.74606	6.84023	6.6176	5.72415	6.75517	6.86216	6.1309	6.86832	6.75166	6.79093	6.39552	6.85933	6.77108	7.01583	6.69234
ASB12	4.68421	4.59292	4.64036	4.63673	4.81742	4.73646	4.65354	4.45586	4.78834	4.82748	4.69686	4.9267	4.593	4.70179	4.69539	4.60579	4.89627	4.67259	4.67254	4.97883	4.65146	4.90138	4.61905	4.65914	4.66795	4.83726	4.68118	4.78682	4.69734	4.83375	4.61186	5.09348	4.552	4.90431	4.63519	4.775	4.60686	4.67467	4.68943	4.6673	4.63356	4.70439	4.70181	4.58568	4.656	4.65887	4.71592	4.72946	4.62692
ASB13	6.14622	6.19033	6.13456	6.05176	6.06238	6.31118	5.58221	5.85397	6.24988	5.5245	5.55402	5.7388	5.87562	6.19225	6.23379	6.49279	5.88112	5.85358	6.64391	5.72076	5.86651	5.78477	5.97917	5.94112	6.24182	6.03801	5.77897	5.78892	5.57835	5.47391	6.04055	5.78832	6.4421	5.64811	5.77338	5.98832	6.37673	5.80996	5.60559	6.13468	6.07537	5.91007	6.13705	5.72808	6.19907	5.99696	6.4351	6.01744	5.94137
ASB4	5.03954	5.03494	4.98204	5.14401	5.13425	4.92265	5.28788	4.95236	5.06854	5.07943	5.25705	5.03949	5.09574	4.9886	5.0762	4.92539	5.00497	4.95308	4.97584	5.55658	4.89664	5.1103	5.01966	4.91386	4.96869	5.06432	4.9976	5.06862	5.09546	5.12288	4.84358	4.79601	4.9349	4.84509	5.14101	4.94893	5.07621	4.93701	4.91302	5.17323	4.96209	5.15937	5.03211	4.97467	5.20337	4.92537	4.92192	5.01391	5.02679
ASB6	5.74423	5.61029	5.64832	5.65185	5.48603	5.60133	5.28859	5.61763	5.77726	5.69283	5.25887	5.47095	5.607	5.74431	5.89932	5.66949	5.73237	5.74633	5.77472	5.24948	5.59225	5.68005	5.76079	5.58602	5.72255	5.71271	5.80392	5.40757	5.56769	5.70767	5.37473	5.81294	5.60034	5.10898	5.81434	5.55267	5.41159	5.81466	5.40325	5.57655	5.45311	5.62675	5.92303	5.69283	5.73687	5.68365	5.64697	5.71185	5.88514
ASB7	6.05866	6.23575	6.30811	6.18471	6.12979	6.12797	6.29997	6.10388	5.96698	6.23052	6.11392	6.09075	6.07216	6.1886	6.27275	6.01582	5.99664	6.02177	6.09696	6.06826	6.13133	6.09212	6.15842	6.20153	6.03804	6.14042	6.0515	6.34259	6.04004	6.12687	5.78606	6.17366	5.92426	6.45175	6.39151	6.01457	6.2288	6.09647	5.98294	6.19402	5.9868	6.28951	6.41708	6.20573	6.49234	5.97275	6.23901	6.28723	6.3214
ASB8	7.52105	7.6933	8.08982	8.1642	7.30927	7.65924	9.31517	8.10401	7.96735	8.40726	7.1338	6.96934	7.92606	7.62682	7.94933	8.28024	8.33571	7.86367	7.45049	8.43172	8.4591	7.4833	7.99307	7.64314	8.1047	7.52586	7.23556	7.00045	6.96504	8.32968	7.97141	8.15551	7.32254	6.93758	7.50179	8.04797	7.85222	7.46014	7.54152	6.75449	8.11146	7.3223	8.1871	8.11355	7.86527	7.69086	7.81079	8.13958	8.541
ASB9	4.78775	4.83742	4.68194	4.80657	4.92218	4.65029	5.05356	4.78235	4.71117	4.6305	4.84841	4.79197	5.08833	4.83324	4.90427	4.84184	4.7284	4.73802	4.49313	5.00753	4.77138	4.80198	4.66558	4.81314	4.63025	4.84315	4.70227	4.81333	4.72047	4.71811	5.37142	4.70354	4.85776	4.81903	4.46583	4.85183	4.2991	4.78202	4.5399	4.67892	4.87933	4.92293	4.73888	4.65576	4.9687	4.84942	4.99334	4.71646	4.88732
ASCC1	7.01272	7.39925	7.28564	7.42182	7.2008	7.59071	7.50177	7.32836	7.2066	7.20442	7.17227	7.13192	7.54582	7.26988	7.42135	7.17317	5.2093	7.19701	7.35778	6.00986	7.55055	7.20546	7.2675	7.40364	7.26381	6.9762	7.37873	7.51574	6.32831	7.04212	6.21613	7.26473	6.389	6.9081	7.46388	6.23694	6.8449	7.06684	7.78483	6.60979	6.12429	7.42014	7.3337	7.49365	7.95414	8.02167	7.68222	7.05077	7.85895
ASCC2	10.7013	8.74608	10.345	9.43192	8.31103	8.58478	6.10163	10.5444	10.6376	8.30703	11.1188	10.2784	9.43767	8.47053	7.8648	9.39538	10.8152	10.215	9.13231	7.73892	8.64241	10.0531	9.38138	9.88142	9.93489	9.67169	9.76718	9.78405	9.60988	8.5172	10.3146	8.95184	9.34629	8.95328	9.93997	9.43929	8.93967	11.2801	7.67721	9.42333	10.2594	9.43791	9.13591	7.92873	8.46823	7.59192	8.93811	8.45035	9.20241
ASCC3	6.38098	6.54399	6.43424	6.66155	6.84017	6.68651	7.70656	6.29976	6.06395	6.15147	6.41939	6.02575	6.56369	6.29233	6.32202	6.07572	6.20439	6.41001	6.33526	6.19538	6.31764	6.35773	6.08648	6.29476	6.38506	6.12939	6.67186	5.92176	6.08568	6.65437	6.19195	5.80113	7.05963	6.95658	6.09299	6.25783	5.83892	5.36587	7.09397	6.14604	6.30498	5.83907	6.55213	6.1758	6.45799	7.36123	6.48739	6.13257	5.97147
ASCL1	5.08942	4.98036	5.07197	4.94048	5.14101	5.13855	5.26878	5.21761	4.89631	5.08134	5.4527	5.13407	5.03717	5.37602	5.14216	5.07392	5.0946	5.05976	5.06175	5.13366	5.01879	5.05171	5.06349	5.02908	4.96108	5.00621	5.19383	5.22039	5.04053	5.12599	5.20758	5.04956	4.65763	5.02714	5.33988	5.1745	5.28413	5.47474	4.99361	5.0725	5.16503	5.18296	5.12149	5.24427	4.92662	4.90301	5.02902	5.09166	5.32892
ASCL2	6.27971	6.13953	5.72809	6.28967	5.73988	5.75809	4.78102	5.7747	6.14515	5.71501	4.88482	5.66533	5.72617	5.52598	5.55899	6.21029	5.54876	5.90321	5.67835	4.83448	5.73128	6.25183	6.42759	5.30481	5.89531	5.78417	6.62006	5.81911	5.14733	6.44756	5.73019	5.35822	5.90832	5.59668	5.38838	5.11	6.25052	5.37469	6.42939	4.74582	5.34461	5.47304	5.78444	5.6881	5.42692	6.16935	5.19292	6.20366	5.06527
ASCL3	4.785	4.68398	4.8543	4.87784	4.82873	4.70807	5.31178	4.82244	4.69419	4.75591	5.09071	5.09576	4.78994	4.83302	4.80931	4.83276	4.82338	4.79982	4.81403	5.60419	4.83349	4.69133	4.84801	4.75343	4.81469	4.85058	4.74103	4.81858	4.7751	4.86303	4.9333	4.81259	5.33189	5.51925	4.60038	5.30089	5.39294	5.24263	4.99701	5.25603	4.94435	4.88964	4.83096	4.65614	4.60316	4.97499	4.82819	4.65714	5.01418
ASF1A	7.41837	6.4735	6.98434	7.22027	6.83839	7.59863	6.21361	6.36217	6.83314	6.81103	6.13757	6.65366	7.35347	7.06915	6.27699	6.96433	7.33164	6.85017	6.58068	6.46898	6.76013	6.28043	6.69378	6.81577	6.58839	6.66378	7.31941	6.31795	6.38469	6.91302	7.09996	6.14818	7.23403	6.73917	6.68568	6.37793	6.74499	7.31196	7.03357	7.01088	6.69914	6.23901	7.31854	6.80576	6.96323	7.54235	7.30219	6.66876	6.80255
ASF1B	6.2681	6.3878	5.8763	5.91644	5.55181	6.30321	5.26857	6.6864	6.26394	6.33069	5.19273	5.84254	5.83204	6.43765	5.82636	6.24543	6.52716	6.46449	6.8927	5.07585	6.43625	5.91974	6.15458	5.82783	6.57757	5.69492	5.67945	5.86626	5.34181	4.96929	6.36469	6.52136	7.02309	4.64983	6.43874	6.0735	6.06022	5.23132	5.98278	6.32127	5.81439	6.0102	6.26983	5.61911	5.84752	5.37683	5.74292	6.05803	5.61653
ASGR1	7.81619	7.46786	7.40187	7.05661	8.48469	7.2857	4.77555	7.05602	7.79442	6.20973	6.2491	7.04209	6.98214	7.42419	7.60641	8.50805	7.24466	7.91718	7.35225	4.94146	6.71797	7.56991	7.50503	5.92062	7.3574	7.69671	6.91432	7.39206	7.6256	5.76778	6.60338	6.7895	6.849	7.2164	7.52598	7.47248	6.63816	6.66485	6.73711	7.35339	7.19895	6.76642	7.55235	6.61098	6.87011	6.09705	7.25335	6.7774	7.29987
ASGR2	7.74188	8.31748	7.91727	7.22012	8.99146	7.40114	6.49012	7.15647	7.11418	7.17787	7.69562	6.94372	7.46379	8.30039	8.84059	7.32764	7.64751	8.46715	7.96789	6.1532	7.5324	7.83719	6.94582	6.65163	6.85948	8.37104	6.92065	7.94525	7.43044	6.6306	8.12647	7.05222	7.58233	7.26259	7.49976	7.82861	7.60544	6.66015	8.04271	7.57281	7.65924	7.94431	7.60544	7.25981	7.86356	6.99449	7.68653	7.86463	7.25714
ASH1L	6.32417	6.21258	6.1981	6.18199	6.28558	6.16655	7.23477	5.99238	6.05575	6.12098	5.99849	6.38588	6.13155	6.00811	6.21134	6.03706	6.19448	6.11947	6.03532	6.10936	6.16229	6.2631	6.30169	6.07286	6.18742	6.07519	6.16975	6.02219	6.40612	6.05956	6.34445	6.66182	6.15503	6.17435	6.71912	6.66276	6.56624	6.29236	6.35955	5.87352	6.29598	6.89135	6.17585	6.10828	6.02178	6.34354	6.53915	6.26472	6.14204
ASH2L	9.23111	8.96161	9.22095	9.0686	8.93021	8.95101	9.05735	9.15934	9.12244	9.29846	9.18336	8.7647	9.32816	9.37137	9.3499	9.24898	9.24293	9.15127	9.03861	7.89111	9.02969	8.68808	9.04604	8.93702	9.08516	8.78499	8.81112	9.04197	8.97038	9.40918	8.72409	9.03238	8.44079	9.0502	8.89242	9.27817	9.46921	9.67035	9.09211	9.5184	8.91039	7.87795	8.70333	8.99763	9.23064	9.28688	9.14515	8.98417	8.69055
ASIP	5.5625	5.47125	5.1661	5.52672	5.3719	5.30857	5.40149	5.42243	5.51316	5.43258	5.36707	5.38559	5.6415	5.66863	5.47295	5.49376	5.51169	5.6073	5.56839	5.67772	5.61436	5.46267	5.51349	5.53655	5.34409	5.49813	5.58973	5.52299	5.41632	5.56558	5.56613	5.65854	5.51943	5.64584	5.67808	5.67281	5.54678	5.57004	5.16753	5.54254	5.51291	5.35647	5.30561	5.46665	5.36148	5.22511	5.41724	5.45511	5.36052
ASL	6.65361	6.91966	6.70766	6.46924	6.72415	6.46566	6.2662	6.48425	6.49055	6.8007	6.50211	6.61781	7.03783	7.18668	7.23564	6.69207	6.61901	6.65294	6.96564	6.43263	6.69729	6.68813	6.83803	7.72101	6.96896	6.84426	6.90175	6.68196	6.40752	7.1175	6.73616	7.08171	6.71456	6.7149	7.10543	6.90764	7.27693	7.44497	6.22516	6.94575	6.59978	6.68954	6.50638	6.72732	7.12184	6.13967	6.52138	6.53223	6.87016
ASMT	5.3155	5.47172	5.36726	5.62825	5.62957	5.39062	5.35044	5.38504	5.48623	5.3368	5.50812	5.35604	5.58325	5.48067	5.22411	5.24985	5.45886	5.36415	5.32826	5.136	5.18982	5.43526	5.27204	5.38013	5.43285	5.32	5.37732	5.5983	5.53902	5.61531	5.36018	5.43391	4.9592	5.3012	5.3499	5.52241	5.47953	5.49413	5.18975	5.26094	5.25532	5.41088	5.21666	5.41553	5.36321	5.22954	5.31835	5.41717	5.23728
ASMTL	7.42549	7.66689	7.14812	7.17478	7.46058	7.4446	7.65124	7.19209	7.40432	7.45359	6.61284	8.1499	7.37128	7.54368	7.42627	7.76096	7.45735	7.65272	7.50696	6.76799	7.38205	8.13878	7.35381	7.15449	7.74769	7.23274	7.58815	7.42469	7.73662	6.71457	7.68218	7.12018	6.86991	7.35788	7.4074	7.23936	7.89299	7.98252	7.52513	7.3243	7.27152	7.04959	7.37781	7.62324	6.91327	6.82176	7.15423	7.58335	7.09603
ASNA1	7.15267	7.56885	7.68399	7.29642	7.14068	7.80669	6.77768	7.81836	7.37681	7.61285	6.82273	6.69629	7.24188	7.02736	6.91015	6.94929	7.13295	7.32655	7.71496	6.48837	7.77223	7.28745	7.40915	7.69597	7.17534	6.94379	7.31166	6.94783	7.06345	7.3903	7.29319	7.00637	6.9317	7.0669	7.72595	7.41557	6.95507	8.09814	7.24907	7.80872	7.46893	7.02992	7.13806	7.02992	7.05477	6.90775	6.92173	6.82774	7.0331
ASNS	7.07597	6.4861	6.76427	6.9332	6.85435	8.18054	5.58126	6.99779	7.17783	6.85182	5.53216	6.33845	7.65191	7.05451	6.16846	6.15116	6.73386	6.75665	7.12842	5.66447	7.14761	7.05903	6.6468	6.99936	6.83911	6.94199	7.11547	5.93716	6.44443	7.0268	8.06155	6.88709	7.53909	7.11635	5.56317	7.03919	6.02796	6.27918	7.32055	6.20636	7.00255	7.81608	7.04834	6.58246	7.20151	6.87612	7.47454	7.46468	7.44352
ASNSD1	7.47213	6.56606	7.49327	8.31442	6.94729	7.54266	5.43438	7.18975	6.6101	7.54796	6.42187	6.64033	7.18577	7.7962	7.47729	6.58394	7.77308	7.17594	6.76142	5.50712	6.97546	5.62044	6.45761	7.56207	6.75475	6.5427	7.05492	5.88116	5.58474	7.19479	6.30421	7.6662	7.35697	6.64623	7.81219	6.1997	6.02073	6.78133	6.67046	7.31381	7.8267	6.21031	7.07504	7.77886	8.26173	7.40639	6.5283	6.99995	6.23869
ASPH	7.15536	7.54321	7.37736	7.59628	7.51159	6.91075	7.3861	7.95754	7.0794	7.3172	7.41966	7.41269	7.67399	7.38838	7.44321	7.00495	7.44106	7.22463	7.14782	7.51419	7.49257	7.14536	7.41296	7.95861	7.24774	7.44699	7.0355	7.34594	7.82335	7.60374	6.61867	8.48265	7.05175	7.009	7.89507	7.1935	7.50208	7.23548	7.37056	7.80652	7.87523	7.59494	6.9512	8.36745	8.71508	6.4905	7.76288	7.60898	8.72965
ASPHD1	5.77424	5.81262	5.86427	5.70463	5.64045	5.91711	6.40748	5.66716	5.72309	5.6926	5.72866	5.74018	5.73416	5.82067	5.6961	5.81955	5.5625	5.77872	5.88053	5.85597	5.9615	5.67965	5.63442	5.73916	6.03017	5.53273	5.65036	5.59784	5.80342	5.6968	5.82187	6.09157	5.60624	6.03524	5.78511	6.05867	5.95555	6.01156	5.48391	5.83423	5.57566	5.87816	5.9137	6.27867	5.73136	5.80194	5.70479	5.92679	5.90471
ASPM	5.35426	5.00212	4.83625	5.75621	5.56705	6.40981	5.63774	5.15163	4.97814	5.62279	5.04402	5.25884	5.06114	5.66478	5.547	5.11202	5.01919	5.04761	5.58388	6.8471	5.07929	4.87968	4.89151	5.39273	5.04662	4.94422	5.30143	5.6943	5.37531	5.12171	4.90389	4.43353	5.70869	5.19056	5.32805	4.70536	4.91352	6.3711	4.66701	5.55993	5.20282	4.70244	4.86587	4.92989	6.2142	4.7501	4.97871	4.744	5.0184
ASPN	4.09782	4.28277	4.38146	4.70747	4.47671	4.31631	4.8085	4.58381	4.21691	4.27367	4.56116	4.52353	4.54757	4.67661	4.4499	4.52067	4.17805	4.52443	4.60646	4.61363	4.48955	4.36133	4.36702	4.4242	4.34458	4.23684	4.11963	4.60096	4.38609	4.69315	4.67504	4.8282	4.8382	4.35806	4.27188	4.34882	4.34274	4.35986	4.64325	4.64031	4.41767	4.10242	4.50636	4.31783	4.3371	4.33207	4.52559	4.36516	4.19871
ASPSCR1	5.95727	5.95661	5.88203	5.81396	6.25923	6.19834	5.45319	5.81851	6.06904	5.84856	5.47664	6.00069	5.92263	5.98385	6.05106	6.13407	5.85961	6.04615	6.10895	5.46025	5.81427	6.10126	5.91562	5.79335	5.87354	6.01226	6.1433	5.88866	6.00746	5.64692	6.07757	6.04885	5.97221	5.6962	5.84204	6.23786	5.99248	5.96834	5.67689	5.85256	6.00142	6.04093	5.86376	5.67866	5.72079	5.76943	6.02408	6.01024	5.83499
ASRGL1	6.06873	5.99783	6.09465	5.51511	6.47849	5.65036	6.5662	5.71753	5.81712	5.74235	5.61188	6.03915	5.82688	5.947	6.15261	6.16138	5.82149	5.67802	6.04189	5.80621	5.79196	5.67771	5.82926	5.7771	5.82282	5.64558	5.41661	5.88134	6.07949	6.06439	6.15499	5.84152	5.95316	6.45313	5.81673	6.48637	6.0012	6.07672	5.71344	5.84244	6.1533	5.90394	5.78917	5.92596	5.62937	5.97521	5.3828	5.81618	5.76622
ASS1	5.41353	5.20565	5.3965	5.34559	5.82195	5.40318	6.76032	5.48837	5.42703	5.3399	5.6645	5.56323	5.42448	5.32483	5.36991	5.43029	5.57204	5.47003	5.29815	7.37937	5.34705	5.54816	5.47622	5.3665	5.32925	5.45937	5.62685	5.62029	5.55348	5.4008	6.48024	5.74733	5.27361	4.97374	5.60336	5.53702	5.3104	4.82099	4.94885	5.29708	4.83681	5.35561	5.68755	5.52035	5.8295	5.44046	5.67622	5.44334	5.45003
ASTE1	6.40357	6.51725	6.67693	6.71526	6.33852	6.54075	5.3677	6.33454	6.6351	6.47697	5.50475	5.85663	5.77316	6.03851	5.83084	6.49266	5.93787	6.2118	6.29558	5.52835	6.53307	6.2715	6.26673	5.91515	6.53105	6.08678	6.41472	5.83624	5.60539	6.5223	5.69883	6.19778	6.34255	6.81341	6.43649	5.82019	6.21692	6.2637	6.67044	6.08017	5.80286	5.53354	6.30645	6.04907	6.03002	6.75826	6.18705	6.45971	6.33532
ASTN1	5.33558	5.30939	5.39303	5.28572	5.2635	5.38464	5.31863	5.2479	5.23752	5.45401	5.36991	5.10177	5.41316	5.31095	5.24676	5.30846	5.41809	5.25888	5.38319	5.25425	5.28803	5.51999	5.12468	5.23217	5.40111	5.40378	5.31269	5.26978	5.17861	5.24614	5.42068	5.55082	5.28163	5.36984	5.33952	5.39213	5.51789	5.35389	5.28723	5.34909	5.26589	5.31871	5.26937	5.35267	5.14408	5.00048	5.09565	5.41783	5.29137
ASTN2	5.52894	5.48471	5.51949	5.49605	5.62844	5.63686	5.62515	5.49352	5.55643	5.36655	5.56361	5.48994	5.46852	5.49161	5.5603	5.48535	5.6965	5.48078	5.55077	5.65226	5.5673	5.49342	5.52447	5.42139	5.56765	5.58302	5.58333	5.49544	5.73419	5.45897	5.43567	5.54278	5.30933	5.50248	5.52395	5.46445	5.63756	5.55272	5.58756	5.52576	5.60076	5.65983	5.42269	5.55027	5.61464	5.50809	5.62048	5.59778	5.64321
ASXL1	6.46349	6.39146	6.42476	6.43291	6.13852	6.49792	8.92458	6.32806	6.56405	6.41172	6.45615	6.51024	6.52774	6.57361	6.33829	6.43601	6.66621	6.6105	6.52973	5.82766	6.18488	6.56619	6.45807	6.29134	6.30002	6.38018	6.60366	6.5238	6.75785	6.03742	7.35769	6.38537	7.31217	6.70367	6.45695	6.53218	6.65472	5.90468	6.09023	6.41447	6.65651	6.27426	6.57806	6.36594	6.25372	6.40427	6.79865	6.49945	6.76417
ASXL2	7.57651	7.25846	7.87643	7.34631	6.83073	7.15638	5.54044	7.5859	7.80092	7.37095	7.01819	7.4079	7.24268	7.37464	7.40057	7.70171	7.48706	7.84258	7.92911	5.4102	7.75525	7.87541	7.77396	7.81821	7.75144	7.66403	7.90303	7.82913	7.82205	7.77396	7.85365	7.14315	7.5278	7.4357	7.87663	7.94874	8.25973	6.05511	7.1962	7.03644	6.53278	6.73467	7.75279	7.71583	7.56197	7.86106	7.41185	8.14648	8.42492
ASXL3	5.39732	5.10111	5.01456	5.18109	5.2021	5.06535	5.32308	5.07011	5.18337	5.07287	5.08738	5.11807	5.11014	5.20945	5.02314	5.13055	5.07338	5.04848	4.85048	5.16618	4.96339	4.99361	5.16503	5.14326	5.25515	5.16637	4.95763	5.14369	5.10425	4.99002	5.09524	5.0848	5.05481	5.23878	5.10199	5.29635	4.97323	5.13155	5.04639	4.9387	5.09295	5.23153	5.17007	5.14158	5.06094	5.15823	5.27734	5.0834	4.86637
ATAD2	5.49863	5.37222	5.46598	5.62951	5.65416	5.70758	5.83067	5.35953	5.45105	5.62199	5.31068	5.21768	5.90486	5.86829	5.47359	5.4372	5.40356	5.44718	5.6828	5.42083	5.41475	5.30374	5.2736	5.54132	5.38058	5.63069	5.4209	5.29996	5.30424	5.73676	5.45827	5.33735	5.75661	5.51308	5.71777	5.38273	5.19502	5.53412	6.02009	5.5334	5.46264	4.77051	5.00479	5.58922	5.69508	5.91215	5.47267	5.03816	5.798
ATAD2B	6.85739	7.6892	7.06352	6.9771	6.67228	7.03958	6.31395	7.03501	7.02908	7.45627	7.03996	6.82526	8.30791	7.14933	6.89269	7.48766	7.2528	7.01828	7.20883	6.31191	7.26888	7.29877	6.74046	6.78476	8.03902	7.46781	7.18425	7.06816	8.27749	7.07702	7.34912	6.90399	7.36547	7.49024	7.23616	6.30199	8.08938	7.18868	7.61081	8.07491	7.23107	7.33047	7.04864	7.85765	7.84013	8.15158	7.59649	7.15124	7.54282
ATAD3A	6.72959	6.42006	6.47744	6.42533	6.78711	6.81733	6.09634	6.79053	6.57554	6.61021	7.31334	6.26801	6.94368	6.55197	6.58128	6.57862	6.22134	6.38556	6.61487	6.20227	6.34308	6.74124	6.59152	6.44245	6.44448	6.7501	6.84678	7.02583	6.57338	6.57912	7.12089	6.99478	6.98677	6.65802	7.19323	7.42262	6.56311	7.4577	6.34169	7.1681	6.57811	6.68737	6.09153	6.30055	6.23139	6.07199	7.00419	6.62186	6.75712
ATAD3B	6.0875	6.28271	5.95064	6.20264	6.72434	6.41247	6.17331	6.07368	6.27539	6.14246	5.97239	6.17152	6.31491	6.28093	6.05636	6.08371	5.90055	6.15835	6.31828	6.20451	5.88643	6.00089	6.00758	6.19369	5.98382	6.02599	6.16616	5.98666	7.05878	6.3126	5.98808	6.57045	5.84441	5.97743	6.33375	6.79011	6.2643	6.45486	5.68121	6.18188	5.75811	6.18672	6.18639	6.20995	6.06617	5.73377	6.31022	6.38833	6.3696
ATAD5	5.59536	5.35227	5.4248	5.57779	5.64047	5.44573	5.78822	5.4124	5.39028	5.55919	7.21672	5.29361	5.44615	5.39987	5.69267	5.43951	5.54781	5.47319	5.52164	5.71419	5.54493	5.37133	5.62193	5.30776	5.26829	5.63784	5.34758	5.47941	5.82859	5.31519	5.48475	5.39639	5.17015	5.62946	5.72008	5.34745	5.46666	6.22115	5.56695	5.74136	5.54969	5.3155	5.13883	5.2997	5.63421	5.55373	5.34314	5.18037	5.15059
ATF1	7.90052	7.84105	7.68847	7.66435	8.11073	7.22598	9.47822	7.62529	7.17417	7.33258	8.32359	7.35694	7.57887	7.5162	7.2839	7.27044	7.031	6.94721	7.50831	9.40824	7.65508	7.13346	7.65926	7.37161	7.69275	7.5672	7.42402	7.5227	7.62736	7.57187	6.95228	5.40881	7.66502	5.96901	6.36901	6.93318	7.50672	6.73262	6.73338	7.23294	7.53494	8.20283	8.21586	7.9244	7.919	7.77898	7.74614	8.22244	7.90648
ATF2	7.41631	7.50121	7.66826	7.43931	7.1056	7.53812	7.15269	7.40435	7.28861	7.66558	6.73157	7.06068	7.07546	7.27666	6.91814	7.46024	7.37246	7.05185	7.30986	7.00272	7.21275	6.92899	7.67298	7.18102	7.30522	6.85614	7.12478	6.98261	6.88067	7.3381	6.71189	7.03997	7.07991	7.35956	7.04084	6.6517	7.21964	6.70701	7.5151	7.24212	7.59063	7.13579	7.4258	7.65254	7.41902	7.76038	7.20845	7.35639	7.68337
ATF3	5.10478	4.90976	5.05262	5.25297	5.16158	5.11577	6.42509	5.17701	4.96859	5.19147	5.23509	5.013	5.03362	4.86375	4.93939	5.02015	5.14217	4.96596	4.84395	5.91661	5.11883	4.97581	5.53497	5.03206	5.11572	5.13116	4.85539	4.99454	4.83504	6.03894	4.52257	5.28478	5.92611	5.1284	5.70274	5.28002	5.29621	5.36922	3.87516	5.64151	5.35509	4.82651	4.93711	4.82969	4.48587	5.64681	5.15232	5.38376	5.13859
ATF4	8.9786	8.75713	8.8358	8.86081	8.84631	8.97283	7.32558	8.81768	8.53867	8.31947	8.64419	8.40377	8.50876	8.58138	8.24821	8.5295	8.62543	8.43309	8.78693	7.40789	8.733	8.92612	8.62226	8.99743	8.72153	9.05192	8.69702	8.37669	8.37634	8.64053	9.11844	8.31052	8.44796	9.02704	8.33197	8.55464	8.92247	8.66869	8.60508	7.96871	8.34671	9.01747	7.92293	7.95054	8.10234	8.06365	8.56662	8.61581	8.69983
ATF5	6.3342	6.01723	6.08931	5.91997	6.58727	6.75194	5.35917	6.27369	6.61767	6.10156	5.48877	6.13332	6.2064	6.09696	6.22785	6.6401	6.77011	6.55086	6.29626	5.25003	6.00473	7.41257	6.26066	5.78338	6.15133	6.48534	6.16003	5.7007	5.74112	6.42373	6.23697	6.06744	6.145	5.53172	6.30198	6.22865	6.41225	5.92135	5.91481	6.35614	6.05116	6.29276	6.07811	5.941	6.18149	6.78108	6.27849	5.98667	5.90811
ATF6	8.78857	9.27831	9.61867	9.00128	9.02482	8.25412	7.05373	9.11412	8.95358	9.5264	8.82465	8.98893	9.39223	9.38932	9.29437	9.01938	9.18357	8.72425	8.79082	6.94677	9.1626	8.71695	8.97976	9.08671	9.29838	8.90633	8.70136	9.65328	8.79545	9.51485	8.63106	9.39346	8.53045	8.19417	9.32334	8.70913	9.53727	8.72929	8.75101	8.56606	8.98003	8.2354	9.39346	9.58634	9.29254	8.60055	8.81511	9.37075	9.64047
ATF6B	6.14916	6.42879	6.58553	6.26663	6.52958	6.32468	6.11338	6.5054	6.30383	6.47368	5.82899	6.15035	6.39845	6.22029	6.50527	6.64148	6.05889	6.40076	6.45802	5.8756	6.6279	6.37019	6.52661	6.27277	6.29858	6.30573	6.18881	5.93608	5.97197	6.20578	6.50796	6.12791	6.28141	6.33274	5.88692	6.61223	6.16072	6.15491	6.13744	6.33349	6.18093	6.36515	6.42357	6.1901	6.21562	6.0938	6.2913	6.31896	6.32654
ATF7	6.24557	6.0894	6.39435	6.3537	6.3804	6.25199	6.66621	6.06261	6.19681	6.2932	6.17476	6.10316	6.00691	6.29193	6.26211	6.06534	6.15322	6.35676	6.15032	6.17467	6.1872	6.12872	6.11826	6.18617	6.35554	6.22526	6.15236	6.34801	6.09866	6.04021	6.055	5.99752	6.08488	5.95489	6.34544	6.1166	6.24635	5.43495	6.33804	6.11428	5.91607	6.08577	6.23635	6.26408	6.25376	6.4988	6.0867	6.38738	6.40378
ATF7IP	6.9716	6.98133	7.0208	6.82998	7.02667	6.75273	8.46005	7.16092	6.84153	7.01099	7.82304	6.62186	7.32871	7.04487	6.78941	6.71062	6.86536	6.83185	6.97314	6.76477	6.90206	7.05835	7.07605	7.07548	7.00309	7.05394	7.03009	7.12664	7.53758	7.23039	6.56077	7.48836	7.12965	8.04218	7.71735	7.13339	7.45394	6.68199	7.6467	7.10033	7.87984	6.0224	7.05272	7.2826	6.82427	7.37225	7.48516	7.48516	6.89504
ATF7IP2	5.33064	5.53557	5.34165	5.67482	5.23813	6.5332	5.39307	5.30705	5.49733	5.80588	5.22435	5.43881	5.48181	5.69384	6.36745	5.55618	5.04357	5.53177	5.78854	5.11481	5.72656	5.44488	5.87623	5.64693	5.1678	5.35024	6.38559	5.03376	5.46288	5.30828	4.88881	4.45874	5.75834	6.23356	5.91068	5.73961	5.08647	5.52067	5.74208	6.08288	5.5676	4.96132	5.35487	4.53054	5.93398	5.82758	5.55766	5.0634	5.24714
ATG10	5.17921	5.89386	5.63405	5.40528	5.67086	5.27345	4.9635	5.56929	5.27115	5.393	5.6891	5.64659	5.25706	5.40591	5.77454	5.39038	5.14329	5.37839	6.03074	6.85188	5.81885	5.95708	5.91049	6.12932	5.81462	6.12347	5.63981	5.73244	5.82626	5.69192	5.38164	5.68772	5.77854	5.38965	5.21764	5.44505	5.7184	5.67297	5.61655	5.32159	5.18735	5.30448	5.52184	6.46312	5.60519	6.02964	5.35085	5.04856	4.58444
ATG12	6.72264	6.53627	6.86948	7.00909	6.44546	6.82651	5.46347	6.5707	6.48715	6.94025	6.13664	6.44946	6.6759	6.68628	7.22006	6.74094	6.84563	6.90987	6.90507	5.48562	6.71007	6.46965	6.83814	7.05032	6.40567	6.62328	6.80083	6.75786	6.83446	7.26777	6.11218	5.43002	6.77441	7.08267	6.8995	6.51115	6.68541	5.74856	6.72899	6.65264	6.28926	6.19586	6.38877	7.38682	7.27094	6.81733	6.18133	6.96665	6.65318
ATG16L1	6.3735	6.2989	6.31032	6.4833	6.17726	6.51832	5.19432	6.26517	6.45399	6.49121	5.85923	6.32405	6.41149	6.4901	6.38667	6.42009	6.54339	6.63114	6.28981	5.09339	6.29484	6.27533	6.1274	6.04833	6.3758	6.28253	6.66227	6.05818	5.79946	6.42955	6.52235	6.16911	7.00024	6.83622	6.60322	6.29373	6.73772	6.102	6.83503	6.01094	6.18073	6.07272	6.36628	6.22021	6.05216	6.62903	6.23576	6.3221	5.98874
ATG2A	7.69746	7.56617	7.29192	7.10551	6.38067	6.90972	6.93526	8.39493	7.47823	7.43629	6.25926	7.56959	7.14435	7.29779	7.18123	7.33727	7.52318	8.04691	7.39982	6.2014	7.12227	7.65469	7.43532	7.59883	8.30003	7.58605	7.35157	7.52259	6.98825	7.18698	8.08019	7.64045	7.09352	7.55175	7.3397	7.4476	7.49742	8.02904	6.94554	6.90447	7.33257	8.02986	7.13318	6.96832	7.08405	6.57111	7.67978	7.20479	7.63193
ATG2B	6.50655	6.59192	6.75858	6.51789	6.54865	6.33205	6.61616	6.86559	6.3533	6.67962	6.35655	6.38387	6.52564	6.4851	6.39157	6.38246	6.54657	6.58238	6.54298	6.57699	6.47903	6.45795	6.61736	6.64293	6.6286	6.50014	6.1692	6.51915	6.28207	6.74334	7.28614	7.19132	6.66122	6.3837	6.41433	7.19563	7.11015	6.92403	7.01551	6.27018	6.83774	6.118	6.35413	6.85801	7.02813	6.41939	7.33057	6.63501	6.53736
ATG3	9.22198	8.86632	9.39089	9.53307	8.87891	9.12754	7.56995	9.00014	8.8246	9.6451	9.01607	8.93971	8.95963	8.92941	9.15914	9.122	9.31462	9.16576	8.86062	7.57736	9.39273	8.73741	9.28539	8.98808	9.36963	8.71468	8.54198	8.6659	8.71772	9.6042	8.24767	8.84174	8.87443	8.94665	9.14058	8.65934	8.83798	8.14846	9.07022	8.60834	8.61298	9.11219	9.01785	9.72762	9.04793	9.92829	8.69619	9.32022	9.04163
ATG4A	5.72269	5.91502	5.75299	6.24111	5.72255	6.0783	5.73366	5.49252	5.2047	6.1518	5.44026	5.39378	5.89662	5.83575	5.90569	5.84398	6.13556	6.15038	5.74638	5.22701	5.97686	5.72189	5.79154	5.61125	5.59043	5.66366	5.80461	5.25671	5.29947	5.98905	5.58353	5.0632	6.16452	5.61348	6.06579	5.02084	5.6109	4.87383	6.13857	5.94449	5.42229	5.7935	5.64714	6.43502	6.33561	6.0369	5.61142	5.88945	5.92173
ATG4B	6.57977	6.34418	6.60908	6.60021	6.91285	6.38357	6.22025	6.8187	6.42388	6.54278	6.05968	6.39132	6.5429	6.6191	6.87193	6.76427	6.34929	6.43421	6.52111	6.092	6.6092	6.50849	6.55774	6.55277	6.46324	6.83922	6.54	6.1877	6.4379	6.7521	6.6279	6.31924	6.73432	6.35431	6.34007	6.23738	6.65157	6.29216	6.57444	7.05034	6.36595	6.55562	6.58217	6.23765	6.73145	6.76842	6.57463	6.58955	6.54022
ATG5	6.68126	6.56884	6.46621	6.76403	6.47736	6.56609	10.7137	6.44543	6.42879	6.50441	6.44681	6.81475	6.46363	6.44538	6.31639	6.26891	6.34975	6.42622	6.34035	6.51366	6.41331	6.22775	6.35684	6.38755	6.24421	6.26835	6.34397	6.38197	6.13965	6.17603	5.14244	7.34878	6.78315	6.92167	5.86506	5.91671	6.85766	5.34879	6.84467	6.5648	6.16191	6.32498	6.30716	7.48515	7.25376	7.36057	6.5368	6.74927	6.66633
ATG7	8.13172	8.35344	8.35635	7.51199	7.72207	6.9189	8.30928	7.79368	8.01482	8.22647	7.83206	7.48573	7.80852	8.37721	7.69568	8.11306	8.18581	7.90928	8.53983	8.23864	8.37246	8.32228	8.26996	7.94292	8.75307	7.92828	6.89609	8.37549	8.20077	7.59962	8.66169	8.5418	8.21541	8.26985	7.73033	8.71604	8.76749	7.79617	8.29653	7.16554	7.97881	9.54061	7.78566	7.54742	7.49775	8.46269	7.65854	8.09719	7.26231
ATG9A	7.61222	7.71675	7.83681	7.57169	7.61326	7.32619	6.92306	7.9341	8.20995	7.60568	8.25398	8.35674	8.05823	7.87923	7.4493	7.66998	8.48831	7.96806	7.8998	8.44521	7.57841	8.23687	7.81233	8.02178	7.87601	7.86686	7.67949	8.14879	8.45249	7.51094	7.68285	7.88192	7.7279	7.46437	7.34037	7.81731	7.84303	8.00285	7.0722	8.40464	8.15791	8.43195	7.86413	7.59475	7.82428	7.10038	7.37605	7.60792	8.11715
ATHL1	8.11835	7.08851	8.60567	8.57854	7.14114	7.53892	7.12456	8.0498	7.77068	7.67172	7.33396	8.20884	8.3026	8.35828	7.16699	8.77529	8.58075	8.57955	8.46314	6.28757	7.91915	8.47143	8.45736	8.96895	8.02855	8.13831	8.76457	9.06362	8.64067	7.51296	7.63462	8.17978	8.57862	7.63172	7.70402	8.13266	8.35438	8.25846	8.38886	7.44731	8.37492	7.78887	8.68414	7.99763	7.88744	7.12745	7.5003	8.17018	8.02262
ATIC	7.32679	7.42181	6.97556	7.35518	8.61051	8.90502	8.44856	7.22118	8.05126	7.54933	6.99085	7.98516	8.2072	7.62613	6.84003	7.93456	6.6499	7.43694	7.46999	5.35999	7.09639	7.44317	7.38632	7.23507	6.97235	7.72228	8.70934	7.92488	8.22197	6.77265	7.22036	6.31431	8.53825	7.29682	7.23719	6.99254	6.58466	6.66172	8.51521	7.46883	7.73685	5.86286	8.38238	6.45716	6.08269	8.46849	7.87127	7.60961	7.56411
ATM	7.37942	7.28403	7.50781	7.5735	7.37654	7.60693	6.90425	7.27272	7.0199	7.10125	6.38641	7.33365	7.31744	7.18292	7.02272	7.16361	7.30054	7.1334	6.7461	6.68194	7.07364	6.65573	7.05741	6.99471	6.74403	7.06932	7.58164	6.35631	6.4322	6.93085	7.06372	6.80385	7.38827	7.67537	6.86876	6.70366	6.92041	6.364	7.60563	6.92092	7.3812	7.15601	7.28276	7.24154	7.14265	7.51945	7.62834	6.89	6.89456
ATMIN	6.40009	6.82071	6.50039	6.53846	6.84665	6.62226	6.51017	6.17127	6.18194	6.35752	6.66169	6.35076	6.62815	6.20905	6.48496	6.37493	6.17196	6.2965	6.33498	7.67053	6.64361	6.24244	6.5166	6.54757	6.26533	6.67666	6.27558	6.21292	6.3577	6.40103	6.92475	6.17345	6.86137	6.38089	6.43935	6.56242	7.31039	6.45216	7.14288	6.05536	6.84965	6.01074	6.50027	6.22618	6.88466	6.47917	6.84368	6.44137	6.79516
ATN1	6.10031	6.04631	5.94464	5.90861	6.38573	6.05883	6.06255	6.01412	6.14413	5.96217	6.48799	6.07928	5.97015	6.00542	6.10318	6.11673	5.93615	6.09053	6.01532	6.98408	5.88751	6.1353	6.09479	6.05591	6.03066	6.37168	6.017	5.97199	6.01424	5.96843	6.31518	6.24545	6.13536	6.19321	6.06259	6.26036	6.35815	6.10792	5.97286	6.16188	5.71737	6.10604	5.94878	5.91482	5.9375	5.91217	6.19968	6.11241	5.95645
ATOH1	5.22768	5.26002	4.96416	5.13697	5.29648	5.27988	5.5397	5.14607	5.1754	5.16433	5.23366	5.00948	5.3526	5.35755	5.18729	5.21467	5.16839	5.02634	5.074	5.15825	5.23753	5.34378	5.2363	5.34433	5.21269	5.02989	5.11308	5.20665	5.19867	5.07318	5.14435	5.45368	5.14229	5.11706	5.53813	5.1192	5.30593	5.24019	5.17856	5.10222	5.23452	5.30727	5.28918	5.28952	5.28662	5.14384	5.2393	5.18807	5.19014
ATOX1	8.49242	8.50643	8.14969	8.31827	8.91373	8.50592	6.73161	8.33078	8.61325	8.81084	8.869	8.56697	8.69739	8.5272	9.35083	8.64979	8.41387	8.6362	8.56117	6.50017	8.5272	8.74536	8.61501	8.14897	7.88012	8.64355	8.17479	8.55311	9.10878	9.3465	7.37913	8.59842	7.81657	8.31189	8.30685	8.40124	8.53648	8.04128	8.34892	9.19771	7.87789	8.23336	7.85442	8.01732	9.04436	8.90921	8.08211	7.84843	8.09903
ATP10A	5.3714	5.66113	5.40499	5.5166	5.28212	5.6548	5.0644	5.52823	5.7501	5.54102	5.06695	5.09707	5.33564	5.29838	5.20826	5.4369	5.63738	5.51795	5.57648	5.16981	5.63325	5.91123	5.51715	5.4996	5.36142	5.19924	5.7562	5.13117	5.16746	5.36447	5.50116	5.30043	4.79645	5.50666	5.24482	5.37809	5.14561	5.6613	5.55451	5.53829	5.47547	5.4336	5.57381	4.88989	5.4336	5.70648	5.66104	5.30135	5.42223
ATP10B	4.96123	4.83628	4.96991	4.91169	5.00099	4.91051	6.53795	4.84908	5.00616	4.91668	5.68862	5.36529	4.86772	4.94285	4.97864	4.84207	5.32828	4.87062	4.80594	5.13726	4.9052	4.94414	4.89301	4.85437	4.85086	4.99184	5.00753	5.14652	5.45712	4.9565	5.54396	5.29224	4.29202	4.43325	5.79519	5.24895	5.33467	5.3594	4.60666	5.05621	4.87512	5.12285	5.25388	4.82368	5.10626	5.26651	4.72119	5.20384	4.91471
ATP10D	6.10558	6.28672	6.04706	6.26563	6.09793	6.12907	6.6417	6.18434	6.55858	6.68396	5.8406	5.85912	6.19481	6.33026	6.15454	6.31757	5.70397	6.34565	6.34996	7.00644	6.06001	5.78732	5.99702	5.99433	6.23843	6.57202	5.91984	6.15434	6.53577	6.37048	5.72172	6.23187	6.35098	6.5927	5.43021	6.70238	5.51674	5.69985	7.44729	6.01866	6.28651	6.12969	7.60939	6.56842	5.81793	8.21367	5.90789	6.36625	5.61518
ATP11A	6.4946	6.51106	6.56183	6.34496	6.41791	6.59706	6.55425	6.38307	6.39023	6.39503	6.58774	6.34522	6.55761	6.52287	6.46351	6.42289	6.68059	6.41131	6.44651	6.73207	6.34151	6.46885	6.4887	6.39336	6.48897	6.56424	6.5583	6.41453	6.52514	6.5453	6.49569	6.91924	6.48673	6.75031	6.81478	6.82609	6.46256	6.60023	6.49944	6.81748	6.44368	7.36466	6.26702	6.11863	6.5845	6.1862	6.15812	6.73139	7.40905
ATP11B	9.44189	10.201	9.9741	10.3971	9.15835	8.96724	8.24028	9.94737	8.75246	9.78489	10.2669	8.72795	9.41115	9.26064	9.21604	8.73229	9.6553	8.83785	9.40859	8.84935	10.7545	8.5674	9.72724	9.72582	10.0674	9.21258	8.84554	8.85446	8.65441	10.2334	8.9559	9.97452	9.02271	9.11359	9.51391	8.6545	9.51933	9.1891	8.91037	9.73177	9.37013	9.83832	8.80782	10.5674	10.7151	8.79708	9.7218	9.71175	10.3009
ATP12A	5.12939	5.22438	5.17209	5.13886	5.1586	5.17506	5.21358	5.25025	5.2988	5.00385	5.20785	5.16041	5.19017	5.14642	5.25505	5.19815	5.33543	5.35182	5.1544	5.11877	5.10495	5.28466	5.18631	5.20079	5.21783	5.14182	5.14463	4.98884	5.08004	5.14867	5.48502	5.72136	4.49438	5.53594	5.29386	5.26225	5.32444	4.72609	5.1367	5.32309	5.05533	5.52144	5.47822	5.22317	5.20579	4.94954	5.40423	5.16745	5.45113
ATP13A1	7.18521	7.48877	6.92649	6.6726	7.42204	6.98458	6.50842	6.99536	7.2305	6.87557	7.37255	6.99346	6.91535	7.10887	6.98525	7.14888	6.31017	6.86535	7.19022	6.23485	6.74943	7.23553	7.20044	6.83649	7.21862	7.4753	7.08712	6.66992	8.04935	6.76743	7.20169	7.23121	7.10217	7.09514	6.96618	7.67234	6.74246	7.17101	7.39473	7.28285	6.72284	7.30278	7.2479	6.72125	7.10429	7.28648	7.18122	7.25081	6.78064
ATP13A2	6.30531	6.54555	6.29708	6.14046	6.85855	6.49046	5.86404	6.33921	6.54508	6.31905	7.23868	6.43037	6.15387	6.4939	6.53366	6.24072	6.0983	6.00328	6.82472	7.00564	6.25677	6.76608	6.36909	6.30053	6.17727	6.53242	6.43391	5.91594	6.70128	6.75979	6.30291	6.52612	6.49535	5.66696	6.51838	6.04417	6.5123	6.61206	6.06662	6.50127	6.22308	7.19018	6.49835	5.95255	6.24085	6.4847	6.42056	6.41251	6.70552
ATP13A3	6.88012	6.77153	6.96858	7.12259	6.94846	6.84304	9.14125	7.02904	6.9357	6.89557	7.6861	6.9832	7.09644	6.88578	6.99518	6.96064	6.96102	6.82207	6.76566	7.97311	6.9572	6.79897	6.59557	6.77198	6.92521	6.80541	6.87098	6.98648	6.96015	6.75415	7.83801	7.57683	7.37522	6.98332	7.0624	6.22655	8.0882	7.05073	7.37241	7.26423	6.96599	6.50011	6.90212	7.56025	7.93899	6.91134	6.86194	7.26117	6.50445
ATP1A1	8.93476	9.2546	8.94985	8.39319	9.75855	9.08386	7.03653	8.59025	9.17395	9.00703	8.78863	9.15805	9.28042	9.07117	9.23971	9.06728	8.98677	8.85342	9.0251	7.67181	9.03391	9.20423	8.55594	8.3789	8.36152	9.05029	8.97756	8.77586	9.22362	8.3661	9.51741	8.39138	9.16561	8.36067	8.21039	9.0944	8.62098	8.11517	9.46258	8.31316	7.91186	8.48823	8.96088	8.72822	9.16139	9.01815	9.03581	8.62858	10.1282
ATP1A2	5.09722	5.30423	5.30354	5.06457	5.18527	5.10948	5.41811	5.20882	5.32279	5.2032	5.29557	5.13055	5.29279	5.33753	5.35724	5.16187	5.37106	5.08422	5.32565	5.39283	5.1042	5.33534	5.20351	5.3507	5.25051	5.2573	5.24674	5.29764	5.34312	5.23654	5.52384	5.25863	5.20405	5.29257	5.4084	5.31756	5.23924	5.40946	5.2693	5.21721	5.19318	5.25755	5.24087	5.11388	5.12675	5.23329	5.33532	5.25969	5.24979
ATP1A3	5.40517	5.16274	5.31443	5.28325	5.10694	5.14837	7.34517	5.36906	5.2451	5.25557	6.14869	5.59544	5.17195	5.23187	5.15559	5.00984	5.54755	5.27805	5.36044	5.68058	5.13745	5.3353	5.31446	5.30469	5.2264	5.10522	5.27776	5.76079	5.49462	5.19727	5.99319	6.30199	5.3054	5.55183	6.47313	6.04425	6.19801	6.25449	5.38695	5.08087	5.3769	5.6189	4.88173	5.41127	5.24923	4.71449	5.39387	5.55075	6.45819
ATP1B1	5.11604	5.52087	5.47775	5.58675	5.56985	5.71527	5.84205	5.36475	5.29103	5.50027	5.31889	5.21433	4.99383	5.22304	5.3156	5.43215	5.48506	5.1626	5.33137	5.24726	5.30125	5.36683	5.26976	5.26942	5.44615	5.12328	5.33406	5.1266	4.91885	5.28401	5.41226	4.58109	5.43728	5.26892	5.06869	4.93303	5.28585	5.11461	5.38159	5.28264	5.41721	5.3705	5.45363	5.58381	5.08133	6.21094	5.21453	5.45479	5.28379
ATP1B2	5.8684	5.73443	5.92434	5.76094	5.74111	5.507	5.70019	5.83006	5.5386	5.92694	5.82248	5.66314	5.48783	5.70669	5.6227	5.45598	5.9184	5.77678	5.79545	5.7111	5.77948	5.59505	5.77115	5.79216	5.84571	5.62302	5.87183	5.40871	5.96272	5.60702	5.8978	5.33185	5.62581	5.80714	6.40705	5.62217	5.47956	6.4042	5.44291	5.94043	5.7648	5.79487	5.58966	5.45708	5.64745	5.45593	5.50005	5.44325	5.67408
ATP1B3	7.7066	7.85654	7.4977	7.40722	8.96746	7.70791	6.37673	7.48677	7.29322	7.20607	6.812	7.73587	7.37779	7.52981	7.5551	7.43275	6.88104	7.07099	7.29171	6.32323	7.44935	7.21237	7.98879	7.2396	7.27307	7.63374	7.82448	7.13543	7.41664	7.6913	8.01022	6.56417	7.56218	7.45503	7.4476	6.65664	7.35496	7.23944	8.04336	7.58062	7.91908	7.80398	7.2048	7.90196	7.53109	7.81499	6.82352	6.71788	7.44947
ATP1B4	5.07823	4.91934	5.19651	5.16548	5.17829	5.16894	5.43989	5.0668	5.1262	5.25734	5.14256	5.31956	5.12401	5.20459	5.21169	5.21457	5.09202	5.00263	5.14495	5.53697	5.19474	5.15355	5.07121	5.08144	5.06949	5.11859	5.24055	5.33254	5.23691	5.21839	5.12283	5.09102	5.01317	5.4614	5.35581	5.01891	5.26445	5.12283	5.00589	5.10998	5.20633	5.31673	5.25408	5.13074	5.21082	5.06732	4.99851	5.14053	5.3113
ATP2A1	5.26781	5.20159	5.12292	5.23211	5.25331	5.21358	5.248	5.17728	5.20007	5.25061	5.23324	5.30301	5.17853	5.1355	5.24496	5.18593	5.19495	5.15859	5.19072	5.38383	5.14582	5.14541	5.19852	5.13333	5.1468	5.22263	5.2627	5.22184	5.30066	5.28647	5.33746	5.6623	5.46699	5.31459	5.46754	5.42098	5.17267	4.99787	5.06331	4.95437	5.05908	5.45538	4.95282	5.29758	5.249	5.05566	5.09708	5.34111	5.13792
ATP2A2	6.9176	7.0448	7.10999	6.78837	8.09127	7.33896	6.42862	6.80914	6.87764	7.01988	6.35657	7.40409	7.51386	7.17736	7.4865	7.41205	6.57897	6.91229	6.76999	5.89868	6.9669	6.93164	6.805	6.62356	6.69809	7.14385	7.17894	6.60296	6.85857	6.8698	7.4197	7.1901	7.45903	7.11229	6.80225	7.38764	7.03915	6.2063	7.60576	7.14997	7.0228	6.73357	7.04979	6.62165	6.98999	7.15039	7.04979	6.86462	7.48915
ATP2A3	7.51389	7.39781	7.57974	6.85082	6.78584	7.38984	6.16249	7.66195	7.57312	7.41605	6.88339	7.04424	7.36225	7.49906	6.92056	7.15044	7.43092	7.44279	7.74547	6.21833	7.37412	7.73781	7.32693	7.58398	7.76872	7.14425	7.2678	7.31018	7.18594	6.89688	7.3513	6.88484	7.28896	7.14624	7.01025	7.58401	7.1962	7.42454	6.70893	7.05055	6.82063	7.72359	7.16182	7.0011	6.87638	6.76505	7.58719	7.17876	7.08263
ATP2B1	7.29729	7.76347	7.41989	7.57396	8.01012	7.17044	8.98397	7.21777	6.99852	6.80525	6.48038	6.94794	6.96394	6.94833	6.59109	7.16057	7.40181	6.94493	7.04257	6.72444	7.75973	7.29338	7.09936	6.9848	7.57041	7.19594	6.70489	7.075	7.04894	6.86586	7.74418	7.94891	7.66213	7.86247	7.57927	8.11903	7.77053	8.09561	8.05648	6.58631	8.04422	7.96665	7.90223	7.7563	7.24005	7.62939	8.19092	7.62122	7.0744
ATP2B2	5.30907	5.31481	5.2714	5.31868	5.35202	5.33102	5.4539	5.37684	5.34641	5.3297	5.35021	5.32864	5.31467	5.34428	5.35189	5.28685	5.29472	5.3431	5.35647	5.67578	5.3127	5.22358	5.40421	5.28716	5.23274	5.23967	5.39068	5.32231	5.22628	5.2248	5.27328	5.75705	5.278	5.31428	5.44625	5.66736	5.17813	5.37286	5.35849	5.17619	5.51766	5.40481	5.24755	5.39922	5.39375	4.94756	5.26238	5.36385	5.35457
ATP2B3	5.33474	5.35923	5.24524	5.31915	5.20678	5.40111	5.24967	5.31904	5.25868	5.16705	5.20698	5.10334	5.16245	5.16025	5.26332	5.23273	5.32161	5.32505	5.30262	5.63691	5.2432	5.28249	5.25557	5.2361	5.36574	5.30166	5.28084	5.31805	5.27124	5.25079	5.36281	5.59313	5.20523	5.48129	5.6373	5.31239	5.34222	5.46364	5.24668	5.47614	5.26483	5.41449	5.41906	5.38249	5.27881	5.36408	5.24718	5.26211	5.35482
ATP2B4	8.00982	7.71897	8.5062	8.19719	8.03056	7.40476	6.49853	8.42243	8.42766	8.37397	8.39215	8.47447	8.12476	7.94468	7.88896	8.14875	8.2167	8.06826	7.94325	6.41292	8.29575	7.92536	8.24895	8.25548	7.74868	8.02344	8.61807	7.9717	8.09044	8.20703	7.45574	8.11953	7.83469	7.88017	8.54009	8.07037	8.566	7.76961	7.871	7.60626	7.94774	7.50733	8.40423	8.11174	7.94181	7.6099	8.12385	8.342	8.41822
ATP2C1	6.77533	6.8527	7.05191	6.91605	7.14737	6.94896	6.3468	6.93364	6.56442	6.87333	6.26716	6.43741	6.63159	7.10531	7.05581	6.4953	6.543	6.5403	6.74343	7.08664	6.8948	6.45272	6.66999	6.75779	6.63565	6.44764	6.53285	6.45237	6.43245	6.73604	6.39478	6.45912	6.55581	6.50437	6.53443	6.31499	6.73375	6.33928	6.9255	6.87165	6.53163	6.40746	6.68021	6.91351	7.00652	6.82869	6.56337	6.61493	6.82469
ATP2C2	5.42042	5.68621	5.31577	5.45902	5.38826	5.25271	5.51837	5.50477	5.3894	5.41765	6.18002	5.4205	5.65576	5.82419	5.5785	5.36711	5.39004	5.28644	5.8051	6.33504	5.33755	5.38425	5.27621	6.05567	5.3242	5.32233	5.25853	5.32606	5.27941	5.51379	5.45705	5.63842	5.20748	5.19123	5.09295	5.64195	5.2824	5.94208	5.33213	5.75907	5.56995	5.75675	5.35264	5.09818	5.39338	5.46512	5.48122	5.20308	6.52302
ATP4A	4.89155	5.13419	4.86378	4.93099	4.9031	5.09613	4.75969	5.23473	5.02288	5.02879	4.92554	4.88397	4.9348	4.86316	4.7289	5.06324	4.95368	5.25156	5.223	4.88599	5.29574	4.91709	5.12575	5.0141	5.37494	4.93048	5.09703	4.89758	4.82061	5.03135	4.80711	5.0609	5.07475	5.16862	5.5035	5.08487	5.14281	5.01583	4.92194	5.00497	5.09155	5.04651	4.94069	4.92338	4.92098	5.11082	5.15542	5.12302	5.00588
ATP4B	5.25584	5.19678	5.15224	5.25804	5.18541	5.14087	6.29081	5.20176	5.18265	5.21485	5.40725	5.28438	5.19468	5.23945	5.25856	5.20435	5.24027	5.18766	5.19919	5.86273	5.20362	5.28539	5.27117	5.18338	5.17347	5.23942	5.17025	5.25104	5.35448	5.24534	5.18223	5.19644	4.63382	5.25794	5.04912	5.27974	5.19923	5.47508	5.14405	5.38245	5.67418	5.84719	5.30829	5.5325	5.02897	5.28057	5.21416	5.38742	5.21439
ATP5A1	10.2224	10.3169	9.97938	10.1502	11.1123	10.9699	7.40132	9.97938	10.2977	10.3424	10.1361	10.3979	10.5951	10.4176	10.7142	10.6288	9.73752	10.0963	10.1877	7.67283	10.079	10.008	10.1443	10.0259	9.81855	10.4951	10.6238	10.1968	10.303	10.1101	10.4323	8.73671	10.5995	9.99739	9.59969	9.87151	10.1076	9.00766	11.6542	10.2684	10.5487	8.90872	11.0024	9.84597	10.2058	11.1839	9.89533	10.2862	9.88382
ATP5B	10.9511	10.9107	10.8728	11.1013	11.4937	11.2097	8.71756	10.88	11.0048	10.9556	11.0489	11.0437	10.9262	10.6663	11.0755	11.0125	11.2415	10.9634	10.8524	11.4187	10.906	10.7793	10.9383	10.88	10.8451	10.7718	11.1013	10.8136	10.9759	10.9383	10.6043	9.86371	10.4129	10.4688	10.5505	10.2327	10.5848	10.7582	10.8126	10.86	10.6246	10.3177	11.311	10.8361	10.7986	11.123	10.4651	10.7119	10.8168
ATP5C1	8.64943	8.62754	8.20592	9.55056	9.49765	9.58991	6.70053	7.9725	7.80535	8.61342	9.42476	8.52263	8.20451	8.58669	9.24535	8.41469	8.20061	8.14988	8.89117	6.96021	9.12153	8.19402	8.43857	8.82698	8.45934	9.0726	8.55384	8.56529	8.02942	9.14912	7.48141	8.02741	8.35446	8.09595	8.67977	7.52804	8.19759	8.07275	8.05378	8.72581	8.00394	7.60984	8.02418	9.42699	9.21692	9.18353	8.1073	8.28132	8.57249
ATP5D	8.20004	8.24884	7.95429	8.34848	8.7121	9.10507	7.15401	8.33303	8.85158	8.00801	8.00111	8.63901	8.87481	8.5857	8.69442	8.70027	8.29409	8.47108	8.34969	8.44212	8.07675	8.84099	8.5361	8.21483	7.97571	8.50342	9.03028	8.46144	8.46663	7.69482	8.49002	8.04659	8.41752	8.62785	8.18679	8.57879	8.32442	9.61161	7.81872	8.37344	8.09579	8.2094	8.45667	7.88801	8.02838	7.86232	8.32396	8.20434	8.06879
ATP5E	10.6399	9.36661	10.1363	10.4321	9.26549	10.5788	8.15242	9.835	10.3015	10.2761	10.8919	10.5267	10.108	10.1837	10.3191	10.7325	11.2579	10.7119	10.1067	8.24012	10.1913	10.3948	9.57378	10.36	9.71265	10.0714	9.85174	10.4793	10.1456	9.97712	9.1893	9.66272	9.93091	9.97782	10.949	9.88223	9.96016	10.6513	9.58624	11.1729	9.85691	10.2445	10.0822	10.0371	10.24	9.63289	9.62199	10.1306	10.4349
ATP5F1	9.42632	9.43905	9.18891	9.98771	10.032	10.033	7.31644	9.12906	9.0939	9.73995	9.43532	9.29963	9.63707	9.61742	10.0129	9.58425	9.48883	9.25628	9.37427	8.06245	9.89816	8.93086	9.30532	9.20856	9.41933	9.19925	9.64277	9.1296	8.92976	9.7032	8.42553	9.79684	9.50226	9.34751	9.4863	9.06397	10.0966	8.79757	8.79965	10.1849	8.76883	8.92431	8.90305	9.97467	9.87761	9.71217	8.5925	9.32903	9.73389
ATP5G1	6.24876	6.41935	6.07746	6.63328	6.78224	7.35234	5.40392	6.01106	6.78928	6.80975	6.72826	6.58043	7.53437	6.77158	6.99564	6.69842	6.38257	6.76734	6.84503	7.46035	6.65835	6.665	6.54085	6.31876	6.22081	6.89532	6.97161	6.61048	6.86016	6.63286	7.41246	6.32076	7.52956	7.21487	6.76693	7.33014	6.61252	7.35081	7.51957	6.95218	6.63539	6.19141	6.56725	6.02002	6.09647	6.58487	6.47929	6.14354	6.43374
ATP5G2	7.91602	7.8276	7.62823	7.9047	8.18682	8.10038	6.60178	7.77303	7.86377	7.65352	7.84584	7.95738	7.87387	7.9525	8.17187	8.00088	7.78002	7.84066	7.99347	6.82089	7.77034	7.81144	7.97864	7.63826	7.61978	7.9216	8.00621	7.82824	7.959	7.76476	8.07056	8.04133	7.98657	7.91969	7.71993	8.14156	7.79426	8.10541	8.22388	7.47489	7.52062	7.3784	7.66094	7.19646	7.49224	7.72684	7.83283	7.72977	7.61517
ATP5G3	7.53499	7.6996	7.54231	7.66638	7.77236	7.47466	7.56654	7.69427	6.84326	7.29703	7.45875	7.40216	7.33568	7.33941	7.62452	7.55456	6.97535	7.29963	7.37595	7.62747	7.54426	7.34713	7.4393	6.96758	7.3945	7.34538	7.4135	7.23523	7.07248	7.28436	6.97077	6.52956	7.06568	7.26677	6.89023	7.1837	7.12701	6.97661	7.41823	7.38104	7.38726	7.32937	7.80303	7.8759	7.5726	7.83563	7.47509	7.51092	7.4777
ATP5H	9.89635	10.0434	9.73996	10.1213	10.7361	10.4611	7.5161	9.72133	9.92702	10.2399	10.1351	10.1338	10.1241	10.2433	10.5115	10.3108	9.70996	9.96977	10.15	7.58239	10.2132	9.9351	9.97476	10.0361	9.86549	10.2893	10.2212	10.138	10.2825	10.2825	10.4243	9.3217	10.344	10.3266	9.35516	9.49606	10.067	8.56404	10.2553	11.1564	10.0513	8.78987	9.8898	9.81913	9.63369	10.6213	9.76597	9.85053	10.019
ATP5I	8.96221	8.47265	8.65644	9.08705	8.63459	9.49151	7.313	8.40926	8.67136	8.92059	8.73998	8.8845	9.12388	9.06616	9.42547	8.95916	8.67136	8.80214	8.90617	7.3524	8.70454	8.61824	8.37277	8.78767	8.56702	8.7487	8.69027	9.11725	8.62269	8.75647	8.28972	8.15022	8.9089	8.90577	9.01779	8.16824	8.50248	6.73745	8.75486	8.91532	8.26154	8.2586	8.85022	8.62938	8.49646	8.77156	8.71181	8.76727	8.99253
ATP5J	8.52545	8.05295	8.31573	8.81264	8.04166	9.37209	6.45812	7.65328	8.28393	8.92282	8.60217	8.0769	8.6967	8.67456	9.44499	8.59768	8.76884	8.56196	8.47807	7.69304	8.57787	7.94896	7.98208	8.28661	7.99913	8.12145	8.09505	8.32376	7.98914	8.72372	7.16652	8.13277	8.09812	8.46688	7.74949	7.76833	8.25774	7.86527	7.65457	8.84474	7.72626	8.11376	8.28537	8.7272	8.49741	8.50394	8.18745	8.46399	8.53883
ATP5J2	9.73677	9.92264	9.37692	9.9384	10.252	10.6381	7.68503	9.13933	9.84005	10.2606	10.2284	9.74058	9.65592	9.80312	10.2339	10.0035	9.98305	10.0473	10.3337	8.73138	10.4939	10.2354	9.80839	9.95082	9.81939	10.4033	9.93707	9.98009	9.93393	9.93962	9.65435	8.33878	10.2674	10.2977	9.8755	9.37454	9.25987	9.34532	9.4515	9.84171	9.04512	9.42337	10.4165	10.1853	10.0625	10.3371	9.80604	10.0286	9.23942
ATP5L	10.0598	9.589	9.56776	10.3518	9.77136	10.268	7.81565	9.42345	9.73501	10.0212	9.85678	9.88785	9.86582	9.9402	10.1585	10.0261	9.96366	9.95458	9.70661	7.85461	9.95864	9.68158	9.56404	9.622	9.51285	9.69921	9.82461	9.69192	9.50731	9.8274	9.36895	8.99563	9.96753	9.8231	9.87033	9.31665	9.63404	10.1983	9.69309	9.83661	9.43126	8.86912	9.54384	9.88714	9.51368	9.92917	9.05971	9.55904	9.493
ATP5O	9.02143	8.88057	8.83194	9.68096	9.55543	10.1653	6.6796	8.46817	8.83194	9.21301	9.51273	9.16783	9.40224	9.34116	10.0181	9.25254	8.80347	9.15285	9.29376	6.74843	9.35255	8.93186	8.94151	9.184	8.70298	9.12587	9.51153	9.21568	9.02507	9.17411	8.76929	8.63956	9.14861	9.17293	9.00859	8.83263	8.34364	7.68395	9.00086	9.33253	8.43157	8.05569	9.10994	9.39673	9.50874	9.41335	9.41702	9.14861	8.9569
ATP5S	6.13199	5.65458	5.92626	6.31651	5.74975	6.2265	5.7522	5.81804	5.51267	5.71114	5.86718	5.62502	5.54838	5.75525	5.99126	5.69207	5.90559	5.71902	5.88952	6.38487	5.93044	5.67088	5.65876	5.89445	5.66878	5.78012	5.61888	5.59369	5.48095	5.45609	6.23093	5.47973	5.90319	5.90847	5.40364	5.73123	5.7601	5.67836	6.1304	5.5453	5.85377	5.55143	5.95662	5.62009	5.86991	6.16657	5.98587	5.75363	5.99723
ATP5SL	8.03998	7.91623	7.67556	7.88428	8.15145	8.16875	6.53116	7.81575	8.05309	8.14967	7.54808	7.59933	7.90794	7.98598	8.21088	8.24272	7.90451	7.99754	8.17085	6.55159	7.85348	8.00829	8.00944	7.72605	7.80858	8.00364	8.11108	7.90965	8.24369	7.78094	7.88374	7.98792	7.41905	7.81297	7.65707	7.88049	7.26217	7.1292	8.16345	8.41009	7.02678	7.45525	8.21292	7.39486	8.17273	8.03565	7.74374	7.89643	7.91787
ATP6AP1	9.60206	10.0311	9.5183	8.62951	9.48352	8.88195	6.43434	9.87665	9.47788	9.38051	9.3208	8.96128	9.57078	9.62597	9.44215	9.75058	9.73986	9.48176	9.41676	6.41192	9.31427	9.42069	9.33245	9.17107	9.6986	9.05601	9.10175	9.37053	9.19569	8.99714	8.57034	9.61758	8.88373	8.75934	9.01506	9.05958	9.06723	9.11752	8.04966	9.40277	8.91349	9.6401	8.78005	8.8537	8.91736	8.63669	8.48667	9.07954	9.41019
ATP6AP2	9.59275	9.76988	9.47442	9.35921	9.90441	9.56973	6.66124	9.5765	8.66522	9.35426	9.23891	9.01681	9.27937	9.5765	9.66782	9.30837	9.28067	8.98808	9.03517	6.64927	9.37136	8.25936	9.23415	8.70806	9.18699	8.93815	8.96243	8.648	8.37014	9.14361	8.51121	8.11473	8.31401	7.60997	8.38234	8.37394	7.86466	6.83841	8.21751	9.0155	8.5123	9.483	9.77207	9.43571	9.24404	9.44564	9.05084	8.93268	10.3187
ATP6V0A1	8.70682	8.47601	8.56664	7.76983	8.19232	7.82089	6.25779	8.36013	8.26982	8.18538	8.11489	8.0367	8.12453	8.27039	8.57812	8.56084	8.46222	8.6915	8.65984	6.23948	8.27039	8.55422	8.65123	8.24273	8.30243	8.51252	8.15545	8.08128	8.58611	8.28329	7.80673	8.64332	7.66491	8.10844	8.09055	8.43127	7.85806	7.23444	8.19995	9.04886	7.49519	8.22571	8.49384	7.9988	7.60707	8.723	8.68996	8.70352	7.39886
ATP6V0A2	5.58482	5.5827	5.6034	5.96598	5.57845	6.08232	5.98359	5.51963	5.78471	5.90391	5.21314	5.8939	5.30198	5.75656	5.69855	5.92192	5.65376	6.02075	5.85283	5.16262	5.67221	5.44806	5.4662	5.41226	5.46571	5.37633	5.65699	5.95619	5.33771	5.42355	6.80717	5.50853	5.9846	6.35899	5.44941	5.80362	5.08749	5.79252	5.8443	5.51008	5.58792	4.88482	5.83056	5.54296	5.19928	6.12125	5.96831	6.16216	5.72635
ATP6V0A4	5.0497	4.9725	5.09257	5.13244	5.13896	4.9123	5.28604	5.12414	5.08161	5.04233	5.36758	5.22928	5.18006	5.11976	5.11812	5.09657	5.16075	4.97734	5.03805	5.23529	5.02004	5.06456	5.07929	5.10958	5.09488	5.20486	5.10097	5.20603	5.14839	5.10677	4.8852	5.3337	5.17694	5.18707	5.33569	5.08092	4.90992	4.94406	4.99689	4.92839	5.19491	4.98686	4.95015	5.0751	5.12523	5.01735	5.06257	5.10301	5.02974
ATP6V0B	10.665	11.0911	10.688	10.7551	10.5824	10.2896	7.78328	11.0996	10.688	10.8984	10.3748	10.6441	10.5503	10.7147	10.7655	10.9337	11.0564	10.9782	10.8704	7.98787	10.932	10.7961	10.9284	10.5479	11.1078	10.5982	10.675	10.6398	10.4507	10.6984	10.3217	9.83742	10.3684	10.3236	10.0352	9.72445	10.3864	9.80502	9.45808	10.4333	11.2433	11.3885	11.4541	9.99717	10.3575	9.94468	10.6552	10.6459	10.4868
ATP6V0C	10.2922	10.0166	10.3434	9.78457	10.4116	9.48994	9.28473	10.5375	10.6215	9.51697	11.0594	10.9082	10.7578	10.139	10.2696	10.5428	10.7688	10.1737	10.0543	8.14969	10.0494	10.4289	10.1008	10.4213	10.26	10.1876	10.2548	10.3792	10.2211	9.81803	10.3422	9.7053	10.0829	9.56134	10.5188	10.0112	10.1726	10.8094	9.00782	10.7999	10.4556	10.2829	10.195	9.17419	9.79005	8.93136	9.91448	9.38304	10.2144
ATP6V0D1	10.8305	11.0068	10.7633	10.133	10.7337	9.87255	8.01178	10.9537	10.7494	10.8628	10.7038	10.6314	10.9298	10.7868	11.0949	10.9499	11.097	10.8608	10.7584	8.24393	10.8592	10.817	10.7187	10.5323	11.1019	10.7767	10.3544	10.7287	10.9374	10.8321	10.4211	10.7887	10.0522	9.51372	10.8439	11.0906	10.6375	10.796	10.0929	11.1259	10.3453	10.8859	10.9911	10.2856	10.3949	9.39746	10.2086	11.0479	10.1806
ATP6V0E1	11.2986	11.4292	11.5647	11.4716	11.1254	10.8885	8.85005	11.7528	11.3383	11.8078	11.4954	11.2667	11.6401	11.5483	11.4858	11.3881	11.4982	11.3821	11.2091	8.03092	11.5818	10.9699	11.3766	11.5248	11.7066	11.2798	11.3383	11.4026	11.2857	11.8119	10.6633	11.3527	10.4616	11.2711	10.8627	11.3825	11.4642	10.9072	11.2454	11.4918	11.7969	10.932	10.8627	11.6434	11.0462	11.1274	11.2711	11.3527	11.5424
ATP6V0E2	7.1914	7.47264	6.75228	7.10361	7.48149	7.8163	5.97635	6.89083	8.27073	7.33459	6.3278	7.43279	7.04276	6.65784	6.60432	7.2081	6.31937	7.20268	7.22121	6.17024	7.16042	7.82697	7.17687	6.78309	7.26569	7.25976	8.36831	7.22899	7.0087	6.45846	7.06054	7.64777	7.07781	7.23699	7.11793	7.22959	7.48717	7.08665	6.85029	6.98144	6.89398	7.34956	6.81522	7.09602	7.10737	6.89241	7.75677	7.0658	6.5385
ATP6V1A	9.30925	9.08458	9.56718	9.04623	9.10565	8.65729	8.33948	9.25536	8.47247	9.27143	8.9386	9.0273	9.15939	9.23814	9.14112	8.92318	9.13937	9.05911	8.63291	6.45517	9.10111	8.18655	8.72699	8.47247	8.94453	8.65494	8.428	8.80599	8.2045	8.87545	8.58987	9.77439	8.63187	8.26488	8.50055	9.83013	9.4062	7.29551	8.95235	9.48269	9.2182	8.52411	9.01188	9.45391	8.2597	8.98259	8.53709	9.14847	7.58065
ATP6V1B1	5.43436	5.25786	5.50745	5.30146	5.33879	5.37471	6.60413	5.30353	5.19613	5.47051	5.43549	5.46784	5.48134	5.48693	5.34548	5.35692	5.48612	5.29475	5.27253	5.3814	5.27363	5.4641	5.3604	5.39279	5.40938	5.67544	5.40827	5.40955	5.46661	5.38833	5.46805	5.49445	5.42558	5.62127	5.67549	5.50366	5.38896	5.67334	5.4421	5.21101	5.33703	5.79884	5.3194	5.5744	5.56268	5.01591	5.39155	5.61447	5.49929
ATP6V1B2	11.8672	11.5759	12.0812	11.6641	11.4571	10.9959	7.91938	12.0067	11.5965	11.7645	11.4545	11.5456	11.7064	11.6416	11.4902	11.776	11.8993	11.7292	11.473	7.74835	11.667	11.2931	11.7965	11.4039	11.7577	11.473	11.3841	11.5822	11.3563	11.9041	10.0163	12.1176	11.0596	10.8778	11.2236	11.9327	11.9161	9.28142	12.1176	11.2299	11.5332	12.3833	12.0441	11.5646	10.2268	12.5879	10.601	12.1781	10.4599
ATP6V1C1	7.544	7.97134	8.55851	8.52274	7.87922	7.69403	6.81516	8.08687	7.33693	8.49358	8.62213	6.91077	8.53685	8.01505	8.03254	7.50316	8.4414	7.57529	7.58722	6.70613	9.39618	6.95446	8.14075	8.34442	7.78159	7.49253	7.42196	8.10345	7.00035	8.88673	6.80515	7.43522	6.91113	6.43066	8.20636	6.8075	8.53041	6.91352	7.76056	8.62048	7.94683	8.25799	7.70827	9.12853	8.90312	7.64145	8.03947	8.01411	8.64409
ATP6V1D	8.48635	8.55619	8.55141	8.84791	8.85662	8.33844	6.22337	8.12212	8.37446	8.6915	8.57505	8.37777	8.50988	8.51689	8.79387	8.58381	8.84665	8.55224	8.38341	6.0396	8.50627	7.82341	8.21559	8.24459	8.54665	8.06703	8.36719	8.27883	8.2162	8.84211	6.22991	8.10404	7.92373	8.47302	8.78406	8.25299	7.96718	8.11014	8.12341	8.3252	7.13931	8.4057	7.79487	8.91755	8.65428	8.37039	7.29117	8.38606	8.50718
ATP6V1E1	10.2832	10.1659	9.97731	10.4498	9.74826	9.99103	9.35505	10.2882	10.2716	10.5051	10.1908	9.8029	10.3855	10.4437	10.3486	10.525	10.4897	10.3855	9.98975	7.32611	10.1086	9.76952	10.1011	9.84597	10.3448	9.77843	9.91043	10.0976	9.89823	10.4038	9.66867	10.1759	10.3237	9.45934	9.95997	10.3992	10.2777	10.2019	10.3992	10.8577	9.3326	9.69176	9.51816	10.5685	10.1785	9.47233	9.45733	10.3716	9.49321
ATP6V1F	10.0835	10.0377	9.85007	10.0893	10.604	10.1418	7.18862	10.0656	10.2199	10.0196	10.3212	10.2712	10.2108	10.1855	10.3925	10.5584	10.2016	10.3083	9.94551	7.16001	9.99417	10.007	10.1118	9.85702	10.0994	10.2121	10.2554	10.2607	10.2859	10.1526	10.6307	9.38897	9.05538	10.7242	9.657	10.6648	10.1518	9.99484	10.0471	10.0559	9.90634	8.97224	9.73376	9.29005	9.58195	9.1005	10.102	9.39727	9.09351
ATP6V1G1	9.82431	9.36235	9.70544	10.2173	9.36467	9.93819	12.3987	8.94473	8.89782	10.0882	9.50315	8.98033	9.31142	9.42559	9.78119	9.33607	9.51116	9.28065	8.76488	8.71588	9.38294	8.29171	9.10187	9.15268	9.17316	9.08975	8.96583	9.00284	8.64218	10.7856	9.84062	9.63333	9.84263	9.44223	9.83771	10.0946	9.59101	10.5351	9.44628	9.41232	9.45817	8.487	8.91561	9.14436	9.39221	10.1123	9.0339	8.70221	9.18143
ATP6V1G2	5.40176	5.18016	5.58205	5.30362	5.28367	5.21852	5.40799	5.23344	5.28024	5.29543	5.23392	5.26303	5.16424	5.46061	5.34172	5.18098	5.20119	5.24743	5.31378	5.2652	5.4776	5.33133	5.40214	5.28854	5.20013	5.28069	5.46213	5.21031	5.57131	5.25293	5.5353	5.48376	5.58729	5.56732	5.40102	5.35115	5.21775	5.35299	5.32216	5.10576	5.22608	5.33083	5.25268	5.3421	5.33846	5.15888	5.19665	5.23856	5.24757
ATP6V1H	7.49405	7.95326	7.70088	7.51101	7.83909	7.53304	6.68877	7.79913	7.43436	7.71388	6.71596	6.82732	7.39621	7.60125	7.79757	7.50994	8.03306	7.52744	7.86126	6.44527	7.92268	7.4811	7.75917	7.51626	7.99119	7.32092	7.45358	7.43504	7.8261	8.184	7.61798	6.88752	7.38885	7.50129	7.86365	7.01721	8.09425	6.83497	7.95058	7.65701	7.46927	7.99626	7.27911	7.68711	7.97571	8.1757	7.47412	7.70426	8.05327
ATP7A	6.9376	6.94132	7.49176	7.28769	6.69975	7.03348	6.21681	6.88036	6.53581	7.14685	6.46896	6.6371	6.71996	6.92966	6.85383	7.06879	7.04241	6.70072	7.00058	6.78125	7.18796	6.64983	6.44944	6.91788	6.82494	6.68004	6.69983	6.42185	6.52291	7.07481	6.60536	7.22307	6.79428	7.15748	7.1388	7.10779	6.91338	6.56248	6.92767	6.8749	7.01534	6.57652	6.90276	7.55067	6.73918	6.97901	6.61229	6.97828	6.33574
ATP7B	4.92088	4.96234	5.02457	4.86549	4.96733	4.98736	6.37458	4.94905	4.97985	4.98308	4.97332	4.81103	5.02988	4.92309	5.05583	4.99541	4.94047	4.89093	4.92828	5.18268	4.91565	5.01383	4.93612	5.0155	4.97669	4.93178	4.96645	5.04505	4.97825	4.88939	5.25054	5.24939	4.72214	4.69146	4.91514	5.29009	4.89735	5.3366	5.17841	4.7291	4.69234	5.28612	5.01718	4.63845	5.04146	4.53168	5.12331	5.02541	5.31935
ATP8A1	6.26454	6.47591	6.60558	6.6698	6.02646	6.3836	6.8896	6.24765	6.8626	6.56201	6.40469	6.39193	6.28014	6.85266	6.20007	6.72566	6.65785	6.87593	6.57473	6.889	6.39166	6.17754	6.34701	6.19991	6.37385	6.35006	6.23867	6.12385	6.45392	6.15337	5.93973	6.16502	6.76003	7.02418	6.35542	5.91657	6.50262	5.70757	6.82688	6.30261	6.92504	6.67055	6.35976	6.83443	6.75082	6.79422	6.38575	6.6786	6.02123
ATP8A2	4.89342	4.8428	4.93925	5.049	4.94333	4.90774	4.88305	5.02283	4.85903	4.85225	5.00024	4.79796	4.93963	4.73925	4.82978	4.86582	4.91152	5.04567	4.80972	4.95356	4.95927	4.89742	5.06324	4.84576	5.03361	5.00105	4.82626	4.83456	4.93827	4.82512	4.91464	4.79777	4.95483	4.92537	4.87487	4.77509	4.876	5.19637	5.05506	4.83088	4.88775	4.99469	4.96136	4.91978	4.94673	5.02856	4.82904	4.87069	4.98881
ATP8B1	5.67858	5.56557	5.83391	5.63803	5.6604	5.44778	6.17726	5.74495	5.53598	5.59186	6.13238	5.93525	5.79638	5.58948	5.74032	5.42868	5.83609	5.55174	5.31221	7.6266	5.72415	5.58575	5.80431	5.64789	5.64066	5.72064	5.60183	5.92352	5.7515	5.48674	5.54286	6.02444	6.10113	6.32561	5.61423	5.86303	5.79851	5.61116	7.59139	5.50266	5.97152	5.21921	5.58087	5.05754	4.52334	6.18561	6.10703	5.40472	5.97668
ATP8B2	5.77899	5.54763	5.70744	5.70485	5.69774	5.9653	5.34876	5.54302	5.9393	5.78147	5.45431	5.96032	6.17602	5.76644	5.4375	5.66996	5.55232	5.7613	5.60296	5.44921	5.66072	5.58685	5.70686	5.59279	5.49041	5.7121	6.08655	5.6083	5.6798	5.367	5.74597	5.36449	5.82626	5.78603	5.64226	5.56997	5.65398	5.5638	5.61392	5.59182	5.78669	5.70696	5.91383	5.60327	5.56442	5.52989	6.01903	5.59783	5.60552
ATP8B3	5.44041	5.26472	5.13561	5.18809	5.39015	5.22858	5.49255	5.35912	5.22931	5.34141	5.34779	5.51514	5.38432	5.37491	5.31849	5.41393	5.62507	5.40418	5.17411	5.5482	5.19058	5.28692	5.48451	5.38025	5.36692	5.42234	5.43259	5.13758	5.32139	5.52213	5.23594	5.57651	5.22416	5.21763	5.42428	5.46965	5.40022	5.42703	5.2153	5.305	5.14658	5.36191	5.28733	5.4436	5.41386	5.28564	5.37151	5.40831	5.30303
ATP8B4	8.06124	8.28043	7.71571	8.07798	7.24441	6.78933	6.41741	6.82125	6.69781	8.49013	8.72968	6.39905	7.54947	9.44683	8.39336	7.14389	7.66084	7.51486	8.54963	11.1154	7.91384	5.91921	6.57405	8.29802	7.12994	6.7317	6.18341	7.27259	6.59125	7.63184	6.242	7.48144	7.42407	7.05431	7.45344	6.76302	7.65431	6.37101	6.93884	8.85027	6.93503	7.58605	6.63603	9.18758	8.58134	7.37182	7.15526	7.72467	6.66977
ATP9A	6.62446	7.04953	6.68013	6.75634	6.1211	6.02863	5.30157	6.60086	6.82181	6.98336	7.31981	6.24632	7.00139	6.64722	7.00281	5.69014	6.81471	6.48663	6.9309	5.57893	7.32425	6.55959	6.36902	6.54531	7.02734	6.42331	6.09076	6.86882	6.56258	6.28221	6.48308	6.5242	6.30172	5.91325	6.79689	5.82275	6.5427	6.10379	5.8906	7.10014	5.94393	6.9574	6.72458	6.73698	7.4518	5.32926	7.03958	6.55016	7.89243
ATP9B	6.3581	6.93644	6.37616	6.28486	6.16035	6.40488	6.04179	6.12381	6.51249	6.69399	6.03123	5.91021	6.16019	6.84803	6.32478	6.5842	6.37616	6.27195	6.66999	7.41385	6.48548	6.66071	5.93673	6.2321	6.84976	6.25514	6.4217	6.15437	5.95619	5.79612	7.12125	5.564	6.64205	6.28712	5.816	6.06002	6.73825	5.88006	6.45559	6.53405	6.22246	6.21269	6.17851	6.25828	6.15395	6.62628	6.92853	7.10188	6.64604
ATPAF2	5.97334	6.09651	6.12759	5.70039	6.05305	6.1051	5.63985	5.87817	5.72627	5.99179	5.59802	5.8207	5.96224	6.05705	6.03031	5.94399	5.75492	5.92695	6.10646	5.61072	5.86677	5.74139	5.93543	5.62392	6.14533	5.75325	5.98517	5.45973	6.13403	6.28323	5.7577	5.53087	6.08358	5.87629	5.4116	6.04454	5.76383	5.93918	6.02667	6.19585	5.78799	5.74735	6.16662	5.9504	5.96315	6.15269	5.86121	5.79692	5.95826
ATPIF1	8.40357	8.26285	8.02926	8.53427	8.12196	8.76876	7.23767	8.06232	8.39568	8.41305	7.79693	7.80067	7.98406	8.32217	8.74862	8.28849	8.43512	8.30156	8.37396	7.35171	8.2478	8.09743	8.13815	8.52168	8.38822	8.33359	8.43761	7.93295	7.5485	8.22938	7.54023	8.07346	8.75795	8.69857	8.3675	7.46029	8.57104	8.26733	8.11958	8.81592	7.91591	8.04454	8.23615	8.25469	8.649	8.01581	8.13051	8.16078	7.67607
ATR	6.1675	6.25947	6.27653	6.61865	6.1228	6.17367	7.54311	6.34386	6.26044	6.29199	6.39368	6.3605	6.23754	6.61141	6.5892	6.32681	6.38521	6.2154	6.35621	6.93485	6.39798	6.1975	6.09592	6.26498	6.35835	6.34119	6.40577	6.19255	6.62161	6.56034	6.46977	6.63786	6.73154	6.83234	6.30349	6.19587	5.94386	6.37486	7.29092	6.21483	6.6375	5.95599	6.4878	6.41227	6.5312	7.37072	6.7559	6.24845	6.58447
ATRIP	6.82017	6.85222	6.90627	6.75272	6.66509	7.10418	6.46928	6.60623	6.86345	6.97264	6.18864	6.53384	6.7436	6.8158	6.49792	6.81542	6.65159	6.61466	6.93978	6.52358	6.49759	6.71009	6.75281	6.59682	6.74131	6.65317	6.9926	6.5251	6.34861	6.60847	6.58724	7.14684	7.25578	6.32905	6.82543	7.21092	6.80199	7.95726	6.7329	6.62345	6.72248	6.54246	6.8148	6.84948	7.15482	6.63166	6.5342	7.02288	6.77193
ATRN	5.50527	5.48617	5.5064	5.46089	5.57708	5.44801	6.72807	5.46319	5.42019	5.37796	5.42849	5.40342	5.37864	5.40662	5.56816	5.50606	5.34169	5.33263	5.41337	6.37876	5.38083	5.33328	5.36334	5.37024	5.37161	5.50085	5.48374	5.40423	5.41008	5.27753	5.31474	5.50586	5.1585	5.34943	5.24624	5.76505	5.43553	5.55762	5.67055	5.43231	5.4436	5.22669	5.68305	5.55762	5.52028	5.49706	5.66371	5.41883	5.90387
ATRNL1	4.90121	4.77748	4.70634	4.93572	4.98812	4.85696	4.80148	4.9026	4.83636	4.75182	4.86781	4.69948	4.79961	4.78332	4.86217	4.8998	4.73875	4.71711	4.72929	4.77622	4.89586	4.70858	4.76085	4.60316	4.88069	4.65305	4.6129	4.95517	4.72915	4.71142	5.14914	4.83298	4.84787	4.49157	4.80405	4.79982	4.76424	4.95481	4.77136	4.74145	4.94809	4.88106	4.83852	4.71842	4.92968	4.72111	4.65412	4.80195	4.8621
ATRX	6.71544	6.5775	6.42873	6.42696	6.45406	6.36172	6.81464	6.73651	6.64983	6.38807	6.88538	6.77327	6.54369	6.67843	6.73567	6.6828	6.29192	6.5894	6.20133	6.71061	6.43951	6.73688	6.57571	6.62184	6.53971	6.62658	6.4645	6.52918	6.58362	6.54995	6.44531	6.81812	6.7467	7.0482	6.69642	6.70672	6.92118	6.56331	6.81325	6.41885	6.76523	6.78003	6.57752	6.95488	6.73	6.78869	6.52537	6.75056	6.41327
ATXN1	8.48858	8.30063	8.50233	8.43767	8.00219	7.57168	8.40217	8.93121	7.84792	8.1545	8.89301	8.61921	8.23954	8.15557	7.91935	7.88036	8.48418	8.14035	7.74526	8.08177	8.92353	7.86765	8.38708	8.44081	8.48607	7.95057	8.28248	8.57801	8.41326	8.5131	8.5117	8.66903	8.41506	7.80083	8.34474	8.69785	8.14608	7.79399	7.91909	8.24373	8.40904	8.61867	8.13597	8.77539	8.25968	7.86516	7.68434	8.41128	8.37936
ATXN10	6.77164	6.29271	6.76872	6.42578	6.05096	6.2733	6.04113	6.74173	6.55797	6.28862	7.83294	7.04001	6.68642	6.43896	6.16136	6.2272	6.59832	6.4051	6.40052	7.12888	6.33294	6.41401	6.39034	6.46374	6.43184	6.27442	6.74293	7.24459	6.95773	6.39047	6.24444	5.57814	6.93307	6.91084	6.52028	6.44371	6.5824	6.60239	7.19796	6.4304	6.76918	5.98904	7.05857	6.23669	6.64523	6.82424	6.51116	6.41163	6.44446
ATXN2	8.11948	8.26911	8.20486	7.83087	8.13873	8.24198	6.36291	8.08791	8.45136	8.08407	7.36182	7.89509	8.06422	8.35147	8.22802	8.4173	7.95363	8.30346	8.48251	6.35875	8.11997	8.47686	8.21862	8.16784	8.25724	8.4173	8.68794	8.46801	8.2912	7.94378	8.16416	8.3334	8.83935	8.87901	7.97492	8.51016	8.5783	8.11782	8.71175	8.71907	7.7179	7.21482	8.26201	7.71899	7.52702	8.26201	7.51466	8.01391	8.23033
ATXN2L	6.25149	6.31414	6.21715	6.29012	6.44019	6.47627	7.70335	6.20198	6.50915	6.20575	6.56828	6.85161	6.32462	6.50751	6.38696	6.36643	6.34122	6.30076	6.26144	6.4423	6.3026	6.36667	6.49285	6.45636	6.23478	6.57074	6.38435	6.29352	6.51698	6.47702	6.36797	6.32472	6.40332	6.17358	6.23077	6.54027	6.3258	6.7808	6.30684	6.44397	5.98394	6.88701	6.58504	6.06633	6.60434	6.52962	6.52763	6.42296	6.58893
ATXN3	6.74269	6.94108	6.88225	6.45197	6.73432	6.73135	5.8646	6.45375	7.13206	6.90371	6.19474	6.89697	6.62991	6.97938	7.37116	6.97087	7.26655	7.02145	6.97186	6.01006	6.8904	7.00855	6.65434	6.85654	6.91771	6.773	7.02698	6.27707	7.05818	6.73516	5.89352	6.91203	6.51347	6.74773	6.65797	6.33062	7.06524	5.67712	6.75098	7.18493	6.39963	6.62007	6.95897	7.19672	7.10763	7.37557	6.63994	6.97029	6.98173
ATXN3L	4.71853	4.54089	4.49525	4.61856	4.70143	4.60662	4.58388	4.5242	4.63536	4.46698	4.63201	4.62559	4.51916	4.59999	4.45088	4.43567	4.65552	4.49562	4.48209	4.76085	4.75017	4.7937	4.41685	4.59952	4.4615	4.58584	4.65236	4.59548	4.75983	4.33408	4.34079	4.72651	4.72374	4.44178	4.60275	4.49114	4.55605	4.96077	4.53898	4.48602	4.45115	4.61083	4.50902	4.59193	4.52211	4.43878	4.57021	4.44888	4.57881
ATXN7	7.31215	8.32111	7.5318	7.34115	7.05307	7.85104	6.74965	7.88639	7.96833	7.27284	7.08008	6.99199	7.57568	6.981	7.08771	7.02772	7.1234	7.87491	8.15949	6.95818	7.97774	7.39048	7.09029	7.27424	7.71978	7.22663	6.86406	6.79048	6.792	7.21703	8.08089	7.81962	7.72964	8.17554	7.97271	7.69188	7.1965	8.20571	8.12165	6.88101	6.85313	6.86581	7.67434	6.74392	7.08155	8.06643	7.4398	7.34728	7.33109
ATXN7L1	6.08224	5.65681	5.80205	5.95377	5.99232	6.14885	5.67069	5.60805	5.79415	5.86914	5.43919	6.01339	5.75292	6.06779	5.78452	5.82235	5.86386	6.11706	5.85552	5.78787	5.4465	5.6749	5.44253	5.5349	5.73182	5.84764	5.73874	5.78662	5.87409	5.8898	5.54379	6.05431	5.48729	5.96393	5.84348	5.65542	5.81547	5.17571	5.91667	5.49979	5.09536	5.46365	5.43491	5.79039	5.4691	5.92081	5.80956	5.72144	5.61064
AUH	6.67276	6.23863	6.38749	6.36484	6.09175	6.39612	5.9207	6.72489	6.17077	7.00183	6.61782	5.77194	6.90396	6.44494	6.73632	6.54965	6.929	6.48113	6.14275	6.6064	6.62162	6.09876	5.90139	6.38238	6.2358	6.47175	6.36553	5.84037	5.97233	6.26519	5.774	5.67549	6.16462	6.2189	5.57427	6.26455	6.284	5.8085	6.52862	5.70456	6.57837	6.69016	6.54088	6.73707	6.41833	6.25147	6.50625	6.61248	6.51761
AUP1	7.98254	8.12794	7.93363	8.10229	8.46958	8.19684	9.75046	7.94755	8.3897	8.0269	9.04556	8.21724	8.15325	7.83224	8.00893	8.14597	8.15075	8.1897	8.21908	9.34365	8.04551	8.24517	8.37244	7.8916	8.26477	8.15959	8.12002	8.10954	8.70001	8.02364	8.13233	7.07656	8.12236	8.34612	7.77939	8.1811	8.17794	7.64104	8.18967	7.93624	7.77065	8.38637	8.58395	8.2252	8.53513	8.82138	8.4712	8.12876	8.25913
AURKA	5.64018	5.40673	5.4316	5.87532	5.89264	6.62248	5.49436	5.46331	5.54972	6.14224	5.44229	5.2718	5.4838	6.38403	5.98345	5.48365	5.21352	5.38867	6.1828	5.50933	5.61184	5.34007	5.577	5.67145	5.40127	5.5659	5.62595	5.40714	5.34302	5.47145	5.6964	5.98722	5.42461	5.73204	5.70253	5.40831	5.52537	5.84241	5.41823	5.90068	5.23337	5.47791	5.30105	5.58852	6.48841	5.34832	5.32081	5.84091	5.34118
AURKAIP1	9.66278	9.96314	9.52994	9.67102	10.0251	9.94079	7.12646	10.0754	9.80257	9.88399	9.51622	9.68155	9.41341	9.4522	9.49202	9.5383	9.53202	9.80796	9.95958	7.35167	10.0588	9.87296	10.0568	9.74101	10.1672	9.87296	9.75711	9.65246	9.7677	9.78271	9.62457	9.96691	8.88632	9.07487	9.4549	9.83471	9.28513	9.68353	8.51682	9.93079	9.2252	10.0211	9.49159	8.87388	9.42235	8.55273	9.28671	9.59958	9.01075
AURKB	6.26833	5.84125	5.83788	6.11792	6.05865	6.95392	5.64318	5.67347	5.67415	6.71034	5.72491	5.91867	5.85716	6.81986	6.16751	5.64237	5.50869	5.81832	6.70844	5.47846	5.93658	5.58854	5.96025	6.27226	5.77939	5.61073	6.0209	5.90267	5.78686	5.70092	6.35189	5.89436	5.38141	6.26613	5.7106	6.15163	5.50927	6.43389	5.39905	5.62472	5.76927	6.11684	5.63712	5.97115	5.44064	5.36201	6.25643	5.6056	5.83379
AURKC	5.48418	5.56832	5.60309	5.58352	5.59741	5.56767	6.52131	5.5522	5.54314	5.65591	5.55072	5.63109	5.52159	5.63781	5.58456	5.55944	5.56514	5.46828	5.51578	5.71084	5.52365	5.5907	5.60933	5.5889	5.61196	5.63072	5.66314	5.55662	5.57975	5.55964	5.61948	5.93234	5.62213	5.67206	5.71282	5.64072	5.69405	5.57024	5.66761	5.63055	5.67327	5.65922	5.4523	5.64236	5.61488	5.41691	5.45787	5.70548	5.71338
AUTS2	5.35557	5.5531	5.32708	5.70492	5.45425	5.80494	5.25473	5.58418	5.38425	5.42191	5.40982	6.05692	5.39115	5.56885	5.36337	5.32499	5.39019	5.09832	5.23708	5.73223	5.09616	5.25442	5.19225	5.27167	5.2235	5.41204	6.01592	5.63455	6.02495	5.52537	5.30804	5.34626	5.42187	5.58	5.48601	5.81498	5.3871	5.50348	5.70633	5.28958	5.31906	5.37757	5.63932	5.41669	5.61256	5.38527	5.19302	5.44116	5.4091
AVEN	5.15194	5.36777	5.39655	5.12632	6.07306	6.15222	4.96075	5.01418	4.96931	5.00317	4.86382	5.47882	4.96241	5.12301	5.02362	5.10627	4.86204	4.94968	5.47108	5.13856	5.46999	5.20232	5.05498	5.13856	5.28651	5.41309	5.76305	5.13576	5.0547	5.14945	5.04109	4.82914	5.04973	5.65718	4.76136	4.5054	5.16447	4.88763	5.93014	4.81977	5.42983	4.5016	5.19345	5.20534	5.36562	5.30012	5.15269	5.2362	5.49354
AVIL	6.08201	5.81321	6.20881	6.38425	5.56906	5.58846	9.06543	6.75994	6.10773	6.21809	6.77293	5.76466	5.7776	6.59169	5.87369	6.13542	6.71425	6.2514	5.70279	5.9539	5.92049	6.12969	6.24497	6.02393	6.03229	6.12156	6.16249	6.06032	5.60253	6.28669	5.56754	6.1272	5.8758	6.31522	6.07892	6.11059	6.16405	6.01404	6.34576	5.77026	6.35286	6.27385	6.96549	6.38664	5.72573	6.31561	5.64944	6.71881	5.63123
AVL9	7.15919	7.42279	7.37891	7.23233	7.01456	6.92372	6.51104	7.41266	6.94685	7.48442	6.72881	6.46703	6.66449	7.0092	7.29777	6.88453	7.29069	7.02341	7.10521	6.69455	7.26139	6.8646	7.38985	7.05214	7.84579	6.65082	6.79122	6.59322	6.58144	7.06956	6.99817	7.2299	7.08045	7.02082	7.15119	6.99531	7.3492	7.40329	7.26649	7.10605	7.50868	7.14031	6.97502	7.44927	7.29328	7.22568	7.59515	7.11769	6.77269
AVPI1	5.557	5.57425	5.37158	5.39801	6.76924	5.61108	5.42186	5.50073	5.54018	5.42395	5.36517	5.42859	5.56592	5.40419	5.74294	6.07347	5.47849	5.47293	5.35189	5.29113	5.42471	5.60849	5.55659	5.53051	5.45326	5.4036	5.62397	5.71787	5.40435	5.55403	5.31897	5.37783	5.2549	5.84876	5.14213	5.41197	5.69859	5.42066	5.0668	5.60899	5.43723	5.45507	5.60764	5.64831	5.84418	5.7312	5.58457	5.48295	5.59442
AVPR1A	4.69065	4.59715	4.92275	4.45938	4.85252	4.80142	4.8596	4.55438	4.8548	4.48724	4.63439	4.62977	4.71043	4.68526	4.40849	4.66883	4.64474	4.59031	4.51928	4.59104	4.73586	4.84787	4.94084	4.8618	4.7306	4.66724	4.64136	4.57099	4.99655	4.9594	4.71126	4.96433	4.68165	4.73208	4.81477	4.57398	4.8238	4.71216	4.96864	4.7579	4.61998	4.84617	4.78367	4.58131	4.49467	4.64234	4.48236	4.71198	4.69569
AVPR1B	5.06731	5.43347	5.20635	5.27649	4.80986	5.23205	4.98006	4.99193	5.30726	5.00968	4.85294	4.99636	5.00939	5.38217	4.91334	5.18341	5.1085	5.22752	5.23175	4.8036	5.43374	5.20056	5.22911	5.20787	5.23237	4.96404	5.15559	5.0405	5.01902	4.86177	5.39298	5.36478	5.03105	5.36829	5.08067	5.36629	5.1115	5.21953	4.8944	5.27998	5.12756	5.14872	5.28839	5.43012	5.07528	5.25654	5.31362	4.90765	5.11202
AVPR2	6.09018	5.58165	6.00649	5.63368	5.90218	5.52158	5.46826	6.2154	5.99088	5.8883	6.42456	5.97279	5.95676	5.60634	5.7254	6.05381	6.18536	5.89818	5.63267	6.72506	5.66667	6.14773	6.02817	5.69931	5.86553	6.03943	5.94501	6.11232	5.72329	5.95031	5.99075	5.85171	6.15418	5.65954	5.53946	5.84776	6.22642	6.05833	5.31352	5.95202	5.86986	6.15776	5.71183	6.1751	5.56196	5.62954	5.79868	5.85814	6.31274
AXIN1	6.73752	6.69186	6.76723	6.57288	6.51099	6.70448	5.8077	6.76119	6.94499	6.6001	6.01891	6.4692	6.60175	6.58678	6.69083	6.82282	6.76455	6.74703	6.71607	5.88041	6.70155	6.66142	6.68809	6.53857	6.70816	6.51766	6.98496	6.50435	6.44669	6.55204	6.87035	6.73196	6.58957	6.76998	6.58662	6.74685	6.21165	6.76208	6.43694	6.31822	7.01188	6.55976	6.30768	6.57245	6.5797	6.39314	6.65557	6.65591	6.92152
AXL	5.40354	5.3142	5.45877	5.38982	5.31115	5.38215	6.91364	5.30228	5.30585	5.39259	5.71761	5.33322	5.44698	5.23967	5.41183	5.56382	5.35854	5.41477	5.34696	6.42458	5.43768	5.32178	5.47514	5.43328	5.50181	5.61025	5.38389	5.53199	5.53236	5.44493	5.63092	5.78156	5.52767	5.70638	5.67251	5.67284	5.42335	6.15685	5.07292	5.21669	5.18041	5.58168	5.46438	5.61863	5.49759	5.38609	5.91163	5.82504	5.63092
AZGP1	5.00182	4.94622	4.88186	5.20083	5.00471	4.62504	4.7876	4.89428	4.93598	4.83612	4.80784	4.97619	5.00677	4.75134	4.73879	4.84149	4.94934	5.15625	4.91394	5.16384	4.90287	4.86113	5.09241	5.04313	4.983	5.02826	4.81093	5.08169	4.77754	5.14153	4.88478	5.03046	5.11512	5.17283	5.00138	4.9812	4.99296	4.80468	4.80569	5.02606	5.01129	4.82871	4.88534	4.82871	4.9193	4.73749	4.93535	4.9972	4.96712
AZI2	7.12394	7.19158	7.19213	7.46158	6.36418	6.86462	5.61519	6.91628	5.95529	7.40924	5.9768	5.88255	6.98909	7.07729	7.2325	6.36844	7.39937	6.03347	6.59848	5.9199	7.10811	5.75193	6.63665	7.07681	6.75825	5.89811	6.09823	5.80563	5.60612	7.64991	4.87849	6.54722	6.23274	5.46907	5.88434	5.60389	6.62962	6.40906	5.80453	6.96481	6.26817	7.05014	6.60185	7.75677	7.66491	6.79837	6.34609	6.53417	7.19965
AZIN1	8.82937	8.82011	8.61593	8.97312	8.64579	8.64148	7.20506	8.69643	7.85712	8.63803	8.77107	7.88006	8.5169	8.57783	8.41474	7.93641	8.2572	7.99909	8.15439	6.83006	9.21233	7.62473	8.50467	9.07953	8.35211	8.2251	7.88368	8.01572	7.12555	8.66064	7.61791	7.95773	7.25658	7.64385	7.93171	6.83905	8.31256	8.19041	7.61299	8.72051	8.34719	9.42342	7.72249	8.36435	9.10412	7.94221	8.45927	7.93307	9.23522
AZU1	7.71809	5.65855	6.68606	5.9916	6.57249	5.66936	5.33288	7.16916	7.95502	5.55086	5.87585	5.69705	7.00044	10.6079	6.63544	5.75543	6.52621	6.54601	10.0433	5.76915	5.72833	5.93658	5.87343	10.8113	5.83973	9.62338	6.0386	7.91309	9.01509	5.56074	7.67829	7.00466	6.5489	7.16379	7.18725	7.04279	6.91232	7.34068	6.81692	6.4653	6.56947	8.2324	7.19674	7.68988	7.55669	6.37893	7.24066	8.09288	6.74931
B2M	13.6476	13.348	13.5632	13.9724	13.2749	13.4063	13.389	13.5632	13.3112	13.6624	13.6087	13.6339	13.2885	13.4656	13.3812	13.4872	13.5775	13.5921	13.296	10.8896	13.6216	13.053	13.5632	13.4656	13.5128	13.3112	13.3727	13.4761	12.91	13.8332	12.1516	13.683	13.2163	13.4761	13.6564	13.1245	13.2732	13.6236	13.777	12.603	13.8865	13.0986	13.1842	13.6236	13.2163	14.3839	13.1245	13.2163	12.9865
B3GALNT1	5.24785	5.48052	5.25268	5.336	5.25227	5.36743	5.29771	5.17901	5.27291	5.26999	5.2448	5.11272	5.27559	5.27129	5.65454	5.41984	5.2041	5.39857	5.2858	5.28812	5.3476	5.18256	5.1866	5.21448	5.13975	5.37695	5.25503	5.23457	5.21006	5.25962	5.47505	5.32095	5.37373	5.42253	5.27094	5.32324	5.3989	5.34883	5.16446	5.41722	5.14984	5.38955	5.08224	5.18702	5.31431	5.07836	5.36327	5.26203	5.2784
B3GALT1	4.26444	4.38671	4.3059	4.56208	4.46925	4.47332	4.37329	4.63609	4.7124	4.76311	4.37701	4.58204	4.56406	4.43338	4.15301	4.48666	4.30042	4.51306	4.47152	4.47329	4.66127	4.63906	4.48881	4.36707	4.53593	4.24767	4.25521	4.50004	4.41521	4.362	4.54397	4.3759	3.97164	4.56054	4.66513	4.2307	4.23222	4.37179	4.27307	4.43894	4.26348	4.67383	4.69687	4.65417	4.85317	4.16369	4.53181	4.39205	4.46627
B3GALT2	5.54338	5.69769	5.59229	5.59913	5.09705	5.73022	5.80172	5.39892	5.50794	5.97333	5.4679	5.41404	5.57559	5.39502	5.45254	5.93691	5.57148	5.85429	5.84051	5.58368	5.8439	5.91961	5.4875	5.59368	5.83392	5.55737	5.37409	5.74564	5.20473	5.63989	5.85078	5.74374	5.59081	5.3666	5.56236	5.61174	5.36623	5.65308	5.78831	5.55779	5.67991	5.89164	5.83072	6.17708	6.31417	5.8792	5.5543	5.67125	5.64781
B3GALT4	6.68435	7.02319	6.66662	7.08302	6.90748	6.71052	5.80467	6.87685	7.10122	7.16795	6.5034	7.06614	7.46008	7.14865	7.54648	7.16581	7.08999	7.05804	6.9583	5.70176	7.18679	7.06552	7.16795	6.86689	7.28601	6.98932	7.26377	7.17482	7.37432	7.16795	6.78951	7.10217	6.85354	6.16858	6.61465	6.79324	6.68806	6.91473	6.31212	7.29383	6.90793	7.04403	6.47634	6.8792	6.52793	6.51792	6.98813	6.91695	6.81456
B3GALT5	4.99032	4.77766	4.71668	4.88476	4.78809	4.72507	5.14468	4.79251	4.88549	4.98182	4.96144	4.80333	4.93376	4.99117	5.01455	4.88055	4.77687	4.87015	4.83972	5.09699	4.83048	4.83829	5.09384	4.90908	4.85567	4.90218	4.96102	4.94692	5.19095	4.85851	4.82443	4.86944	4.67849	4.77511	4.8652	4.92762	4.88687	4.77548	4.98056	4.95747	5.02476	4.77879	5.09988	4.91646	4.89384	5.10063	4.89417	4.78784	4.96646
B3GAT1	5.1977	5.50204	5.28769	5.28679	5.41824	5.3729	5.15094	5.22648	5.45958	5.34282	5.12591	5.39883	5.2017	5.06625	5.21339	5.35983	5.25002	5.30755	5.41946	5.19039	5.50798	5.87286	5.42601	5.49266	5.63302	5.55351	5.58531	5.20244	5.21865	5.3869	5.21354	5.41076	5.27318	5.02547	5.20916	5.33948	5.30665	5.40714	5.2973	5.43774	5.70621	5.73389	5.21971	5.43281	5.40105	5.20633	5.25351	5.30628	5.28427
B3GAT3	5.34614	5.88947	5.82821	5.95853	6.43055	6.15352	5.37213	5.79685	5.76928	5.97953	5.31171	5.59482	6.00111	6.09842	6.66829	5.78051	5.19018	6.06771	6.0918	5.34911	6.07188	6.02723	6.16832	6.00596	5.74227	5.57749	6.02141	5.49412	5.69947	6.32449	6.54697	5.44676	5.94569	5.9212	6.10564	5.20839	5.27631	5.98357	5.8858	4.8522	5.70246	5.84706	5.8673	5.50122	5.62691	5.5425	6.25757	5.47548	6.16385
B3GNT1	5.03488	5.43591	5.05893	5.00241	4.94351	5.42751	4.95175	5.09056	4.95575	5.30939	4.96871	5.15121	4.86019	5.10058	5.08628	5.21727	5.0118	5.2249	5.29268	5.05483	5.498	5.37834	5.11603	5.31328	5.17415	4.87031	5.39138	4.90925	5.02869	5.04732	5.12143	5.40348	5.0772	5.42794	5.25482	4.8435	5.09174	5.46797	4.84698	5.13584	5.38452	5.19194	5.21175	5.13098	5.36129	4.61477	5.03805	4.98422	5.15054
B3GNT2	7.06184	6.97215	7.39835	7.26969	6.86317	6.62547	6.58838	7.40002	6.53075	7.29894	7.90788	7.34751	7.96951	7.36283	7.35268	7.12103	7.55443	6.65595	6.34622	6.72248	7.21065	6.12687	6.87243	6.84482	6.38698	7.001	6.98327	6.28315	7.06305	7.25793	6.18931	6.80562	6.5299	7.30473	7.16814	6.7311	7.37828	6.65143	6.67512	7.77034	7.94044	6.79507	6.29492	8.30647	7.84715	6.69886	6.94843	7.69911	7.38162
B3GNT4	5.76003	5.60066	5.42653	5.64032	5.49011	5.5028	6.18955	5.72874	5.63455	5.77566	5.62878	5.71627	5.63022	5.54099	5.68604	5.46286	5.6318	5.48941	5.65088	7.38284	5.66149	5.52799	5.55331	5.76223	5.66628	5.51776	5.43917	5.43443	5.66259	5.78874	5.54044	5.86254	5.43663	5.32023	5.58458	5.69142	5.62155	5.55304	5.63705	5.66806	5.66286	5.82336	5.74316	5.64491	5.96079	5.53189	5.80097	5.71374	5.16887
B3GNTL1	6.45198	6.82242	6.63244	6.52235	6.41216	5.86261	6.04682	6.52159	6.49919	6.51476	6.35124	6.56676	6.78557	6.69297	6.80591	6.75308	7.1234	6.99744	6.51704	5.96615	6.92586	6.52907	6.7322	6.75263	6.46113	6.13751	6.44294	6.69016	6.35178	7.05351	6.34023	6.77597	6.48156	6.43178	6.73241	7.06532	6.43163	7.09589	5.84303	6.68978	6.82695	6.69034	6.90488	6.7451	6.85834	6.90064	6.79617	6.77372	6.74336
B4GALNT1	5.29045	5.32808	5.15288	5.22878	5.49701	5.18076	5.44201	5.23376	5.32287	5.33889	5.13192	5.16356	5.29647	5.36263	5.23741	5.37691	5.23609	5.26302	5.21416	5.54289	5.33459	5.30278	5.36835	5.41308	5.25207	5.39533	5.31558	5.28981	5.33048	5.3232	5.17879	5.44968	5.12522	5.39476	5.3575	5.26143	5.47998	5.29134	5.21544	5.25076	5.33238	5.34714	5.19801	5.40608	5.26697	5.2435	5.35617	5.38918	5.20005
B4GALT1	7.62297	7.25896	7.62022	7.45527	7.53781	7.27754	6.26327	8.07208	7.29617	7.47176	7.15361	7.6975	7.55409	7.61171	7.30357	7.37739	7.66583	7.29617	7.4196	6.28655	7.68125	7.57239	7.94327	7.93813	7.8011	7.96167	7.65418	7.96926	7.4575	7.96832	7.42191	7.58312	7.24967	7.08692	7.64862	7.22715	7.68891	7.31198	7.12835	6.83412	7.76133	8.70977	7.29939	7.3147	6.92892	7.30302	6.85278	7.66845	7.29506
B4GALT2	5.88033	5.94331	5.86315	5.74165	5.56756	6.16445	5.86063	5.93677	5.99096	5.93695	6.59424	5.76006	5.88116	5.76451	5.86148	6.05399	5.8231	6.1957	6.07162	5.99059	6.14387	5.8754	5.88264	5.84854	5.97289	5.77314	5.745	5.75837	5.81813	6.25485	6.4422	5.7915	5.65277	5.94451	6.13629	6.16595	6.22981	6.30185	5.78688	6.20791	6.15883	6.05263	5.69642	5.77735	5.7202	5.36208	5.99303	5.88444	5.88471
B4GALT3	7.89428	7.71463	7.6458	7.49564	7.22393	7.90506	6.21374	7.81622	8.47809	7.4595	9.28995	8.01828	7.92522	7.24195	7.28806	7.79143	8.41534	7.88111	7.37353	5.9914	7.31218	8.84034	7.44666	7.72285	7.74582	7.73678	8.09624	7.06419	8.15271	7.05835	8.00025	6.93044	8.04037	8.27218	8.25588	8.12284	7.54317	8.7699	7.49537	7.97771	8.07931	7.86462	7.23716	6.93044	7.38025	7.47728	6.89801	7.09359	7.46669
B4GALT4	7.13942	7.18016	7.0178	7.55326	6.86785	7.20278	5.99659	7.60729	6.71437	7.37806	6.7225	6.16245	7.92701	7.46572	7.17355	6.77844	7.1725	6.58616	6.99059	6.1288	7.15016	6.17827	6.83352	7.68425	6.89507	6.47198	7.10277	6.20113	6.22096	7.56715	6.36289	7.17178	6.00277	6.32903	6.57925	6.49458	6.41712	6.83191	6.26077	7.33903	6.97323	8.4589	6.55772	6.84074	8.10404	6.87407	6.94228	6.37278	7.97353
B4GALT5	10.9929	10.8619	11.1472	10.4052	10.0579	9.70987	7.74331	11.4165	10.7269	11.4222	10.5902	10.4579	10.8198	11.1059	11.1188	10.7454	11.187	10.4784	10.7533	7.77205	10.8107	9.93466	10.897	10.6103	11.3075	10.4484	10.1224	10.6043	10.4894	11.3229	9.80372	10.6131	10.8306	10.4843	10.4548	10.8962	10.378	10.8349	10.0698	10.6829	9.78846	12.2808	9.90402	9.94149	10.6402	9.61935	9.53901	9.76962	11.4664
B4GALT6	4.95917	4.87785	4.77682	4.7702	5.1368	5.04569	4.90863	4.99604	4.98788	4.74999	5.1823	5.22402	5.06157	4.87864	5.07969	4.74849	4.72763	4.85396	4.91862	5.32194	4.91617	4.94763	4.9174	5.29174	4.90814	4.75218	5.14143	4.68923	4.65916	4.81835	4.8682	4.92418	4.91643	4.92981	4.88726	4.85196	4.7682	5.13609	4.92065	5.20573	4.84887	4.90647	5.0541	4.89668	4.88522	5.161	4.83871	5.04076	5.04901
B4GALT7	6.14039	5.98001	5.93509	5.91302	5.95829	6.3626	5.42657	5.77764	6.50478	5.92274	5.49435	5.84024	6.1199	6.10232	6.00853	6.40273	6.0234	6.24957	6.20536	5.54358	6.03941	6.19457	6.05396	5.73024	5.96027	5.80386	6.61244	5.96459	5.57973	5.93503	6.20676	5.725	5.71691	5.62564	6.39452	5.98235	6.07961	6.3934	5.30447	5.85378	6.02009	6.02886	5.90236	5.98586	5.62838	5.58695	5.74462	5.94719	5.83494
B9D1	5.67888	5.73274	5.68733	5.71607	5.79119	5.94819	6.67139	5.82141	5.74147	5.58849	5.65841	5.77472	5.61628	5.78328	5.50411	5.66187	5.79015	5.53943	5.70349	5.7708	5.72559	5.73293	5.76929	5.7548	5.63032	5.62832	5.62446	5.5056	5.74864	5.66873	5.5267	5.93184	5.76145	5.94098	5.82179	5.55723	5.92317	5.89399	5.71413	5.76614	5.81289	5.70547	5.7299	5.78614	5.53815	5.5267	5.70916	5.68852	5.87615
B9D2	8.0415	7.97735	8.29767	7.57319	7.49534	7.20047	5.96677	8.29437	7.99417	8.20476	6.5963	7.45721	7.97365	7.91009	7.42035	8.01941	8.1134	7.99579	7.8863	6.16162	8.25108	7.8802	8.0025	7.71937	8.27044	7.90018	7.63052	7.98554	7.85436	8.07768	7.25118	8.38199	6.50708	8.25602	7.73687	7.50055	7.5457	6.84668	7.1629	7.75412	6.87855	8.32328	7.41373	7.66173	7.46813	7.14769	7.29158	8.07631	7.88549
BAALC	5.37987	5.08724	5.33468	5.17165	5.23147	5.20294	5.37541	5.25721	5.18765	5.2443	5.58687	5.46051	5.2952	5.24536	5.1879	5.21361	5.46304	5.23556	5.20557	7.18208	5.13237	5.11337	5.20907	5.21728	5.16979	5.31925	5.22491	5.53695	5.53133	5.36229	5.75148	5.75338	5.76068	5.57068	6.10221	5.64342	5.54089	5.63586	5.43909	5.01141	5.80043	5.05877	4.57128	5.45669	5.34956	4.81055	5.21599	5.21794	5.22953
BAAT	4.33911	4.11172	4.52493	4.22723	4.39251	4.35254	4.08995	4.26398	4.47129	3.99133	4.63627	4.40172	4.54437	4.25161	4.1013	4.27084	3.9769	4.36744	4.30225	4.23567	4.22871	4.36826	4.49233	4.31942	4.4566	3.8599	4.35048	4.27093	4.22192	4.39101	4.49435	4.42461	3.8336	4.24181	4.48587	3.94952	4.22462	3.87232	4.40968	4.37119	4.24597	4.50153	4.47251	4.36555	4.30737	4.44179	4.35255	4.31286	4.35392
BACE1	5.27706	5.3026	5.35063	5.31022	5.28902	5.38141	5.10423	5.33503	5.38171	5.3006	5.17574	5.01932	5.29965	5.21889	5.03858	5.21382	5.37438	5.26057	5.39244	5.24959	5.5085	5.26016	5.31479	5.32408	5.23553	5.06526	5.26839	5.19054	5.22017	5.14745	5.18544	5.27606	5.08577	5.3715	5.19266	5.26514	5.2966	5.108	5.34791	5.19531	5.34093	5.33133	5.20564	5.32625	5.16539	5.50121	5.25746	5.26588	5.37269
BACE2	5.38861	5.04013	5.29592	5.23575	5.27998	5.55663	5.46949	5.41961	5.40449	5.4653	5.90249	5.81587	5.34401	5.31733	5.2785	5.33176	5.52677	5.42102	5.39594	5.36858	5.24074	6.00411	5.4174	5.51004	5.32643	5.69002	5.38741	5.46951	5.2693	5.15812	5.38642	5.407	5.30515	5.22113	5.63182	5.49019	5.27054	5.41017	5.25481	5.41801	5.29569	5.6	5.6067	5.18495	5.2949	5.36819	5.45238	5.41617	5.3012
BACH1	6.75862	6.90736	7.27707	6.9584	6.78199	6.77992	6.61783	6.90853	6.80276	7.02816	6.63198	6.7791	6.69161	6.75063	6.70012	6.81201	6.65711	6.80945	6.80968	7.05517	7.0986	6.82408	7.07521	6.87222	6.75755	6.75838	6.81917	6.79889	6.59914	6.79431	6.41899	7.34844	7.08413	6.74948	6.74799	7.09223	7.28328	6.64995	7.03745	6.65132	6.86274	6.81516	6.96572	7.11204	6.69508	7.19893	6.7815	7.183	7.033
BACH2	5.26146	5.33932	5.68094	5.63719	5.35225	6.15248	7.36708	5.58183	5.43124	5.37905	5.37174	5.46908	5.3728	5.50087	5.26123	5.21575	5.35421	5.37473	5.61211	7.09689	5.56417	5.25726	5.59678	5.62904	5.42307	5.66346	5.40596	5.44051	5.38741	5.53939	6.24196	5.472	6.59542	4.86092	5.53987	5.57316	4.60859	4.53397	5.96308	4.77326	5.45763	5.61442	5.76561	5.2395	4.71792	6.02004	6.4317	5.47805	5.40503
BAD	6.28953	6.69806	6.50152	6.23793	6.46094	6.48072	5.86956	6.36279	6.45565	6.64266	6.85531	6.10797	6.13212	6.37247	6.33332	6.41543	6.34721	6.54587	6.59572	5.88901	6.58522	6.47996	6.50971	6.4874	6.48765	6.54623	6.37451	6.18363	6.37629	6.43874	6.25319	6.44349	6.12022	6.34207	6.354	6.68012	6.4003	6.74212	6.10872	6.34236	6.1618	6.42416	6.24609	6.34482	6.42959	6.0391	6.45803	6.56801	6.19542
BAG1	9.54031	8.24241	9.48244	9.53679	9.58234	8.92006	8.96181	9.21935	9.00381	8.57129	8.80545	8.39855	8.74828	8.88321	8.72513	8.93489	8.84732	8.35747	9.05344	8.55611	9.48007	8.64903	8.91956	8.70079	8.81265	8.69419	8.90169	8.5906	8.78833	8.5762	9.69537	8.65638	8.47787	9.26198	9.38901	9.00663	8.55412	9.62391	6.99862	9.70052	9.57972	9.16309	8.87862	7.78141	8.88361	6.94219	8.55412	8.58722	8.93041
BAG2	5.35518	5.06381	5.12182	5.26369	5.32971	5.38956	5.31982	5.16043	5.31241	5.41661	5.03466	5.44636	5.17653	5.25422	5.32596	5.14673	5.15136	5.22577	5.20948	5.33649	5.1099	5.11458	5.30972	5.17807	5.25008	5.20311	5.14514	5.2443	5.17669	5.34888	5.14795	4.86368	5.27662	5.22945	4.96247	4.75178	5.15142	5.26949	5.46375	4.95958	4.95488	4.91316	5.24286	5.26199	5.37172	5.23124	5.09618	5.45796	4.95715
BAG3	5.75552	5.84305	5.81795	5.58465	6.1862	6.02862	5.47845	5.58933	5.87473	5.84632	5.33684	5.58726	5.46243	5.63047	5.78662	5.54538	5.38268	5.55048	5.5527	5.20929	5.67014	5.44564	5.5483	5.51387	5.47068	5.5744	5.79817	5.43847	5.33158	5.61017	5.38298	5.57167	5.83694	5.47551	5.39137	5.65531	5.8791	5.52787	5.65637	5.40587	5.23939	5.82121	5.79246	5.63884	5.49939	5.47792	5.5989	5.70856	5.52954
BAG4	6.04883	6.71331	6.61016	6.15935	6.59292	6.19897	5.71006	6.21727	6.14402	6.47332	6.11916	6.36209	6.4895	6.23421	7.04357	6.49442	6.42786	6.15633	6.5956	5.51993	6.6889	6.55288	6.54387	6.78822	6.99631	6.25158	6.42339	6.56475	6.61413	6.90561	6.68278	6.31823	6.90462	6.55746	6.98052	6.81645	6.5613	6.22547	6.839	6.76478	6.27861	5.96339	6.49287	6.69444	6.29285	6.36806	6.27961	6.33912	6.2876
BAG5	6.64552	6.59806	6.60754	6.5175	6.58071	6.62352	6.13965	6.64976	6.54111	6.55465	6.83429	6.69661	6.47835	6.56667	6.4218	6.49768	6.38548	6.51115	6.48772	6.1336	6.65565	6.51304	6.46064	6.40554	6.64239	6.55507	6.41897	6.36642	6.49946	6.40605	6.71432	6.52948	6.4294	6.4437	6.34598	6.39159	6.80966	5.99398	7.04767	6.61336	6.23152	5.99906	6.56994	6.67305	6.51644	6.77445	6.34967	6.57985	7.08687
BAHCC1	5.34144	6.02243	5.83462	5.59086	5.50131	5.75412	5.63713	5.9726	5.87274	5.73086	5.6873	5.5259	5.63754	5.57572	5.8257	5.54264	5.7777	5.9988	5.92286	5.32077	5.96116	5.9984	5.82494	5.77449	5.94919	5.57582	6.02964	5.40776	5.69587	5.4051	5.87868	5.74352	5.47765	5.53141	5.89199	5.82085	5.63545	6.00992	5.45682	5.85222	5.50625	5.91721	5.75472	5.7349	5.74785	5.4616	5.9903	5.75597	5.86035
BAHD1	6.12324	6.40821	5.91376	5.95667	6.53689	6.28931	5.8614	6.05042	6.03141	5.95885	5.8228	5.98261	5.95016	5.71937	5.85969	5.87875	5.95553	6.09249	6.39876	5.67563	6.14517	6.55544	5.87207	6.02448	6.40571	5.96339	6.52478	5.95345	5.756	5.91718	6.17477	6.0149	6.06292	6.16738	5.76876	5.8076	5.83903	6.26912	5.98784	5.99681	5.75258	6.64542	6.29368	6.2866	6.20176	5.99119	5.98807	6.16206	6.40494
BAI1	6.03843	6.14822	6.05041	6.06709	6.02191	6.02877	6.54878	5.98183	6.11701	6.03598	6.42937	6.01643	6.13094	6.1393	6.06898	5.88334	5.96554	5.94725	5.98632	7.47651	6.03122	5.9985	6.07429	6.11582	6.24022	6.1443	6.19228	6.24509	6.4463	6.268	6.51765	6.1494	6.42265	6.34305	5.99166	5.64216	6.35632	6.33528	6.05237	6.20454	6.24823	6.5899	5.92185	6.27261	5.9621	5.95203	6.33595	6.52123	6.04779
BAI2	5.61683	5.51697	5.47879	5.31717	5.66494	5.38671	5.75671	5.56979	5.30861	5.41282	5.7489	5.5521	5.4111	5.58438	5.53506	5.42961	5.6378	5.68887	5.47634	5.73328	5.46262	5.52561	5.48261	5.50666	5.36783	5.63396	5.53802	5.49595	5.52733	5.58057	5.73554	5.72441	5.56887	5.67058	5.78803	5.63201	5.65974	5.77563	5.5101	5.65654	5.48485	5.51521	5.45144	5.43029	5.52892	5.32544	5.46446	5.56423	5.53277
BAI3	5.01332	5.11086	4.85425	5.06555	4.92634	4.96094	4.96091	5.02952	4.98269	4.95994	5.24518	5.07268	5.13184	4.93891	5.00006	5.13768	5.3013	5.00917	5.00239	5.13896	4.94435	4.87662	5.06125	5.09649	4.93726	4.91566	5.06155	5.08696	5.48273	4.99456	4.99818	4.83839	5.05311	5.24705	5.15507	4.98628	4.74683	5.51952	5.10351	5.0751	4.85263	5.26662	5.11225	5.07727	5.22948	5.29174	5.00999	4.92021	5.44163
BAIAP2	5.35577	5.35928	5.34271	5.32353	5.40115	5.37695	5.36885	5.32875	5.42221	5.21001	5.58101	5.69603	5.52665	5.37278	5.36321	5.44408	5.27185	5.48338	5.42705	5.41204	5.41644	5.54429	5.35392	5.36306	5.38254	5.40669	5.46322	5.46414	5.30043	5.31888	5.49818	5.40932	5.24963	5.4298	5.43868	5.37655	5.48782	5.29804	5.43095	5.26882	5.37149	5.51	5.42023	5.48207	5.36417	5.37604	5.37226	5.49398	5.593
BAIAP2L2	5.36929	5.52411	5.49554	5.6183	5.23161	5.58477	5.44697	5.44105	5.45871	5.50166	5.38036	5.523	5.39158	5.40211	5.17236	5.44184	5.35642	5.48845	5.65263	5.47637	5.45506	5.56725	5.54117	5.44893	5.58434	5.45586	5.60726	5.57068	5.28484	5.42618	5.55341	5.5879	5.59984	5.65021	5.44878	5.45835	5.59197	5.51998	5.38575	5.494	5.44125	5.56773	5.49748	5.4879	5.48751	5.39737	5.36212	5.34435	5.43008
BAIAP3	5.56904	5.90814	5.67677	5.58927	5.60402	5.62822	5.79873	5.49499	5.74667	5.68925	5.6093	5.56336	5.73343	5.65539	5.58081	5.83535	5.55804	5.58023	5.71192	6.40159	5.69557	5.54372	5.52936	5.59779	5.69081	6.12421	5.53686	5.66246	5.66608	5.86031	5.6634	6.14527	5.22948	5.94313	5.67796	5.6852	5.70054	5.72232	5.70117	5.48947	5.86415	5.78789	5.50401	5.76051	5.64397	5.43351	5.68614	5.43375	5.72351
BAK1	6.50587	7.2595	6.48269	7.09022	7.2039	7.34242	5.70428	6.90676	7.06305	7.21537	6.21473	6.23287	6.48192	6.37937	6.953	6.69065	7.0101	7.32309	7.20137	5.62915	7.14557	7.42959	7.09137	6.72131	6.89945	6.51505	6.94813	6.1258	6.20975	7.55465	6.7217	6.65027	7.13985	6.91035	6.97918	6.55172	6.03332	7.67848	6.28527	7.22963	6.25974	7.1617	6.60383	6.2137	6.44287	6.77395	6.74677	6.72435	6.74814
BAMBI	5.56109	6.99193	5.29312	5.28926	4.89275	4.94555	4.88617	5.91306	5.07785	5.04928	4.95244	5.06333	4.93895	4.97656	5.2221	4.98542	4.8467	5.04046	5.1321	4.72892	4.83067	5.09843	5.04442	5.12198	5.16053	5.14118	4.85895	4.92573	5.07209	4.92859	4.50036	5.09053	4.77357	4.3358	4.92709	5.31146	4.75422	5.70088	5.02066	4.86967	5.84991	5.03305	4.9446	4.9884	4.76603	4.83741	5.14137	5.10438	5.01767
BANF1	8.06283	8.07313	7.94079	8.32419	9.25427	8.692	6.95199	8.05166	8.66551	8.55937	8.20307	8.79845	8.63096	8.43694	8.51421	8.50639	8.24643	8.3795	8.51565	6.92772	8.32056	8.64238	8.35933	8.11289	8.00998	8.68266	8.75033	8.33434	8.63096	8.21989	9.72914	8.85464	7.81737	8.82919	8.73484	8.89509	8.52006	8.75573	8.18448	8.80466	8.1896	7.88063	7.91189	7.51703	7.83229	7.39699	8.16348	8.22936	7.84189
BANK1	6.52416	6.18129	6.50499	6.05519	6.65588	8.00704	6.43133	5.96177	6.41888	6.99543	6.12784	6.08963	6.34263	5.96164	6.42501	6.0269	6.43338	6.47743	6.60218	6.22195	6.45927	6.12159	6.90027	6.34524	6.61024	6.38565	6.57264	6.44944	6.07762	7.75946	6.12365	6.22635	6.68655	5.17879	5.89767	5.60169	5.2181	6.03534	6.45535	6.70924	6.64658	6.37678	6.91563	6.31018	5.10346	7.21744	8.12979	5.92408	6.74423
BANP	8.66809	7.7654	8.75909	7.89038	7.71965	7.66073	7.54789	8.4234	8.60547	8.6475	7.57918	8.18851	8.19468	8.20182	8.03125	8.64358	8.09825	8.31752	8.04914	7.10147	8.02653	8.15933	8.27302	7.90673	8.37262	7.99976	8.27096	8.14373	8.28705	8.35427	8.40888	8.17878	7.62412	8.62726	8.54765	8.09039	8.04545	7.53865	8.16424	7.5675	8.3981	8.21397	7.9509	7.98703	7.73681	7.57925	8.41528	8.4264	7.72084
BAP1	7.01754	7.10436	7.21204	6.91905	7.0183	7.10878	6.47999	7.23775	7.36202	7.20913	7.12633	6.83174	7.05239	7.00951	7.30246	7.32967	7.17895	7.40693	7.37819	6.35547	7.11121	7.30781	7.31011	6.99103	7.4475	6.93587	6.96739	7.13221	7.52196	6.92473	7.17802	6.50048	6.66939	6.8776	6.65142	6.9359	7.16452	7.124	6.88538	6.98881	6.97089	7.26637	7.23285	6.70431	7.27509	6.93572	6.98784	7.33015	7.27955
BARD1	5.84887	5.394	5.50368	6.38741	5.82079	6.69846	4.96836	5.5365	5.9978	5.85358	5.16318	4.95421	5.53421	6.38899	5.38382	5.65206	5.04187	5.53811	6.64808	4.88996	5.75628	5.31799	5.84474	5.91826	5.64367	5.36697	6.09407	5.99866	5.24363	5.19302	4.61038	5.00689	5.57903	5.17568	5.96422	5.62138	5.08849	6.15032	5.77115	6.19255	5.44592	5.15132	5.25162	5.93868	6.1325	6.02829	5.40099	5.16252	5.54169
BARX1	5.55851	5.5557	5.59555	5.667	5.64678	5.63193	5.61612	5.62161	5.61289	5.73888	5.83672	5.59186	5.45488	5.71338	5.6509	5.47447	5.75416	5.52113	5.6331	5.69627	5.73157	5.45513	5.77136	5.96492	5.61215	5.60008	5.60929	5.46749	5.74523	5.59567	5.65786	5.71863	5.51695	5.58051	5.77401	5.63722	5.60423	5.81673	5.50939	5.58789	5.61612	5.74234	5.61547	5.53425	5.72455	5.46592	5.63044	5.62009	5.50242
BARX2	5.47651	5.4863	5.45015	5.49281	5.36231	5.44253	5.46876	5.46516	5.30659	5.41169	5.45893	5.37642	5.29342	5.45508	5.29264	5.37197	5.34984	5.43444	5.39483	5.69223	5.49589	5.23407	5.8013	5.47669	5.384	5.45011	5.53199	5.60991	5.18519	5.64025	5.48276	5.59961	5.23762	5.58646	5.54866	5.4969	5.29697	5.64768	5.32198	5.3957	5.23752	5.51054	5.54318	5.58614	5.53303	5.16101	5.47588	5.3486	5.40361
BASP1	11.9704	12.1278	12.7086	12.0862	11.524	10.7311	12.2329	12.4247	11.901	12.528	12.099	12.0626	12.4005	12.1848	12.1692	11.7843	12.074	11.9163	11.9885	11.7589	12.528	11.7706	12.2329	12.1278	12.4829	12.1142	11.6422	12.2775	12.2188	12.2464	12.9989	11.7849	12.1326	11.1881	12.4242	12.1697	11.9826	11.8814	10.9421	11.3671	11.6844	11.9574	12.0937	11.9684	12.3163	10.7321	12.0826	12.2595	12.4915
BATF	8.23949	8.71709	8.31336	8.34912	7.6749	8.47253	6.6676	7.59137	8.03107	9.47323	7.3031	6.97874	8.07108	7.97935	8.46232	8.38055	8.33202	8.41621	8.21821	6.74857	8.82413	7.96863	7.87354	7.76521	8.19061	7.42437	8.07437	7.64756	6.99025	8.53569	8.98628	7.93785	7.475	7.72437	8.08702	7.72365	7.87226	7.91265	7.03275	8.11429	7.47529	9.20354	7.45698	7.98691	7.95982	7.29684	7.86681	8.02917	7.76217
BATF3	6.0263	6.14683	5.87279	6.0625	6.59011	6.38779	5.79057	5.76955	5.79966	6.33706	5.43412	5.70386	5.64929	5.83301	5.7696	5.82157	6.00741	6.19694	5.76627	6.06007	6.4534	5.80342	5.91433	5.42348	5.8397	5.5956	5.44661	5.87436	5.79446	7.04966	5.85385	5.85241	5.49827	5.85595	6.32133	5.98367	5.93094	6.63425	5.5737	6.00818	6.26563	6.06561	5.67295	5.52763	5.60722	5.61435	5.6755	5.73077	5.85843
BAX	6.76208	7.07348	6.8829	6.87035	7.12366	6.92118	8.68707	6.81013	7.11154	7.07599	7.08555	7.37949	7.30531	7.30485	7.45741	7.46406	7.1596	7.04872	7.07067	7.17811	6.96833	7.02449	6.96069	6.93957	6.86338	7.27125	7.10851	7.37296	7.45498	6.87385	7.59466	7.34559	7.33744	7.27447	7.01934	7.64821	7.24454	7.6261	6.50106	7.16166	6.86128	6.70493	7.26553	6.6919	7.01331	6.61754	7.26091	7.10062	7.01839
BAZ1A	9.101	8.89955	9.78844	9.25542	8.80604	8.4601	7.23736	8.91919	8.77949	9.60349	9.34439	8.84491	9.41455	9.33395	9.67021	8.95496	9.28032	8.87852	8.78964	7.33666	8.98327	7.90023	8.97622	9.12803	8.89457	8.65912	8.64503	9.11752	7.86141	9.88692	7.99466	8.83724	8.17987	8.45673	9.18419	7.98861	8.99656	8.19394	8.84335	9.18031	8.67414	9.82156	8.53751	9.77131	9.95344	9.04848	8.77286	8.9593	9.79831
BAZ1B	6.79331	6.73366	6.80647	6.61334	6.91701	7.04024	6.17431	6.56873	7.12262	6.73879	6.645	6.73377	7.00418	6.85298	7.07465	7.05547	6.93057	6.91837	6.91536	6.44116	6.9371	7.10456	7.02511	6.81845	7.06179	6.74389	7.11858	6.55137	6.31277	6.67585	7.27394	6.72455	7.14644	6.87988	6.99018	7.26101	6.99719	6.29738	7.44935	7.0542	6.73613	6.32409	6.78478	6.66435	6.45609	7.22064	6.87533	6.76371	6.94558
BAZ2A	6.44909	6.21925	6.3935	6.42078	6.27618	6.27731	8.73027	6.52555	6.35773	6.4009	7.2026	6.59359	6.26332	6.26735	6.45544	6.43117	6.58536	6.45027	6.25062	7.71785	6.322	6.41518	6.43576	6.5183	6.39245	6.57649	6.44238	7.06734	6.96594	6.46392	6.98052	6.9108	6.49785	6.09496	6.73199	7.28313	6.53397	7.06055	6.17342	5.81205	6.42618	6.59836	6.73466	5.95952	6.5653	6.63006	6.80296	6.55208	6.93557
BAZ2B	9.92267	9.92371	10.0557	10.4951	8.3951	8.97726	8.615	9.24586	8.93511	10.1289	9.27877	8.74337	9.12255	10.0286	9.85172	9.60951	9.89914	10.4145	8.9328	9.51776	9.14602	8.07	9.28598	8.82703	9.46465	8.77574	8.76023	9.25209	7.59862	9.18079	9.60734	10.314	9.9584	9.65854	9.65253	9.5516	9.76429	9.64591	9.99988	8.76838	8.82825	9.32063	10.1535	9.68607	9.07824	10.0387	9.30219	9.9514	8.33515
BBC3	7.04752	6.60367	7.09498	6.49434	6.79783	6.34889	5.77394	7.31194	7.36143	6.81414	7.91183	7.54565	7.2592	6.86273	6.5404	6.99785	7.45658	7.10757	6.92613	5.67133	7.00227	7.40199	7.29571	7.18017	6.8349	7.35293	6.89951	7.01254	6.86687	6.88286	7.07653	7.09385	6.24233	6.78162	6.75674	6.81014	6.69969	7.35689	6.43064	6.74137	6.79582	7.42065	6.96738	7.00186	7.15535	6.26336	7.29637	6.75859	6.64824
BBOX1	4.19702	4.29029	4.27524	4.33422	4.35415	4.44587	4.61876	4.29767	4.27846	4.13175	4.45997	4.44178	4.17213	4.18576	4.21229	4.28263	4.27454	4.44175	4.25221	4.51631	4.27508	4.38251	4.31937	4.35482	4.26746	4.15039	4.37413	4.38568	4.28615	4.31005	4.1651	4.23254	4.32294	4.04319	4.12127	4.2185	4.21279	4.56006	4.24068	4.38423	4.28461	4.45797	4.33533	4.36266	4.36741	4.23991	4.35231	4.22898	4.45454
BBS1	5.97461	6.53547	6.2328	6.31935	6.10984	5.99626	7.02377	6.25913	6.208	6.54	5.70624	6.15123	6.05786	6.18039	6.2695	6.3049	6.29308	6.18837	6.4101	8.08216	6.433	6.2505	6.2195	6.02311	6.46886	6.17007	6.03817	5.92559	5.80767	6.1833	5.97683	5.56754	6.59254	5.97615	5.94947	6.02997	5.98719	6.20481	6.5735	5.89527	6.03411	6.75314	6.30149	6.28911	5.58389	6.47481	6.21718	6.73547	6.13867
BBS10	5.76787	5.60559	6.58383	5.92352	5.5771	5.95879	5.43514	5.69557	5.4116	6.27499	5.4706	5.61209	5.17059	5.46462	5.57655	5.49387	5.26831	5.39227	5.62789	5.44286	5.79422	5.4146	5.56013	5.50163	5.87774	5.65935	5.38657	5.23707	5.47879	5.25203	4.47948	4.97763	5.48146	5.63827	5.51651	4.7417	5.52752	5.08326	5.91793	5.66379	6.1977	5.19009	6.0784	6.387	5.66706	6.20386	5.53527	6.1465	5.5818
BBS4	5.14796	5.64385	5.1445	5.90928	5.27437	5.82026	4.98632	5.16631	5.34218	6.12455	5.16249	4.85395	5.40232	5.47904	5.39659	5.29831	5.1723	5.19116	5.18269	5.14539	5.48855	5.0214	5.64178	5.23489	5.39482	5.20693	5.62366	5.32331	5.15627	5.46407	5.53465	5.67615	5.73013	5.49499	5.04068	5.30329	6.07239	5.95357	5.3155	4.94931	5.29926	4.83261	5.38086	5.67565	4.95176	5.70045	5.38576	5.63104	5.55752
BBS7	5.18595	5.10286	5.26405	5.25655	5.21772	5.16859	5.41285	5.05025	5.07491	5.1226	5.34848	5.09715	5.24501	5.21035	5.06989	5.09859	5.08293	5.12087	5.13494	5.68699	5.04914	5.01455	5.07631	5.06758	5.02258	5.17628	5.21948	5.1178	5.2988	5.14201	4.73924	4.83175	5.22548	5.12428	5.02295	4.89772	5.16623	5.17117	5.24267	5.54161	5.17935	5.18999	5.12635	5.56489	5.56237	5.76955	4.70866	5.21702	5.09127
BBS9	5.30996	6.05751	5.64114	5.6637	5.58924	5.76309	5.13528	5.99422	5.67656	5.65939	5.51485	5.27351	5.561	5.38697	5.87161	5.68761	5.8396	5.96464	5.81831	5.17941	5.99284	6.00321	5.69089	5.60115	6.12701	5.3424	5.89507	5.34892	5.35282	5.50064	5.01977	5.52488	5.9866	5.58618	5.59985	5.41861	5.39282	4.97879	6.20279	5.6684	5.19739	5.69122	5.84585	6.26745	5.76787	6.29202	5.45156	5.81544	5.64761
BBX	7.06297	6.5034	7.17465	6.28215	6.57802	6.46788	5.36754	6.58233	6.59404	6.80781	5.90284	7.1613	7.07728	6.74313	6.7339	6.95399	6.35191	6.56525	6.83482	5.22591	6.36532	6.64464	7.01658	7.23522	7.09303	6.97189	7.06741	6.95227	7.40439	7.83911	6.93651	7.01911	6.38941	7.16413	6.98597	6.61295	6.95456	6.97638	6.94963	6.03389	6.9979	6.74528	6.44256	6.26059	6.36946	7.14919	6.53615	6.97142	6.44873
BCAM	5.28379	5.30564	5.40245	5.28983	5.23916	5.18387	5.44176	5.3266	5.39624	5.10863	5.3475	5.2508	5.26643	4.96689	5.38804	5.24575	5.22589	5.18475	5.3547	5.15199	5.28223	5.28687	5.34059	5.21068	5.20469	5.33245	5.4453	5.01707	5.3402	5.14922	5.19549	5.17801	5.07748	5.17402	5.54324	5.08562	5.09273	5.64888	4.81412	5.38704	5.08726	5.25679	5.31456	5.20642	5.53258	5.1696	5.31625	5.14376	5.15687
BCAN	5.516	5.54099	5.5706	5.56462	5.55652	5.52948	6.37026	5.54603	5.50301	5.53714	5.58392	5.5146	5.65704	5.60931	5.52879	5.58392	5.79926	5.55294	5.66408	5.56686	5.61074	5.53832	5.60407	5.55751	5.5986	5.59841	5.55372	5.57702	5.52707	5.53728	5.80463	5.62568	5.72022	5.27386	5.36198	5.90066	5.59778	5.65125	5.54471	5.7269	5.2628	5.73145	5.37972	5.56148	5.57931	5.48268	5.50171	5.62182	5.54489
BCAP29	6.02053	6.25477	6.06429	6.13113	6.37454	6.11337	6.31979	5.89858	5.98675	6.20932	5.58427	5.88881	6.03379	6.49475	6.6003	6.12931	5.76	5.85639	6.04587	6.63279	6.17831	5.7625	5.90155	6.16488	5.86967	5.99743	6.11378	5.94844	6.25251	6.15845	5.79465	6.21288	6.12772	6.14585	6.11802	5.87229	6.01167	5.87052	6.50313	6.44043	6.41	6.00055	5.92122	6.13223	6.5621	6.16073	5.76731	6.15987	6.33556
BCAP31	9.19432	9.97606	9.52316	9.21509	9.51548	9.42668	6.89557	9.79907	9.57452	9.5886	9.61428	9.38727	9.88057	9.77084	9.5047	9.82055	9.65863	9.72348	9.57452	6.97279	9.95256	9.71702	9.21424	9.6861	9.71702	9.55008	9.53876	9.65359	9.27226	9.36352	9.14345	9.42647	8.9298	8.8368	8.85975	8.76613	10.0557	10.8858	8.44315	10.0055	8.87359	9.13752	9.2023	9.38409	8.95566	8.84732	8.56688	9.79332	9.53002
BCAR3	5.39176	5.3959	5.48338	5.35576	5.70197	5.68235	5.57808	5.34518	5.50372	5.38759	5.48918	5.30258	5.51797	5.48745	5.54658	5.55942	5.35924	5.3296	5.39568	5.60217	5.3469	5.43749	5.40263	5.56602	5.38425	5.52034	5.29715	5.46376	5.42115	5.25781	5.33835	5.67284	5.39088	5.61858	5.43899	5.43439	5.47788	5.7898	5.38781	5.5572	5.41107	5.46007	5.40653	5.46514	5.65774	5.45223	5.34961	5.42035	5.20659
BCAS1	5.46018	5.38091	5.47953	5.16985	5.68698	5.5103	5.97524	5.48458	5.43684	5.5764	5.40135	5.73509	5.47587	5.62722	5.36938	5.38385	5.37246	5.40731	5.51521	5.70181	5.52749	5.45152	5.44731	5.23754	5.56327	5.42417	5.62425	5.59533	5.45317	5.46128	5.84867	5.78303	5.33613	5.58458	5.38237	5.58948	5.5507	5.8554	5.77747	5.35069	5.58689	5.44799	5.5271	5.4908	5.44082	5.21391	5.20979	5.57811	5.51058
BCAS2	7.23549	7.64148	7.39616	7.14822	8.02739	7.34481	7.43629	7.12864	7.1761	7.24505	6.53341	6.95799	6.68609	7.06567	6.92768	7.25239	6.78871	6.85597	7.26395	7.19378	7.57475	7.03941	7.68254	6.93631	7.37556	7.37946	6.8787	6.94084	7.08856	7.49902	7.77923	6.96163	7.65655	7.04574	7.72882	7.16808	7.36438	5.93747	7.38908	7.37486	7.11264	7.48233	7.39184	7.60287	7.15255	7.36215	7.1345	7.04646	7.58366
BCAS3	6.26003	6.49322	6.4749	6.22221	6.15231	6.54348	6.04276	6.82635	6.38558	6.74592	6.21241	6.21397	6.34864	6.615	6.47376	6.59229	6.27262	6.42643	6.80318	6.53562	6.49717	6.57517	6.44699	6.62665	6.327	6.35489	6.54109	6.28586	6.54723	6.27634	6.59239	6.93978	6.56028	6.70602	6.62476	6.80822	6.35484	6.62554	6.67223	6.37113	6.53796	6.47164	6.43415	6.5199	6.45162	6.59481	6.52368	6.72902	5.95872
BCAS4	5.98832	5.9422	5.86614	5.95325	5.85171	6.63454	6.03102	5.87393	6.22291	6.07432	6.04318	6.07627	6.09397	5.90633	5.89823	5.9867	5.86735	6.13719	5.99995	7.89404	5.9508	6.07013	5.87763	5.96543	5.85048	5.89685	6.25158	5.98356	6.22217	5.94276	6.33091	6.03229	5.72833	5.81661	6.27194	6.05212	5.94227	6.2589	5.40218	5.80213	6.02624	5.80484	6.08778	5.77124	5.91215	5.72153	6.43288	6.15494	5.93124
BCAT1	6.033	6.96435	6.73269	6.76301	6.5797	6.07292	5.12981	7.66278	5.19675	6.40406	5.25369	5.38167	6.54133	6.37812	6.50662	6.05268	7.24606	5.5281	5.92011	4.93934	6.2828	5.47627	5.71522	7.27071	6.13766	5.45755	6.02709	5.43379	4.98288	5.20153	6.12491	6.3711	6.33488	7.01487	5.75538	6.23259	6.03081	5.89392	6.00555	5.49292	6.67408	6.51002	6.13663	6.04715	7.18153	5.6259	6.11699	6.15547	6.52818
BCCIP	6.51406	6.1476	6.11168	6.50853	6.8981	7.0358	7.59228	6.09944	6.46486	6.49733	5.98605	6.57974	6.64419	6.57405	6.84659	6.42191	6.29698	6.43193	6.26229	6.47718	6.15588	6.48165	6.16326	6.12973	5.94188	6.39785	6.62767	5.99488	6.29321	6.43911	6.74809	6.51077	6.97967	6.59367	6.25909	6.46624	6.44314	6.37687	6.90455	7.00036	6.73301	5.86801	6.75192	6.38123	6.34164	7.00498	6.44857	6.17786	6.50718
BCKDHA	7.65783	7.77119	7.59123	7.00974	7.62788	7.5755	6.43502	7.61849	7.83596	7.6847	6.4853	7.01111	7.68725	8.13594	7.81284	7.98575	7.5738	7.53036	7.63264	6.56042	7.73207	7.66286	7.72607	7.18084	7.77784	7.45889	7.316	7.61102	7.1685	6.84304	6.14101	7.80768	7.23973	7.30091	7.23112	7.59823	7.35797	6.87635	6.89989	7.11371	7.02257	7.93402	7.66063	7.6655	6.53172	7.38212	7.1944	7.99255	7.40229
BCKDHB	4.95224	4.88552	4.91278	5.08502	4.98041	5.11802	6.884	4.9138	5.01935	5.01835	4.92334	5.0758	4.95733	4.96293	4.92755	4.93418	5.01097	4.88169	4.9792	5.21451	4.95273	5.0474	5.03172	4.9133	5.00337	5.04717	5.00813	5.07735	5.32438	4.91693	5.36145	4.88409	5.18756	4.76144	4.38023	4.68938	4.36118	5.05166	5.53098	4.75081	5.26092	5.29729	4.88985	4.97516	4.87651	5.2414	5.12148	5.15596	4.69043
BCKDK	8.09211	8.76919	8.03763	7.7412	8.75541	7.70878	5.93413	8.44342	7.93165	8.40498	7.98574	7.85805	7.90675	8.20424	8.66544	8.22276	8.19929	7.95641	8.24481	5.88613	8.33732	8.20937	8.28978	7.91382	8.48589	8.04736	7.72328	8.34511	7.99821	7.88677	8.52153	8.13101	8.2588	7.93046	7.94663	8.55358	7.47986	7.80869	7.52613	8.49082	7.61171	7.99148	8.16081	7.40899	8.08427	7.34946	6.85915	7.78511	8.6524
BCL10	7.92678	7.92242	8.16882	7.99394	7.9599	7.89815	7.97185	8.28837	7.91228	8.13726	7.8163	7.84252	7.78913	7.92869	8.17372	7.78195	7.95305	8.00215	7.91576	8.52178	8.07446	7.93328	8.19358	7.94612	8.04518	7.83836	7.89659	8.10529	7.79922	8.36991	8.45085	8.50705	8.08989	8.32401	8.57921	8.55037	8.62631	8.26983	8.13712	8.16875	8.44975	8.17955	7.83765	7.99114	7.73062	7.84545	7.90241	7.97456	8.11126
BCL11A	5.79451	5.64493	5.97668	5.71764	5.59786	7.02153	6.1667	5.50753	5.95609	6.12528	5.41311	5.7545	5.7285	6.36661	5.82919	6.10837	6.01758	5.99233	6.45483	6.0828	5.90238	6.01313	5.85167	6.19484	5.97745	6.04376	5.46085	5.75587	6.39367	5.68955	6.24164	6.05984	6.17496	6.10697	6.27128	5.85912	6.02022	6.30798	6.08191	6.25436	5.8143	5.65484	6.37552	5.68132	5.5312	6.32335	6.44083	5.78009	5.76263
BCL11B	6.36376	6.20528	6.62106	6.74335	6.18634	7.37544	5.57494	6.29441	7.33538	6.41011	5.35426	6.82256	6.52825	6.30349	5.47465	5.96626	5.38001	6.42902	6.34457	5.56206	6.29579	5.67662	6.60871	6.10017	5.75476	6.35109	7.85783	5.45244	5.64872	5.45949	6.40361	5.67885	5.34334	6.1772	5.87259	6.60479	5.15165	6.12216	5.50172	6.55179	6.05907	6.54614	6.2223	5.57532	6.14478	6.21059	6.05958	6.65605	6.39326
BCL2	6.33171	6.4144	6.58912	6.4915	6.54914	7.00828	7.26733	6.38831	6.56849	6.33726	6.87268	6.84352	6.52958	6.57588	6.14549	6.30846	6.01001	6.61177	6.22776	7.09573	6.38266	6.2259	6.27377	6.38742	6.15672	6.49433	6.66844	6.7734	6.82281	6.16324	7.01653	5.77027	7.04078	6.73112	6.42008	6.75644	6.454	6.59049	7.59195	6.37933	6.58583	6.34551	6.86812	6.25821	5.94932	6.35275	6.65778	6.36264	6.48485
BCL2A1	8.83073	9.8967	9.49639	8.97312	8.01593	7.89212	7.95601	8.4943	7.73362	8.32455	9.30253	7.94738	8.03791	7.73667	8.22699	7.98807	7.86069	7.6622	8.47991	7.68985	10.5838	7.62302	9.13804	9.88925	9.51113	8.43405	7.59364	8.33237	7.73138	8.86808	7.43901	8.25631	7.7289	6.4333	8.74524	6.92446	8.52532	8.21874	7.36712	8.19149	8.19376	9.48161	7.75922	10.3523	10.2354	8.17472	8.71666	8.44365	9.66975
BCL2L1	9.70093	7.81528	9.94607	9.52108	7.65449	8.16343	6.65253	10.3366	10.5901	8.30436	10.9718	11.6481	10.5816	8.57644	8.15191	9.36036	10.739	9.5494	8.76582	9.53672	8.44135	9.98477	8.44386	10.863	9.2069	9.68425	9.98262	10.3758	10.7871	8.97087	10.0757	9.24804	9.26753	9.4181	9.81247	8.98455	9.34801	10.5522	6.77947	10.3508	10.1601	9.69258	9.34563	7.71643	9.28209	6.59383	9.21509	8.56698	9.2099
BCL2L10	5.24103	5.14713	5.23073	5.27446	5.16365	5.19938	5.66721	5.18166	5.20257	5.11995	5.21826	5.34814	5.32321	5.11114	5.082	5.33395	5.1273	5.11085	5.08605	5.52797	5.11785	5.15665	5.39502	5.1082	5.16474	5.14364	5.19159	5.22127	5.095	5.22109	5.2174	4.97928	5.32452	5.2439	5.2288	5.31932	5.19846	5.13523	5.15463	5.21859	5.08174	5.11672	5.09747	5.26297	5.48791	5.13523	4.88907	5.21905	5.15363
BCL2L11	5.89793	6.18022	6.03325	5.88146	6.05509	6.10247	6.1207	5.90196	5.89982	6.31325	5.85975	6.1995	5.93324	5.99925	6.22822	6.04062	5.95143	5.9936	5.99235	5.98357	5.91648	5.97593	5.9315	5.7197	5.90318	6.04754	5.92313	5.78278	6.12256	5.81904	6.38532	5.86085	6.41462	5.96584	6.39698	6.67769	6.89752	5.81922	6.42131	5.22201	6.18303	5.65938	5.98423	6.21029	5.73967	6.14597	5.61859	6.64999	5.94366
BCL2L13	8.10526	7.64361	7.97766	7.67412	7.56593	7.64934	8.84234	7.83509	8.41479	7.61923	7.82038	7.81727	7.68267	7.93319	7.85066	8.26048	8.38372	8.01664	7.62228	6.00689	7.50083	7.73918	7.49786	7.53678	7.32906	7.50477	7.60298	7.5616	7.80839	7.42119	6.42418	8.1135	8.10896	8.30695	8.10551	7.82654	7.62149	8.18	7.61167	7.85277	8.44321	7.44752	7.25708	7.79506	7.58245	7.4527	7.48698	7.78444	7.88865
BCL2L14	5.13509	5.18063	5.16099	5.1448	5.07058	5.12986	5.62799	5.15151	5.18508	5.07398	5.23804	5.15332	5.06443	5.1229	5.08777	5.18431	5.1208	5.1579	5.10871	5.58368	5.10161	5.14046	5.0872	5.12703	5.20714	5.1679	5.14284	5.23171	5.17329	5.15169	4.87741	5.29046	4.93646	5.10752	5.10678	5.32448	5.04355	4.91276	5.27518	5.40579	5.17151	5.56829	5.15043	5.16059	5.1153	5.07269	5.24112	5.11967	5.20468
BCL2L2	6.87063	6.77926	6.90348	6.62425	7.10217	6.81726	6.06586	6.99404	6.64008	6.57266	6.71371	5.94462	6.55402	6.89761	7.0087	6.82856	6.09088	6.80527	6.47068	6.08386	6.40742	6.13364	6.84756	6.33298	6.41113	6.85242	6.31064	6.2327	6.46149	6.75287	6.24407	6.58687	6.1531	6.25827	6.61272	6.16552	6.07997	7.28532	6.17728	6.02286	6.33056	6.37359	6.18823	6.83048	6.86215	6.84033	6.44119	6.38246	6.58857
BCL3	7.95919	8.49617	8.60728	8.19122	7.99915	7.51702	5.91728	8.55056	8.09733	8.85373	7.71016	8.14377	8.1029	7.81409	8.42958	8.08263	8.47897	8.33301	7.96319	6.00366	8.5588	8.08834	8.58786	7.8957	8.73928	8.17145	7.9194	7.90329	8.34716	8.58496	8.21006	7.71524	7.05308	7.92113	7.93072	8.35376	8.09487	8.73498	7.00594	7.73638	7.27682	9.4415	7.81708	7.81251	7.84203	6.74515	7.97057	7.66427	8.08189
BCL6	10.9106	10.6792	11.2632	11.2647	10.4978	10.4377	9.73623	11.3481	10.5014	11.3842	10.989	11.2306	11.768	11.5881	11.1659	10.9425	11.3563	11.0279	10.7706	8.68424	10.7292	10.4425	10.9106	11.0916	10.9571	10.5021	10.9137	10.811	10.5929	11.5279	9.60598	10.6461	10.283	10.9807	11.1672	10.8984	10.8859	9.26504	10.9245	10.4377	10.8859	11.6856	10.7214	10.8634	11.4239	10.0331	10.2044	11.503	11.0542
BCL7A	5.53601	5.68373	5.54555	5.67855	5.58956	5.99024	5.61602	5.70202	5.74797	5.56544	5.70559	5.65392	5.60577	5.65352	5.80357	5.75707	5.87673	5.72908	5.67621	5.4486	5.80174	5.72883	5.51352	5.60613	5.71072	5.52451	5.67095	5.52541	5.82294	5.78932	5.71808	5.85567	5.51016	5.68728	5.83952	5.73029	5.67251	5.64917	5.60885	5.84414	5.60222	5.67013	5.51839	5.66437	5.74887	5.49819	5.74887	5.51284	5.61643
BCL7B	7.04268	7.25572	7.20035	7.34808	7.34528	7.36635	6.38155	7.13344	7.31607	7.39855	6.38846	6.54036	7.05156	6.99622	7.31627	7.20955	7.08664	7.05896	7.13632	6.23451	7.53996	6.9236	7.21146	6.77493	7.14017	6.66599	7.1255	6.50733	6.43489	6.98848	7.62006	7.0742	6.68579	6.61	7.08448	6.46743	6.41833	6.74738	6.24222	6.84139	6.97556	6.88559	6.80346	7.22153	7.12579	6.68896	7.056	6.86356	7.07867
BCL7C	6.89013	6.97768	6.72725	6.9383	7.02755	7.23694	6.20763	6.68633	7.12089	6.92857	7.13489	7.20691	6.99385	7.03771	7.1323	7.01561	6.78649	7.02535	7.1956	7.43837	7.1327	7.40181	6.92658	7.25043	7.06744	7.30389	7.57287	6.56263	8.3001	7.25151	7.30868	7.06128	6.25686	6.78969	7.41873	7.20834	7.24327	6.82221	6.97684	6.73736	7.03661	7.31969	6.74144	6.99936	7.01197	6.82221	7.11647	6.97469	7.12453
BCL9	6.10382	6.12972	6.10921	5.91013	6.03088	5.95231	5.93118	6.20658	6.03256	6.08787	6.95061	5.76082	5.99306	5.9667	5.94399	5.99488	5.94592	5.91326	6.09295	7.10583	6.25657	6.07542	6.2927	6.04752	6.54657	6.16708	6.17984	6.37377	6.26099	6.00853	6.3139	6.19917	6.15896	5.90131	5.98767	6.08019	5.8423	5.74579	6.1268	6.58958	5.98954	6.51884	6.12716	5.86729	6.24898	6.01562	6.35906	6.40207	6.22417
BCLAF1	8.09603	7.71096	8.16622	8.26286	8.09248	8.30175	9.06766	7.69472	7.37621	7.88428	7.95354	7.72508	7.9221	7.93941	7.84857	7.61556	7.70758	7.68317	7.54783	7.08639	7.77757	7.29691	7.5602	7.97529	7.68902	7.56761	7.81593	7.71668	7.25226	7.95727	8.19975	7.26535	7.77779	7.61342	7.44938	7.7377	7.7752	7.19748	8.52234	7.38541	7.90868	7.95728	8.11949	8.04069	8.17906	8.52662	8.45095	7.95443	8.03238
BCMO1	4.9223	5.06075	4.77831	5.04164	4.97122	5.00578	5.00902	5.00142	5.02182	4.84781	4.90001	4.82019	5.00094	4.99891	4.88622	5.05104	5.01	5.34456	4.92819	5.14992	5.03228	5.03203	4.85353	5.06789	5.09637	4.85533	5.12312	4.86204	4.80319	5.11608	4.73922	5.10213	4.97965	4.95424	4.98543	4.9683	5.03332	5.00933	4.69943	5.02925	5.12228	5.16932	5.10255	4.81021	4.91082	4.87109	5.04888	4.74116	4.93006
BCOR	6.36213	5.89934	6.34451	5.9966	6.29735	6.34238	6.91638	5.8108	6.17832	6.22024	5.96548	5.84245	6.09602	6.1885	6.00067	6.12455	5.92335	5.94533	6.21583	5.66068	5.90431	5.69056	6.07842	6.00971	5.7164	5.78259	6.32378	5.65781	5.76482	6.0022	5.93024	5.49576	6.29571	6.26677	5.90404	6.23246	5.61222	5.57007	6.20125	5.90131	5.65134	5.66044	5.86107	6.00819	5.63692	6.25528	6.04317	5.9941	5.70377
BCORL1	7.12877	7.30881	7.3628	6.99337	7.07364	6.85025	9.53311	7.28157	7.38022	7.37642	6.78744	6.71829	7.4997	7.38683	7.301	7.34207	7.44662	7.40852	7.7068	6.99512	7.55265	7.49206	7.59552	7.49109	7.62276	7.38054	7.12039	7.80077	7.31855	7.24369	7.35347	7.41837	7.33476	7.45347	7.74035	7.57319	7.39831	6.94649	7.15509	7.55016	7.18781	7.42199	7.65451	7.62141	7.74271	7.0903	7.51975	7.77708	6.94494
BCR	6.25721	6.06924	6.33047	5.97812	5.98592	5.90849	6.43489	6.55979	6.21784	5.83687	6.29644	6.23938	5.98854	6.02392	5.81973	6.00552	6.2041	6.10227	6.36192	6.99273	6.19381	6.7584	6.4127	6.3434	6.54429	6.35255	6.18603	6.26564	5.82903	5.88113	6.58465	6.74227	7.05624	6.69083	6.54778	5.86053	6.07124	6.25617	5.97308	6.22879	6.18533	6.67071	5.77749	6.14643	6.12606	5.89985	6.25113	6.39533	6.21595
BCS1L	5.28336	5.6479	5.56776	5.17715	5.6858	6.15042	4.84573	5.15557	5.64096	5.75013	4.97125	5.1563	5.29114	5.46187	5.22981	5.35913	4.91327	5.4184	5.7765	4.97486	5.28465	5.25065	5.32111	5.29657	5.31289	5.04879	5.65209	5.11933	5.12455	5.0762	5.35148	5.21521	5.08515	4.9841	5.32528	5.55436	5.44589	5.53941	5.39651	5.24616	5.176	5.23208	5.5925	5.22781	5.29417	4.63062	5.40578	5.53686	4.5658
BDH1	4.72843	4.89608	4.82152	4.92295	4.87163	5.1489	5.06599	4.80529	4.89428	4.83095	5.01275	4.86162	4.72427	4.99415	4.77591	4.89716	4.92353	4.94911	5.09018	5.01093	5.04995	4.91364	4.86427	4.91336	4.93989	4.69665	4.94989	4.97233	4.92028	4.87214	5.00473	4.77957	4.95864	4.91928	4.70339	5.01694	4.82687	4.92917	4.76911	4.92854	4.77515	5.09467	4.8892	4.66779	4.88577	4.95996	5.12927	5.04466	4.87253
BDH2	4.48356	4.51942	4.80724	4.31386	4.20057	4.61503	4.40143	4.35889	4.70605	4.23477	4.29021	4.82708	4.89181	4.38346	4.0771	4.14995	4.24673	4.19372	4.16308	5.01402	4.32962	4.53285	4.4504	4.41028	3.90153	4.6987	4.61371	4.70292	4.5881	4.20287	4.59345	4.55883	4.07233	4.88149	5.13315	4.65238	4.01972	3.99841	5.5512	3.84383	4.49388	3.89481	4.41666	3.89222	4.71378	3.93256	4.31112	4.39878	4.76476
BDKRB1	5.72577	5.33209	5.70982	5.40404	5.14443	5.16708	5.33933	5.422	5.25897	5.14159	5.85392	5.40985	5.21278	5.22226	5.26824	5.23878	5.21135	5.27005	5.23124	5.30532	5.2621	5.19113	5.38447	5.39603	5.46765	5.24125	5.52043	5.42049	5.11748	5.31614	5.0934	5.60758	5.10408	5.39609	5.32053	5.73806	5.16742	5.39451	5.36972	5.44696	5.49688	5.3789	5.31828	5.46726	5.35442	5.05479	5.26208	5.54777	5.25029
BDKRB2	5.65654	5.64658	5.67904	5.77818	5.60185	5.65154	5.74272	5.68387	5.9379	5.70204	5.84503	6.22908	5.77508	6.03649	5.61303	5.75956	5.73932	5.54203	5.92143	5.60429	5.67835	5.68863	5.98365	5.79718	5.65773	5.62906	5.85063	5.83281	5.5907	5.5101	5.27248	6.64389	5.41973	6.33849	5.39976	6.8787	5.99742	6.41604	5.74567	5.64653	6.04068	5.50555	5.68919	5.62496	5.28477	5.64946	6.10199	5.74872	5.62282
BDNF	4.7117	4.61107	4.66217	4.5184	4.42291	4.57781	4.55767	4.67827	4.70726	4.54803	4.88746	4.58779	4.54524	4.51227	4.49616	4.54378	4.56881	4.48704	4.68663	5.16923	4.50123	4.62195	4.56281	4.54735	4.73758	4.52209	4.60961	4.69669	4.59339	4.52088	4.39847	4.61215	4.98996	4.63968	4.89369	4.71137	4.40648	3.96192	4.57254	4.68236	4.46474	4.54043	4.84942	4.69449	4.77846	4.70528	4.45281	4.58509	4.78888
BECN1	8.78757	7.93521	8.75065	8.25729	8.19105	8.14692	6.89266	8.65854	8.17452	8.53253	7.50736	8.56966	8.59081	8.46239	8.52301	8.30845	8.54093	8.20926	7.85267	6.86809	8.39495	7.75769	8.21444	8.16501	8.28144	8.38477	8.30882	8.05616	8.20251	8.54858	8.40771	8.97331	8.31319	7.53309	8.31229	8.22968	8.8527	9.18542	8.08387	8.29525	8.02195	8.09964	8.17674	7.95225	8.03766	7.65092	7.71909	7.76381	8.51376
BEGAIN	5.49363	5.42163	5.53283	5.20532	5.16501	5.16176	5.15651	5.26115	5.12658	5.43135	4.90887	5.3053	5.1996	5.50225	5.26527	5.11305	5.3107	5.21975	5.46393	5.27916	5.6366	5.16949	5.35271	5.1048	5.46727	5.33451	5.27386	5.07227	5.11465	4.98579	5.20121	5.43329	4.88233	4.98681	5.20549	5.43315	5.20061	5.27947	5.16786	5.14519	5.24719	5.36929	5.10268	5.23805	5.308	5.14946	5.37493	5.23812	5.2377
BEND5	4.9633	4.61412	4.97804	4.96242	5.09346	5.32895	4.91561	4.88486	4.97013	4.94073	4.75145	5.06606	5.28467	4.88209	4.86917	4.96277	4.69423	4.86922	5.06732	5.29854	4.92791	4.82736	4.90725	5.3221	4.76499	5.00086	4.98566	4.83655	4.94012	4.80438	4.91068	5.46862	4.87353	4.851	5.01258	5.09724	5.07224	5.3967	5.17361	4.86857	4.85749	5.02549	5.06316	4.91378	4.76822	5.05988	5.01799	4.98813	5.09922
[truncated: 10,558 more rows]
[truncated: 90 more columns]

## Sheet: merge-miRNA
genesymbol	GSM812609	GSM812614	GSM812622	GSM812629	GSM812633	GSM812634	GSM812638	GSM812642	GSM812645	GSM812649	GSM812651	GSM812653	GSM812660	GSM812662	GSM812664	GSM812671	GSM812674	GSM812681	GSM812691	GSM812696	GSM812700	GSM812703	GSM812710	GSM812712	GSM812714	GSM812716	GSM812718	GSM812724	GSM812726	GSM812729	GSM1633778	GSM1633782	GSM1633783	GSM1633785	GSM1633786	GSM1633788	GSM1633790	GSM1633795	GSM1633797	GSM1633798	GSM1633800	GSM1633801	GSM1633802	GSM1633804	GSM1633810	GSM1633813	GSM1633814	GSM1633816	GSM1633821
[truncated: 128 more rows]
[truncated: 56 more columns]

[truncated: 2 more sheets: merge-lncRNA, cibersort]
